# Supplementary material for: Bibliometric insights in fournier's gangrene: Research landscapes, turning points, and global trends
Source: Front Surg. 2023 Feb 16;10:1057486. doi: 10.3389/fsurg.2023.1057486 (PMC9978006; doi:10.3389/fsurg.2023.1057486)
Supplement: Supplementary file 1 [file Datasheet1.zip]

Archive with 55 entries (46 files):
- Supplementary_Material/
- Supplementary_Material/.DS_Store
- __MACOSX/Supplementary_Material/._.DS_Store
- Supplementary_Material/Supplementary_Data/
- Supplementary_Material/Supplementary_Material.docx
- __MACOSX/Supplementary_Material/._Supplementary_Material.docx
- Supplementary_Material/Supplementary_Data/1.7 Keywords Analysis/
- Supplementary_Material/Supplementary_Data/1.3 Contributions of Institutions/
- Supplementary_Material/Supplementary_Data/.DS_Store
- __MACOSX/Supplementary_Material/Supplementary_Data/._.DS_Store
- Supplementary_Material/Supplementary_Data/1.5 Contribution of Authors /
- Supplementary_Material/Supplementary_Data/1.1 Publications Regarding FG/
- Supplementary_Material/Supplementary_Data/1.2 Contributions of Countries:Regions/
- Supplementary_Material/Supplementary_Data/1.6 Cocitation Analysis/
- Supplementary_Material/Supplementary_Data/1.4 Contributions of Journals /
- Supplementary_Material/Supplementary_Data/1.7 Keywords Analysis/1.7.1 Keywords Frequency.xlsx
- __MACOSX/Supplementary_Material/Supplementary_Data/1.7 Keywords Analysis/._1.7.1 Keywords Frequency.xlsx
- Supplementary_Material/Supplementary_Data/1.7 Keywords Analysis/1.7.2 Keywords Clusters.xlsx
- __MACOSX/Supplementary_Material/Supplementary_Data/1.7 Keywords Analysis/._1.7.2 Keywords Clusters.xlsx
- Supplementary_Material/Supplementary_Data/1.3 Contributions of Institutions/.DS_Store
- __MACOSX/Supplementary_Material/Supplementary_Data/1.3 Contributions of Institutions/._.DS_Store
- Supplementary_Material/Supplementary_Data/1.3 Contributions of Institutions/1.3.2 Institutional Cooperation.xlsx
- __MACOSX/Supplementary_Material/Supplementary_Data/1.3 Contributions of Institutions/._1.3.2 Institutional Cooperation.xlsx
- Supplementary_Material/Supplementary_Data/1.3 Contributions of Institutions/1.3.1 Contributions of Institutions.xlsx
- __MACOSX/Supplementary_Material/Supplementary_Data/1.3 Contributions of Institutions/._1.3.1 Contributions of Institutions.xlsx
- Supplementary_Material/Supplementary_Data/1.5 Contribution of Authors /.DS_Store
- __MACOSX/Supplementary_Material/Supplementary_Data/1.5 Contribution of Authors /._.DS_Store
- Supplementary_Material/Supplementary_Data/1.5 Contribution of Authors /1.5.2 Author Collaboration.xlsx
- __MACOSX/Supplementary_Material/Supplementary_Data/1.5 Contribution of Authors /._1.5.2 Author Collaboration.xlsx
- Supplementary_Material/Supplementary_Data/1.5 Contribution of Authors /1.5.1 Contribution of Authors .xlsx
- __MACOSX/Supplementary_Material/Supplementary_Data/1.5 Contribution of Authors /._1.5.1 Contribution of Authors .xlsx
- Supplementary_Material/Supplementary_Data/1.5 Contribution of Authors /1.5.3 Cocitation of the Authors.xlsx
- __MACOSX/Supplementary_Material/Supplementary_Data/1.5 Contribution of Authors /._1.5.3 Cocitation of the Authors.xlsx
- Supplementary_Material/Supplementary_Data/1.1 Publications Regarding FG/.DS_Store
- __MACOSX/Supplementary_Material/Supplementary_Data/1.1 Publications Regarding FG/._.DS_Store
- Supplementary_Material/Supplementary_Data/1.1 Publications Regarding FG/1.1.2 Annual Publications.xlsx
- __MACOSX/Supplementary_Material/Supplementary_Data/1.1 Publications Regarding FG/._1.1.2 Annual Publications.xlsx
- Supplementary_Material/Supplementary_Data/1.1 Publications Regarding FG/1.1.1 688 Publications.xlsx
- __MACOSX/Supplementary_Material/Supplementary_Data/1.1 Publications Regarding FG/._1.1.1 688 Publications.xlsx
- Supplementary_Material/Supplementary_Data/1.2 Contributions of Countries:Regions/1.2.1 Contributions of Countries:Regions.xlsx
- __MACOSX/Supplementary_Material/Supplementary_Data/1.2 Contributions of Countries:Regions/._1.2.1 Contributions of Countries:Regions.xlsx
- Supplementary_Material/Supplementary_Data/1.2 Contributions of Countries:Regions/.DS_Store
- __MACOSX/Supplementary_Material/Supplementary_Data/1.2 Contributions of Countries:Regions/._.DS_Store
- Supplementary_Material/Supplementary_Data/1.2 Contributions of Countries:Regions/1.2.2 Countries:regions Cooperation.xlsx
- __MACOSX/Supplementary_Material/Supplementary_Data/1.2 Contributions of Countries:Regions/._1.2.2 Countries:regions Cooperation.xlsx
- Supplementary_Material/Supplementary_Data/1.6 Cocitation Analysis/.DS_Store
- __MACOSX/Supplementary_Material/Supplementary_Data/1.6 Cocitation Analysis/._.DS_Store
- Supplementary_Material/Supplementary_Data/1.6 Cocitation Analysis/1.6 Cocitation Analysis.xlsx
- __MACOSX/Supplementary_Material/Supplementary_Data/1.6 Cocitation Analysis/._1.6 Cocitation Analysis.xlsx
- Supplementary_Material/Supplementary_Data/1.4 Contributions of Journals /1.4.1 Contributions of Journals .xlsx
- __MACOSX/Supplementary_Material/Supplementary_Data/1.4 Contributions of Journals /._1.4.1 Contributions of Journals .xlsx
- Supplementary_Material/Supplementary_Data/1.4 Contributions of Journals /.DS_Store
- __MACOSX/Supplementary_Material/Supplementary_Data/1.4 Contributions of Journals /._.DS_Store
- Supplementary_Material/Supplementary_Data/1.4 Contributions of Journals /1.4.2 Cocitation if the Journals.xlsx
- __MACOSX/Supplementary_Material/Supplementary_Data/1.4 Contributions of Journals /._1.4.2 Cocitation if the Journals.xlsx
