# Supplementary material for: Bibliometric insights in fournier's gangrene: Research landscapes, turning points, and global trends
Source: Front Surg. 2023 Feb 16;10:1057486. doi: 10.3389/fsurg.2023.1057486 (PMC9978006; doi:10.3389/fsurg.2023.1057486)
Supplement: Supplementary file 1 [file Datasheet1.zip › Supplementary_Material/Supplementary_Data/1.7 Keywords Analysis/1.7.1 Keywords Frequency.xlsx]

## Sheet: Sheet1
freq	centrality	year	keywords
54	0.31	1992	fasciiti
63	0.23	1999	diagnosis
10	0.22	1997	computed tomography
16	0.21	1996	survival
8	0.2	1992	celluliti
12	0.19	1992	genitalia
30	0.18	1992	hyperbaric oxygen therapy
22	0.18	2003	outcome analysis
18	0.18	1992	complication
12	0.17	1992	gas gangrene
7	0.17	2010	skin
5	0.16	1995	early diagnosis
3	0.15	1996	streptococcus
33	0.14	1992	hyperbaric oxygen
3	0.14	1995	cystiti
2	0.14	1995	critical care
67	0.13	1991	infection
9	0.13	2010	laboratory risk indicator
8	0.13	1993	diabetes mellitus
5	0.13	1991	etiology
2	0.13	1999	hyperbaric oxygenation
29	0.12	1992	therapy
11	0.12	1992	absce
5	0.11	1995	diabete
3	0.11	1992	bacterial infection
49	0.1	1992	scrotum
2	0.1	2016	penile fracture
12	0.09	2002	reconstruction
8	0.09	1992	synergistic gangrene
2	0.09	1992	oxygen
39	0.08	2000	experience
12	0.08	1992	prognosis
10	0.08	2016	risk
4	0.08	2008	surgical debridement
2	0.08	2000	autopsy
113	0.07	1993	management
15	0.07	1996	surgery
13	0.07	2007	impact
8	0.07	2005	risk factor
5	0.07	1999	induced hemorrhagic cystiti
4	0.07	1992	colorectal disease
2	0.07	2020	foreign body
2	0.07	2005	hemorrhoid
2	0.07	1993	necrotizing perineal infection
2	0.07	1991	leukemia
6	0.06	1997	early recognition
6	0.06	2000	clostridium perfringen
4	0.06	1996	clinical feature
3	0.06	2004	priapism
3	0.06	2003	perforation
2	0.06	2003	colon
2	0.06	2016	rectal cancer
21	0.05	2002	debridement
7	0.05	1994	fournier
7	0.05	2011	severity index
6	0.05	1994	hiv
5	0.05	1995	emphysematous pyelonephriti
4	0.05	1991	cancer
4	0.05	2018	efficacy
22	0.04	1993	disease
12	0.04	1992	peni
12	0.04	2001	children
11	0.04	2000	toxic shock syndrome
10	0.04	2010	epidemiology
5	0.04	1992	antibiotics
3	0.04	2013	abdominal wall
3	0.04	2003	pediatric cancer
2	0.04	2017	trauma
2	0.04	2017	necrosis
2	0.04	1996	clostridium septicum infection
2	0.04	2017	predictor
1	0.04	2010	animal oil
16	0.03	1991	male genitalia
7	0.03	2001	testicular torsion
6	0.03	2008	score
6	0.03	2006	determinant
4	0.03	2004	torsion
4	0.03	2010	honey
3	0.03	2004	acute scrotum
2	0.03	2009	acute renal failure
2	0.03	2003	clinical trial
2	0.03	2010	dressing
2	0.03	2016	fistula in ano
1	0.03	1992	colonic neoplasm
1	0.03	2003	hematologic malignancy
1	0.03	1992	hernia
381	0.02	1991	fournier gangrene
135	0.02	1991	necrotizing fasciiti
62	0.02	2000	mortality
26	0.02	1992	gangrene
18	0.02	2012	vacuum assisted closure
16	0.02	1993	perineum
12	0.02	2008	scrotal reconstruction
10	0.02	2010	resistant staphylococcus aureus
7	0.02	2000	a streptococcal infection
7	0.02	2008	strategy
6	0.02	2014	outcome prediction
5	0.02	1999	biopsy
4	0.02	1994	septic shock
4	0.02	1992	bacteriology
4	0.02	2008	groin
4	0.02	1995	defect
4	0.02	2001	antibacterial activity
4	0.02	2018	lrinec
3	0.02	1995	aid
2	0.02	2000	cutaneous celluliti
2	0.02	2001	color doppler sonography
2	0.02	2000	invasivegroup
2	0.02	1996	anti inflammatory drug
2	0.02	2006	thigh
2	0.02	2008	surgical infection
2	0.02	1992	penile disease
2	0.02	1992	perineal infection
2	0.02	2015	validation
2	0.02	2000	intravenous immunoglobulin therapy
2	0.02	2018	interstitial cystiti
2	0.02	2019	cardiovascular disease
2	0.02	2006	carcinoma
2	0.02	2010	spermatic cord
2	0.02	2003	acute promyelocytic leukemia
1	0.02	2013	anxiety
1	0.02	2008	case series
12	0.01	2012	prognostic factor
10	0.01	1992	necrotizing
6	0.01	2008	treatment
6	0.01	2019	sglt2 inhibitor
5	0.01	1993	penile
3	0.01	2005	pathogenesis
3	0.01	1996	fourniers disease
3	0.01	1991	vasectomy
2	0.01	2016	tissue expansion
2	0.01	2016	external genitalia
2	0.01	2000	improve survival
2	0.01	1992	gracilis muscle
2	0.01	1991	acquired immunodeficiency syndrome
2	0.01	2000	spectrum
2	0.01	2019	dapagliflozin
2	0.01	2019	canagliflozin
1	0.01	1995	male
1	0.01	2010	acute disease
1	0.01	2001	cecal perforation
1	0.01	2022	acute skin failure
1	0.01	2011	acid
1	0.01	2012	adenomatoid tumor
1	0.01	2011	amoxicillin clavulanate
1	0.01	2012	antibiotic therapy
1	0.01	2014	academic medical center
1	0.01	2000	alpha toxin
1	0.01	1995	classification system
1	0.01	2011	anorectal
1	0.01	1995	apache ii score
44	0	1994	soft tissue infection
18	0	2010	necrotizing soft tissue infection
15	0	2008	sepsis
10	0	1995	flap
7	0	1992	patient
5	0	2010	emergency
5	0	2012	surgical treatment
5	0	2018	microbiology
4	0	2012	closure
3	0	2018	double blind
3	0	1996	secondary
3	0	2015	association
3	0	1997	soft tissue
3	0	2018	safety
3	0	2018	index
3	0	2021	s gangrene
3	0	2020	different scoring system
3	0	1996	feature
3	0	2016	skin graft
3	0	2000	bacteremia
3	0	2020	empagliflozin
3	0	2003	muscle flap
2	0	2010	no scalpel
2	0	2013	state
2	0	2016	injury
2	0	2016	prevention
2	0	2018	differential diagnosis
2	0	2012	severity index score
2	0	1996	need
2	0	2012	sonographic appearance
2	0	2018	acute care surgery
2	0	2015	resection
2	0	2011	ulcer
2	0	2018	classification
2	0	2015	retrospective analysis
2	0	2022	covid 19
2	0	1991	scrotal gangrene
2	0	2014	topical application
2	0	2014	length of stay
2	0	2015	intensive care unit
2	0	2012	radiologic pathological correlation
2	0	2012	segmental testicular infarction
2	0	2020	necrotizing infection
2	0	2020	infectious disease
2	0	2015	testicular rupture
1	0	2003	avulsion
1	0	1995	mellitus
1	0	2002	glue
1	0	2022	acquired imperforate anus
1	0	1996	infectedpatient
1	0	2022	cancer surgery
1	0	2002	acute pancreatiti
1	0	1991	complex
1	0	2005	immune system
1	0	2001	cremasteric reflex
1	0	2008	dermatiti
1	0	2022	damage control surgery
1	0	1991	perirectal infection
1	0	1992	imipenem
1	0	2008	device
1	0	2006	haemorrhoid
1	0	2009	colonic irrigation complication
1	0	2004	abnormal serum electrolyte
1	0	2002	emphysema
1	0	2007	colonization
1	0	2010	angiosarcoma
1	0	2007	hemorrhagic cystiti
1	0	2002	genitourinary system
1	0	1999	lymphedema
1	0	1999	embolism
1	0	2008	ct finding
1	0	1991	granulocyte transfusion
1	0	1996	shock like syndrome
1	0	2006	appendiciti
1	0	1996	myonecrosis
1	0	2015	biology of wound healing
1	0	2005	neurogenic bowel
1	0	2012	afghanistan
1	0	2003	genital ulcer
1	0	2014	antibacterial
1	0	1992	generalized shwartzman reaction
1	0	2007	arterialembolization
1	0	2022	corporal absce
1	0	2002	genitourinary tract
1	0	2022	emergency surgery
1	0	2004	emergency physician
1	0	2005	lancefield group c
1	0	1994	jean
1	0	2007	bladder hemorrhage
1	0	2007	fourniers severity index
1	0	2010	aeromonas bacteremia
1	0	1992	interferon gamma
1	0	1996	perfringen
1	0	2009	alcohol abuse
1	0	2013	bell clapper deformity
1	0	2009	chronic obstructed pulmonary disease
1	0	2015	adverse event
1	0	2012	advanced penile cancer
1	0	2015	adm
1	0	2022	anaesthesia method
1	0	2002	gastrointestinal
1	0	2009	eicosapentaenoic acid
1	0	1996	surgical management
1	0	2005	crohns disease
1	0	2007	infectious necrozing of soft tissue
1	0	2022	anorectal necrosis
1	0	1994	alfred
1	0	2014	bladder dysfunction
1	0	2011	acid resistance
1	0	1995	alcoholic hepatiti
1	0	1992	potential role
1	0	2005	malignant external otiti
1	0	2005	anorectal abscessfistula
1	0	2012	alcoholism
1	0	2005	alpha
1	0	2002	fibrin tissue adhesive
1	0	2002	pancreatiti
1	0	1991	bacterial pneumonia
1	0	1995	penile prosthesis
1	0	1999	mesna
1	0	2004	pain
1	0	2014	asymptomatic bacteriuria
1	0	2011	acute epididymiti
1	0	2022	emergency general surgery
1	0	2022	breast cancer
1	0	2008	consumption
1	0	2012	anal cancer
1	0	1995	inspired oxygen
1	0	2022	endosonography
1	0	1999	ischemia
1	0	2012	battlefield
1	0	1999	bladder
1	0	2022	albumin
1	0	2007	clone
1	0	1991	anorectal infection
1	0	1995	penile erection
1	0	2005	injection
1	0	2022	clinical diagnosis
1	0	2003	foot ulcer
1	0	1999	nephrotic syndrome
1	0	1996	streptococcus pyogene
1	0	2003	myocutaneous flap
1	0	2009	accurately predictsmortality
1	0	1996	review
1	0	2010	ambulatory peritoneal dialysis
1	0	1992	microbial synergy
1	0	1996	anorectal surgery
1	0	1995	africa
1	0	2006	colorectal cancer
1	0	2009	barium enema
1	0	2022	anorectal trauma
1	0	1992	operative
1	0	2005	inflammatory bowel disease
1	0	1998	fascia
1	0	1999	genital tract
1	0	2000	assault
1	0	2003	all retinoic acid
1	0	2000	circumcision
1	0	2010	anatomy
1	0	1996	nonsteroidal antiinflammatory drug
1	0	1996	perianal absce
1	0	1999	air
1	0	1992	association of surgical and medical treatment
1	0	1995	gangrene of the scrotum fourniers gangrene
1	0	2006	clinical characteristics
1	0	2006	group g streptococcus
1	0	1992	anus disease
1	0	2005	restorative proctocolectomy
1	0	2006	anoplasty
1	0	1995	impotence
1	0	2001	epididymiti
1	0	2012	aggressive angiomyxoma
1	0	2004	renal trauma
1	0	1992	medial thigh flap
1	0	1992	clinical course
1	0	1995	necrotizing subcutaneous
1	0	1996	genitoperineal gangrene
1	0	2015	artery perforator flap
1	0	2022	acs nsqip
1	0	1999	radiography
1	0	2008	comorbidity
1	0	2015	appearance
1	0	2002	effervescent gallbladder
1	0	1995	incidence
1	0	2009	consensusconference
1	0	2001	clinicalpresentation
1	0	2005	indeterminate coliti
1	0	1991	pseudomonas aeruginosa
1	0	1998	diagnosis and therapy
1	0	1999	recognition
1	0	2005	group c streptococci
1	0	1993	immunocompromised
1	0	1995	mucormycosis
1	0	2002	gastriti
1	0	2012	atra
1	0	1994	fourniers scrotal gangrene
1	0	2005	penile lesion
1	0	1992	cytokine
1	0	1997	necrotizing cell
1	0	2007	football team
1	0	1999	hydrogen peroxide
1	0	1998	perineoscrotal soft tissues infection
1	0	2007	intravesical formalin
1	0	1999	radiation cystiti
1	0	1991	cancer chemotherapy
1	0	2005	quality of life
1	0	2005	rhinocerebral mucormycosis
1	0	2007	infective obliterative thromboarteriti
1	0	2022	cocaine
1	0	2022	case report
1	0	2006	injection sclerotherapy
1	0	2022	angola
1	0	1992	polymicrobial
1	0	1994	episiotomy
1	0	2002	cholecystiti
1	0	2005	neurogenic bladder
1	0	1998	laparoscopic cholecystectomy
1	0	2015	a injection
1	0	1996	anorectal sepsis
1	0	1999	osteoradionecrosis
1	0	2022	anterolateral thigh
1	0	1992	intravascular coagulation
1	0	2008	burn
1	0	2005	pouch anal anastomosis
1	0	2015	bedside ultrasound
1	0	1996	group a streptococcus
1	0	2005	endothelial cell
1	0	2000	catheterization
1	0	2004	mesh skin graft
1	0	2003	adjunctive treatment
1	0	2008	bongo
1	0	2022	acute myeloid leukemia (aml)
1	0	2022	descriptive

## Sheet: Sheet2
NO.	freq	year	keywords
1	381	1991	fournier gangrene
2	135	1991	necrotizing fasciiti
3	113	1993	management
4	67	1991	infection
5	63	1999	diagnosis
6	62	2000	mortality
7	54	1992	fasciiti
8	49	1992	scrotum
9	44	1994	soft tissue infection
10	39	2000	experience

## Sheet: Sheet3
NO.	centrality	year	keywords
1	0.31	1992	fasciiti
2	0.23	1999	diagnosis
3	0.22	1997	computed tomography
4	0.21	1996	survival
5	0.2	1992	celluliti
6	0.19	1992	genitalia
7	0.18	1992	hyperbaric oxygen therapy
8	0.18	2003	outcome analysis
9	0.18	1992	complication
10	0.17	1992	gas gangrene
