# Supplementary material for: Bibliometric insights in fournier's gangrene: Research landscapes, turning points, and global trends
Source: Front Surg. 2023 Feb 16;10:1057486. doi: 10.3389/fsurg.2023.1057486 (PMC9978006; doi:10.3389/fsurg.2023.1057486)
Supplement: Supplementary file 1 [file Datasheet1.zip › Supplementary_Material/Supplementary_Data/1.7 Keywords Analysis/1.7.2 Keywords Clusters.xlsx]

## Sheet: Sheet1
ClusterID	Size	Silhouette	mean(Year)	Label (LLR)
0	36	0.838	2003	reconstruction (29.15, 1.0E-4); epididymiti (22.4, 1.0E-4); torsion (18.77, 1.0E-4);
1	31	0.856	2004	bacterial infection (37.45, 1.0E-4); epidemiology (35.88, 1.0E-4); critical care (32.09, 1.0E-4);
2	30	0.862	2004	sevoflurane (41.15, 1.0E-4); clinical feature (37.91, 1.0E-4); invasive (31.46, 1.0E-4);
3	28	0.941	1998	infection (42.9, 1.0E-4); etiology (34.29, 1.0E-4); biopsy (31.31, 1.0E-4);
4	24	0.913	2000	clostridium septicum infection (26.81, 1.0E-4); theta toxin (25.3, 1.0E-4); acute promyelocytic leukemia (25.3, 1.0E-4);
5	22	0.811	2006	complication (47.11, 1.0E-4); outcome analysis (26.71, 1.0E-4); penile lesion (21.52, 1.0E-4);
6	21	0.851	2009	outcome prediction (40.1, 1.0E-4); prognostic factor (40.1, 1.0E-4); mortality (33.39, 1.0E-4);
7	21	0.908	2001	antibiotics (32.49, 1.0E-4); colorectal disease (19.74, 1.0E-4); acid (19.04, 1.0E-4);
8	20	0.938	2008	spermatic cord (42.67, 1.0E-4); children (33.41, 1.0E-4); color doppler sonography (30.05, 1.0E-4);
9	19	0.92	1999	leukemia (56.11, 1.0E-4); group g streptococcus (55.89, 1.0E-4); perirectal infection (41.85, 1.0E-4);
10	17	0.94	2000	defect (34.86, 1.0E-4); male genitalia (29.35, 1.0E-4); acute renal failure (20.24, 1.0E-4);
11	17	0.876	2016	empagliflozin (44.02, 1.0E-4); sglt2 inhibitor (42.02, 1.0E-4); risk (39.74, 1.0E-4);
12	17	0.94	2007	laboratory risk indicator (36.7, 1.0E-4); resistant staphylococcus aureus (35.24, 1.0E-4); aeromonas bacteremia (21.76, 1.0E-4);
13	13	0.94	2001	emphysema (56.62, 1.0E-4); prognostic value (56.62, 1.0E-4); gastriti (56.62, 1.0E-4);
14	13	0.915	2002	radiation cystiti (52.71, 1.0E-4); induced hemorrhagic cystiti (52.71, 1.0E-4); osteoradionecrosis (38.92, 1.0E-4);

## Sheet: Sheet2
Cluster	Size	Silhouette	Year	Label (LLR)
0	36	0.838	2003	reconstruction; epididymiti; torsion
1	31	0.856	2004	bacterial infection; epidemiology; critical care
2	30	0.862	2004	sevoflurane; clinical feature; invasive
3	28	0.941	1998	infection; etiology; biopsy
4	24	0.913	2000	clostridium septicum infection; theta toxin; acute promyelocytic leukemia
5	22	0.811	2006	complication; outcome analysis; penile lesion
6	21	0.851	2009	outcome prediction; prognostic factor; mortality
7	21	0.908	2001	antibiotics; colorectal disease; acid
8	20	0.938	2008	spermatic cord; children; color doppler sonography
9	19	0.92	1999	leukemia; group g streptococcus; perirectal infection
10	17	0.94	2000	defect; male genitalia; acute renal failure;
11	17	0.876	2016	empagliflozin; sglt2 inhibitor; risk
12	17	0.94	2007	laboratory risk indicator; resistant staphylococcus aureus; aeromonas bacteremia
13	13	0.94	2001	emphysema; prognostic value; gastriti
14	13	0.915	2002	radiation cystiti; induced hemorrhagic cystiti; osteoradionecrosis
