# Supplementary material for: Bibliometric insights in fournier's gangrene: Research landscapes, turning points, and global trends
Source: Front Surg. 2023 Feb 16;10:1057486. doi: 10.3389/fsurg.2023.1057486 (PMC9978006; doi:10.3389/fsurg.2023.1057486)
Supplement: Supplementary file 1 [file Datasheet1.zip › Supplementary_Material/Supplementary_Data/1.3 Contributions of Institutions/1.3.2 Institutional Cooperation.xlsx]

## Sheet: Sheet1
No.	institution	cluster	Documents
1	washington univ	3	8
2	brooke army med ctr	1	6
3	massachusetts gen hosp	2	6
4	univ calif san francisco	1	6
5	albert einstein coll med	2	5
6	northwestern univ	4	5
7	univ maryland	4	5
8	univ miami	1	5
9	baylor coll med	6	4
10	ohio state univ	5	4
11	singapore gen hosp	13	4
12	univ pittsburgh	1	4
13	univ toledo	5	4
14	univ toronto	19	4
15	univ utah	3	4
16	univ washington	1	4
17	chang gung univ	7	3
18	dokuz eylul univ	8	3
19	harvard univ	2	3
20	hlth sci univ	9	3
21	king saud univ	10	3
22	louisiana state univ	11	3
23	manisa state hosp	12	3
24	nyu	4	3
25	st james hosp	14	3
26	st vincents med ctr	5	3
27	uniformed serv univ hlth sci	1	3
28	univ adelaide	15	3
29	univ athens	2	3
30	univ calif davis	16	3
31	univ calif los angeles	3	3
32	univ cincinnati	3	3
33	univ klinikum leipzig	17	3
34	univ massachusetts	2	3
35	univ med rostock	18	3
36	univ minnesota	1	3
37	yonsei univ	20	3
38	yuzuncu yil univ	21	3
