# Supplementary material for: Bibliometric insights in fournier's gangrene: Research landscapes, turning points, and global trends
Source: Front Surg. 2023 Feb 16;10:1057486. doi: 10.3389/fsurg.2023.1057486 (PMC9978006; doi:10.3389/fsurg.2023.1057486)
Supplement: Supplementary file 1 [file Datasheet1.zip › Supplementary_Material/Supplementary_Data/1.3 Contributions of Institutions/1.3.1 Contributions of Institutions.xlsx]

## Sheet: 机构H指数
No.	Institution	All articles	All citations	h-index
1	Washington Univ	13	186	11	美国
2	Massachusetts Gen Hosp	7	178	4	美国
4	Univ Calif San Francisco	6	248	5	美国
3	Univ Pittsburgh	6	156	5	美国
5	Albert Einstein Coll Med	6	181	4	美国
6	Brooke Army Med Ctr	6	34	3	美国
9	Univ Maryland	5	488	4	美国
7	Univ Miami	5	85	4	美国
10	Northwestern Univ	5	43	3	美国
11	Univ Utah	4	120	4
12	Singapore Gen Hosp	4	50	4
13	Natl & Kapodistrian Univ Athens	4	147	3
14	Macerata Hosp	4	79	3
15	Univ Toledo	4	19	3
18	Univ Calif Davis	4	81	2
20	Loma Linda Univ	4	74	2
19	Tan Tock Seng Hosp	4	72	2
16	Univ Toronto	4	27	2
17	Baylor Coll Med	4	10	2
21	Ohio State Univ	4	5	1
23	Univ Minnesota	3	110	3
25	Univ Cincinnati	3	96	3
26	Univ Turin	3	90	3
24	Univ Calif Los Angeles	3	43	3
22	Dokuz Eylul Univ	3	31	3
28	Uniformed Serv Univ Hlth Sci	3	187	2
33	Univ Massachusetts	3	176	2
36	King Saud Univ	3	165	2
40	HARVARD UNIV	3	100	2
29	UAE Univ	3	72	2
31	Rambam Hlth Care Campus	3	72	2
32	Bufalini Hosp	3	72	2
37	St James Hosp	3	37	2
34	Yonsei Univ	3	29	2
35	Yuzuncu Yil Univ	3	29	2
30	Chang Gung Univ	3	23	2
27	Hlth Sci Univ	3	12	2
39	Univ Valle	3	8	2
38	Manisa State Hosp	3	6	2
43	Louisiana State Univ	3	71	1
44	NYU	3	21	1
46	Univ Med Rostock	3	10	1
42	St Vincents Med Ctr	3	9	1
41	Ruhr Univ Bochum	3	7	1
48	Univ Adelaide	3	4	1
45	Univ Klinikum Leipzig	3	3	1
47	Univ Athens	3	2	1
53	Montefiore Med Ctr	2	263	2
83	Univ Waikato	2	225	2
67	Dicle Univ	2	118	2
57	UNIV CHICAGO	2	110	2
56	DUKE UNIV	2	103	2
79	VET ADM MED CTR	2	100	2
64	Univ Liege	2	79	2
72	Lehigh Valley Hosp Ctr	2	76	2
60	Charles Univ Prague	2	74	2
51	Scripps Mem Hosp La Jolla	2	72	2
68	Cambridge Univ Hosp NHS Fdn Trust	2	72	2
73	Harbor UCLA Med Ctr	2	64	2
78	Vet Affairs Med Ctr	2	62	2
54	Emory Univ	2	60	2
74	Georgetown Univ	2	54	2
49	Triserv Gen Hosp	2	52	2
81	Ankara Numune Teaching & Res Hosp	2	49	2
63	Univ Copenhagen	2	40	2
61	Hosp Ramon & Cajal	2	38	2
65	Univ Michigan	2	32	2
85	Kaohsiung Med Univ	2	30	2
66	Univ Oklahoma	2	23	2
52	Shanghai Jiao Tong Univ	2	22	2
55	Univ Tennessee	2	22	2
80	Hacettepe Univ	2	21	2
75	Gulhane Mil Med Acad	2	20	2
71	Mayo Clin Scottsdale	2	17	2
70	Okinawa Yaeyama Hosp	2	16	2
76	Mahidol Univ	2	16	2
50	Univ Arizona	2	13	2
77	Gdansk Univ Phys Educ & Sport	2	13	2
82	Med Univ Gdansk	2	13	2
62	Parma Univ Hosp	2	12	2
58	Univ Kentucky	2	11	2
59	Chang Gung Mem Hosp	2	10	2
69	Innsbruck Med Univ	2	10	2
84	MED CTR LEEUWARDEN	2	10	2
90	Parma Maggiore Hosp	2	67	1
103	UMC Ljubljana	2	67	1
110	Emergency Hosp Bucharest	2	67	1
111	City Hosp	2	67	1
113	Global Alliance Infect Surg	2	67	1
119	Anadolu Med Ctr	2	67	1
123	Inkosi Albert Luthuli Cent Hosp	2	67	1
124	Immanuel Kant Balt Fed Univ	2	67	1
126	La Paz Univ Hosp	2	67	1
127	Letterkenny Univ Hosp	2	67	1
86	Royal Infirm Edinburgh NHS Trust	2	55	1
118	Ankara Univ	2	39	1
98	Virginia Commonwealth Univ	2	30	1
88	Meriter UnityPoint Hlth Serv	2	21	1
101	TORONTO GEN HOSP	2	20	1
102	UNIV AMSTERDAM	2	18	1
100	Tokyo Womens Med Univ	2	14	1
104	SUNY Stony Brook	2	14	1
122	Brigham & Womens Hosp	2	11	1
109	Cukurova Univ	2	10	1
87	RHEIN WESTFAL TH AACHEN	2	9	1
120	Atrium Hlth	2	9	1
89	Mansoura Univ	2	7	1
128	Hop Robert Debre	2	7	1
95	Univ S Florida	2	6	1
108	Univ Erlangen Nurnberg	2	6	1
121	Asahikawa Med Coll	2	6	1
125	Jacobi Montefiore Emergency Med Residency	2	6	1
91	Pisa Univ Hosp	2	5	1
92	Univ Southern Calif	2	5	1
105	Univ Hosp Giessen	2	5	1
107	Univ Brescia	2	5	1
114	Helsinki Univ Hosp	2	5	1
115	Harvard Med Sch	2	5	1
117	Foothills Med Ctr	2	5	1
93	Univ So Calif	2	4	1
116	Forens Sci SA	2	4	1
96	Univ Los Andes	2	3	1
97	Univ Mississippi	2	3	1
99	VIENNA UNIV	2	3	1
106	Univ Hlth Sci	2	2	1
94	Univ Sao Paulo	2	1	1
112	Clin Ctr Nis	2	1	1
129	St Antonius Hosp gGmbH	2	0	0
130	Harran Univ	2	0	0
131	Univ Belgrade	2	0	0
132	Univ Airlangga	2	0	0
133	Univ Klinikum Halle Saale	2	0	0
134	State Univ Novi Pazar	2	0	0
135	Gen Hosp Novi Pazar	2	0	0
136	CHU Rennes	2	0	0
295	Univ Port Harcourt	1	426	1
580	CHARLES MCC MATHIAS NATL STUDY CTR TRAUMA & EMERG	1	411	1
281	Univ Penn	1	327	1
382	STANFORD UNIV	1	293	1
550	ALLEGHENY UNIV HOSP	1	198	1
292	Univ Texas	1	184	1
335	Wilford Hall USAF Med Ctr	1	184	1
522	Armed Forces Inst Pathol	1	184	1
556	Al Wailis Fdn Sci Chron Wound Management & Hyperb	1	160	1
559	CASE WESTERN RESERVE UNIV	1	155	1
224	LONG ISL JEWISH MED CTR	1	140	1
144	RAMBAM MED CTR	1	116	1
151	Rhodes & Assoc	1	111	1
327	YORK HOSP	1	109	1
367	Tufts New England Med Ctr	1	107	1
540	Agcy Healthcare Res & Qual	1	107	1
349	US FDA	1	97	1
597	Bldg 51	1	97	1
598	Bldg 22	1	97	1
178	SAGINAW COOPERAT HOSP	1	93	1
307	Univ N Carolina	1	87	1
426	Univ Bordeaux 2	1	87	1
670	Hop Pellegrin Tripode	1	87	1
483	Glenfield Gen Hosp	1	86	1
388	Temple Univ	1	80	1
312	Univ Manchester	1	77	1
518	Christie Hosp	1	77	1
347	Univ Turku	1	70	1
185	Rutgers New Jersey Med Sch	1	68	1
262	NIH	1	68	1
149	Riga East Univ Hosp Gailezers	1	67	1
150	Riverside Univ Hlth Syst Med Ctr	1	67	1
157	Reg Hosp Perpignan	1	67	1
204	Med Univ	1	67	1
241	Paris Diderot Sorbonne Cite Univ	1	67	1
245	Parc Tauli Hosp Univ	1	67	1
259	Nelson R Mandela Sch Clin Med	1	67	1
308	Univ Nacl Asuncion	1	67	1
346	Univ Udine	1	67	1
384	State Univ Pisa	1	67	1
385	State Univ Milano	1	67	1
409	Univ Iowa	1	67	1
412	Univ Hosp Meilahti	1	67	1
432	Univ Colorado	1	67	1
434	Univ Cattolica Sacro Cuore	1	67	1
455	Donegal Clin Res Acad	1	67	1
468	CHU Liege	1	67	1
507	Gen Univ Hosp	1	67	1
529	Azienda Osped Univ Parma	1	67	1
531	Azienda Sanit Univ Intergrata Udine	1	67	1
542	Acad Med Ctr	1	67	1
551	Alma Mater Studiorum Univ Bologna	1	67	1
601	Bolzano Cent Hosp	1	67	1
326	Wonkwang Univ	1	65	1
442	Doctors Med Ctr	1	65	1
415	Univ Hosp S Orsola Malpighi	1	64	1
379	SUNY HLTH SCI CTR	1	61	1
583	BETH ISRAEL MED CTR	1	61	1
420	UNIV CALIF IRVINE	1	60	1
579	Charles R Drew Univ Med & Sci	1	60	1
217	Loyola Univ Chicago	1	59	1
182	St George Hosp	1	55	1
222	London Sch Hyg & Trop Med	1	55	1
279	Univ Patras	1	55	1
332	Western Gen Hosp	1	55	1
362	Uludag Univ Sch Med	1	55	1
370	Univ Basel	1	55	1
372	Uludag Univ Tip Fak Genel Cerrahi ABD	1	55	1
430	Univ Edinburgh	1	55	1
654	Jeroen Bosch Hosp	1	55	1
387	Technol Educ Inst Athens	1	54	1
450	Ege Univ	1	53	1
203	Med Univ Lubeck	1	52	1
297	UNIV NEBRASKA	1	52	1
304	UNIV IOWA HOSP & CLIN	1	52	1
218	LOUISIANA STATE UNIV HOSP	1	51	1
469	Corp Sanitaria Parc Tauli	1	50	1
552	ALLENTOWN HOSP	1	49	1
263	NCI	1	47	1
492	Hennepin Cty Med Ctr	1	46	1
284	Univ Paris Est Creteil	1	45	1
357	UPEC Univ Paris Est Creteil Val Marne	1	45	1
671	Hop Univ Henri Mondor	1	45	1
422	Univ Calif San Diego	1	44	1
202	MED COLL WISCONSIN	1	42	1
418	UNIV CALABAR	1	42	1
200	Med Coll Georgia	1	40	1
225	Los Angeles Biomed Inst	1	40	1
184	ST FRANCIS HOSP	1	37	1
186	SAN FRANCISCO GEN HOSP	1	36	1
229	Mayo Clin	1	36	1
603	Indiana Univ	1	36	1
650	Kaiser Los Angeles Med Ctr	1	36	1
177	Sinai Hosp Baltimore	1	35	1
282	Univ Popular Autonoma Estado Puebla	1	35	1
353	Ural State Med Univ	1	35	1
582	Benemerita Univ Autonoma Puebla	1	35	1
619	Hosp Univ Elche	1	35	1
656	Johns Hopkins Med Inst	1	35	1
675	Hosp Angeles Puebla	1	35	1
138	Reg Hosp	1	34	1
299	Univ Louisville	1	33	1
300	UNIV LUSAKA	1	33	1
358	UNIV ZAMBIA	1	33	1
208	Natl Cheng Kung Univ	1	32	1
293	Univ Schleswig Holstein	1	32	1
506	Ernst Moritz Arndt Univ Greifswald	1	32	1
230	McGill Univ	1	30	1
350	UT Southwestern Med Ctr	1	30	1
389	Thomas Jefferson Univ Hosp	1	30	1
393	Swedish Med Ctr	1	30	1
604	Imperial Coll Healthcare	1	30	1
239	PIEMONTE HOSP	1	29	1
315	UNIV MESSINA	1	29	1
354	Univ Worcester	1	29	1
400	Univ Hosp Dusseldorf	1	27	1
428	Univ Dusseldorf	1	27	1
190	Santa Clara Valley Med Ctr	1	26	1
319	Wen Hsiung Hosp	1	26	1
269	Olive View UCLA Med Ctr	1	24	1
399	UNIV HOSP COLUMBUS	1	24	1
152	ROYAL HALLAMSHIRE HOSP	1	23	1
305	UNIV KHARTOUM	1	23	1
147	ROOSEVELT HOSP	1	22	1
386	TEL AVIV UNIV	1	22	1
496	Hammersmith Hosp	1	22	1
532	Ataturk Univ	1	22	1
577	Cent S Univ	1	22	1
578	CHARING CROSS HOSP	1	22	1
607	ICHILOV HOSP	1	22	1
139	ST LOUIS REG MED CTR	1	21	1
174	Seventh Doctor Consulting	1	21	1
201	MED COLL	1	21	1
221	Luzerner Kantonsspital	1	21	1
298	Univ Lausanne Hosp	1	21	1
425	Univ Basel Hosp	1	21	1
567	Camden Med Ctr	1	21	1
574	Chinese Univ Hong Kong	1	21	1
137	ST JUDE CHILDRENS RES HOSP	1	19	1
169	Seth GS Med Coll	1	19	1
205	MUHLENBERG REG MED CTR	1	19	1
206	Mt Sinai Hosp	1	19	1
510	GEORGE WASHINGTON UNIV	1	19	1
618	Hosp Univ Bellvitge	1	19	1
652	KAISER PERMANENTE MED CTR	1	19	1
658	KEM Hosp	1	19	1
554	Akdeniz Univ	1	18	1
558	Albany Med Ctr	1	18	1
623	Hosp Univ 12 Octubre	1	18	1
167	SO ILLINOIS UNIV	1	17	1
318	W CUMBERLAND HOSP	1	17	1
324	VICTORIA INFIRM	1	17	1
437	Univ Coll London Hosp	1	17	1
438	Lithuanian Univ Hlth Sci	1	17	1
445	Ctr Med Subaquat & Hiperbar Marinha	1	17	1
565	Cairo Univ	1	17	1
158	ST MARYS HOSP	1	16	1
398	UNIV HOMBURG	1	16	1
453	EDITH WOLFSON HOSP	1	16	1
514	Frenchay Hosp	1	16	1
592	British Hosp	1	16	1
621	Hosp Nacl Alejandro Posadas	1	16	1
320	Washington Hosp Ctr	1	15	1
321	Virginia Hosp Ctr	1	15	1
344	Univ Texas Southwestern Med Ctr Dallas	1	15	1
485	Georgetown Univ Hosp	1	15	1
508	Gen Hosp G Papanikolaou	1	15	1
512	Gen Hosp Agios Pavlos	1	15	1
521	Aristotle Univ Thessaloniki	1	15	1
566	Bundeswehrkrankenhaus Berlin	1	15	1
655	Johns Hopkins Univ	1	15	1
662	Kaohsiung Chang Gung Mem Hosp	1	15	1
148	RIGSHOSP	1	14	1
160	St Georges Univ	1	14	1
277	Northwest Hosp	1	14	1
289	Univ Paris 06	1	14	1
329	Zhejiang Univ	1	14	1
377	Stony Brook Southampton Hosp	1	14	1
383	STATE UNIV LEIDEN	1	14	1
500	Foley Plaza Med	1	14	1
557	ALBERT EINSTEIN MED CTR	1	14	1
581	Beth Israel Deaconess Med Ctr	1	14	1
641	Lenox Hill Hosp	1	14	1
666	Hop Antoine Beclere	1	14	1
251	QUEENS UNIV	1	13	1
311	Univ Miguel Hernandez	1	13	1
333	WHISTON HOSP	1	13	1
366	TOHOKU UNIV	1	13	1
374	Univ Alicante	1	13	1
402	Univ Fed Pernambuco	1	13	1
431	Univ Estadual Ciencias Saude Alagoas UNCISAL	1	13	1
487	Gillies McIndoe Res Inst	1	13	1
555	Ajou Univ	1	13	1
627	Hutt Hosp	1	13	1
629	Hosp Univ San Juan	1	13	1
651	Kameda Med Ctr	1	13	1
663	Kawasaki Municipal Tama Hosp	1	13	1
677	Hosp Gen Univ Gregorio Maranon	1	13	1
171	Shu Zen Coll Med & Management	1	12	1
213	Min Hwei Coll Hlth Care Management	1	12	1
270	Okmeydani Training Res Hosp	1	12	1
283	Univ Perugia	1	12	1
368	UNIV ARKANSAS	1	12	1
395	Tata Mem Hosp	1	12	1
477	Coimbra Hosp & Univ Ctr	1	12	1
481	Greater Baltimore Med Ctr	1	12	1
523	ARKANSAS CHILDRENS HOSP	1	12	1
575	Chi Mei Med Ctr	1	12	1
593	Broomfield Hosp	1	12	1
181	St Andrews Ctr Plast Surg	1	11	1
196	Mersin Univ	1	11	1
232	Maputo Cent Hosp	1	11	1
272	Osijek Univ Hosp	1	11	1
447	Cty Hosp Pozega	1	11	1
449	Einstein Healthcare Network Fox Chase Canc Ctr	1	11	1
474	Copernicus Hosp	1	11	1
544	252nd Hosp Peoples Liberat Army China	1	11	1
673	Hosp Dist Figueira da Foz	1	11	1
159	St Orsola Marcello Malpighi Hosp	1	10	1
188	Santa Chiara Reg Hosp	1	10	1
189	Sapienza Univ	1	10	1
216	McGuire VA Med Ctr	1	10	1
219	Luigi Vanvitelli Univ Campania	1	10	1
223	LLANDOUGH HOSP	1	10	1
234	Maharana Bhupal Hosp	1	10	1
235	Mallinckrodt Inst Radiol	1	10	1
238	Peoples Hosp	1	10	1
240	Peoples Hosp Xinjiang Uygur Autonomous Reg	1	10	1
310	Univ Naples Federico II	1	10	1
331	WESTMINSTER MED SCH & HOSP	1	10	1
336	VCU Hlth	1	10	1
339	UNIV WALES COLL MED	1	10	1
396	Takayama Red Cross Hosp	1	10	1
403	Univ Florence	1	10	1
456	East Carolina Univ	1	10	1
480	Gorgan Univ Med Sci	1	10	1
488	Gifu Univ	1	10	1
516	G Pascale Fdn	1	10	1
519	AORN SG Moscati	1	10	1
543	A Cardarelli Hosp	1	10	1
584	Birjand Univ Med Sci	1	10	1
586	Bellaria Maggiore Hosp	1	10	1
600	Braga Hosp	1	10	1
633	Jawahar Lal Nehru Med Coll	1	10	1
638	Kisogawa Hosp	1	10	1
648	Kirikkale Univ	1	10	1
145	Rhode Isl Hosp	1	9	1
154	Reg Hosp Holstebro	1	9	1
199	MediClin Muritz Klinikum GmbH	1	9	1
273	Osaka City Univ	1	9	1
373	Univ Aachen	1	9	1
376	Suita Municipal Hosp	1	9	1
406	Univ Illinois	1	9	1
479	Goethe Univ Frankfurt	1	9	1
491	Henri Mondor Hosp	1	9	1
502	ERASMUS UNIV	1	9	1
545	Aalborg Univ Hosp	1	9	1
546	Aarhus Univ Hosp	1	9	1
547	Aarhus Univ	1	9	1
595	Brown Univ	1	9	1
646	LEIGHTON HOSP	1	9	1
175	Seth GS Med Coll & KEM Hosp	1	8	1
195	Medicolegal Ctr	1	8	1
249	Pusan Natl Univ	1	8	1
265	Natl Cheng Kung Univ Hosp	1	8	1
404	Univ Halle Wittenberg	1	8	1
464	CHU Ibn Sina	1	8	1
465	CHU Cotonou	1	8	1
476	Cleveland Clin	1	8	1
495	Guys Hosp	1	8	1
528	Atox Bio	1	8	1
155	ROYAL INFIRM	1	7	1
173	Shenyang Pharmaceut Univ	1	7	1
176	Shahid Beheshti Univ MC	1	7	1
226	Lorestan Univ Med Sci	1	7	1
233	Maine Med Ctr	1	7	1
254	Poznan Univ	1	7	1
287	Univ Paris 05	1	7	1
314	Univ Michigan Hlth Syst	1	7	1
316	Vrije Univ Brussel	1	7	1
348	UT Southwestern	1	7	1
355	Univ Wisconsin	1	7	1
364	Tufts Univ	1	7	1
375	Tianjin Univ Tradit Chinese Med	1	7	1
380	Stichting Anticonceptie Nederland	1	7	1
439	Dept Infect Dis	1	7	1
441	Dept Surg	1	7	1
443	Dept Urol	1	7	1
478	Clin Res Ctr	1	7	1
489	HEBREW UNIV JERUSALEM	1	7	1
503	Envision Healthcare	1	7	1
509	Gen Univ Hosp Prague	1	7	1
572	Chinese Acad Med Sci	1	7	1
628	Hunter Holmes McGuire Vet Adm Med Ctr	1	7	1
639	Krankenhaus St Josef	1	7	1
676	Hop La Pitie Salpetriere	1	7	1
231	Mayo Clin Hosp	1	6	1
261	Nippon Med Sch	1	6	1
330	Winthrop Univ Hosp	1	6	1
381	Stanford Univ Hosp	1	6	1
417	Univ Estadual Paulista	1	6	1
494	HADASSAH UNIV HOSP	1	6	1
504	Erciyes Univ	1	6	1
515	Fukagawa City Hosp	1	6	1
570	Chiba Hokuso Hosp	1	6	1
625	Huazhong Univ Sci & Technol	1	6	1
637	Koc Univ	1	6	1
161	Singleton Hosp	1	5	1
210	Monza Univ Hosp	1	5	1
214	Monash Univ	1	5	1
237	Pavia Univ Hosp	1	5	1
250	Radboud Univ Nijmegen Med Ctr	1	5	1
255	Primary Childrens Med Ctr	1	5	1
257	Osped Gen Provinciale M Bufalini	1	5	1
264	Natl Hosp Org	1	5	1
280	Univ Parma	1	5	1
288	Univ Paris 07	1	5	1
309	UNIV NATAL	1	5	1
313	Univ Melbourne	1	5	1
334	Winchester Dist Mem Hosp	1	5	1
338	UNIV VIENNA	1	5	1
340	Univ Western Australia	1	5	1
341	Univ Waterloo	1	5	1
371	Univ Bari	1	5	1
397	Univ Hosp Basel	1	5	1
401	Univ Ferrara	1	5	1
408	Univ Insubria	1	5	1
411	Univ Hosp St George	1	5	1
416	Univ Hosp Parma	1	5	1
419	Univ Cadi Ayyad	1	5	1
421	Univ Catanzaro	1	5	1
423	Univ Buea	1	5	1
424	Univ Bologna	1	5	1
440	Denver Hlth	1	5	1
462	Cisanello Hosp	1	5	1
467	CHU Mohammed VI	1	5	1
473	Ctr Hosp Intercommunal Poissy & St Germain Laye	1	5	1
482	Govt Gousia Hosp	1	5	1
497	HANUSCH HOSP	1	5	1
513	Fu Jen Catholic Univ	1	5	1
548	Aliman Gen Hosp	1	5	1
549	Albury Hosp	1	5	1
560	CARMEL HOSP	1	5	1
563	Cedars Sinai Med Ctr	1	5	1
573	Christensen Dent	1	5	1
576	Chang Jung Christian Univ	1	5	1
585	BG Univ Klinikum Bergmannsheil Bochum	1	5	1
608	Immanuel Kant Baltic Fed Univ	1	5	1
610	James Cook Univ Hosp	1	5	1
613	Intermt Healthcare	1	5	1
614	Ital Univ Paris Est	1	5	1
624	Hosp Parma	1	5	1
631	HOSP VIRGEN DE LA LUZ	1	5	1
635	Kumamoto Univ	1	5	1
642	LINN CENT CLIN	1	5	1
645	LAB PUBL HLTH	1	5	1
649	KAISER PERMANENTE	1	5	1
660	Kings Coll Hosp London	1	5	1
664	Karabuk Univ Training & Res Hosp	1	5	1
162	Serv Osygenotherapie Hyperbare & Reanimat	1	4	1
163	Sestre Milosrdnice Univ Hosp	1	4	1
165	Serv Chirurg Digest	1	4	1
166	Schwartz Reisman Emergency Med Inst	1	4	1
168	Serv Chirurg Gen & Urgences	1	4	1
192	South Texas Vet Hlth Care Syst	1	4	1
197	Michigan State Univ	1	4	1
252	Prince Wales Hosp	1	4	1
276	North York Gen Hosp	1	4	1
278	STADTKRANKENHAUSES WORMS	1	4	1
291	Univ Texas Hlth Sci Ctr San Antonio	1	4	1
351	Varazdin Gen Hosp	1	4	1
405	UNIV GRAZ	1	4	1
448	CUNY MT SINAI SCH MED	1	4	1
454	Dr Lutfi Kirdar Kartal Training & Res Hosp	1	4	1
457	Ebonyi State Univ	1	4	1
466	CHU Ibnou Rochd	1	4	1
490	Headwaters Hlth Care Ctr	1	4	1
501	Fed Teaching Hosp	1	4	1
517	Fundeni Clin Inst	1	4	1
606	Imam Abdulrahman Bin Faisal Univ	1	4	1
644	Launceston Gen Hosp	1	4	1
657	King Fahad Mil Med Complex	1	4	1
661	Kaohsiung Med Univ Hosp	1	4	1
672	Hop St Marguerite	1	4	1
143	ST JAMESS UNIV HOSP	1	3	1
153	St Louis Univ	1	3	1
172	Shikoku Cent Hosp	1	3	1
191	Sana Kliniken Leipziger Land	1	3	1
193	Soochow Univ	1	3	1
198	Micheal E DeBakey Vet Affairs Med Ctr	1	3	1
207	Namik Kemal Univ	1	3	1
215	Mitoyo Gen Hosp	1	3	1
236	Manisa Saruhanli State Hosp	1	3	1
242	Otto von Guericke Univ	1	3	1
248	ProMed Hlth Syst	1	3	1
253	POB 372	1	3	1
258	Neoks Hyperbar Oxygen Therapy Ctr	1	3	1
260	Nicosia Gen Hosp	1	3	1
266	Natl Taiwan Univ Hosp	1	3	1
275	Northeastern Ohio Med Univ	1	3	1
294	Univ Port Harcourt Teaching Hosp	1	3	1
303	UNIV ISTANBUL	1	3	1
322	Victor Babes Univ Med & Pharm	1	3	1
325	Wright State Univ	1	3	1
342	Univ Ulsan	1	3	1
345	Univ Tunis El Manar	1	3	1
352	Vanderbilt Univ	1	3	1
365	Tokyo Nishi Tokushukai Hosp	1	3	1
390	Texas Tech Univ	1	3	1
410	Univ Ioannina	1	3	1
413	Univ Hosp Ioannina	1	3	1
435	Univ Clin Dermatol & Venereol	1	3	1
444	Dankook Univ	1	3	1
458	Eastern Hlth	1	3	1
475	Cleveland Clin Akron Gen	1	3	1
511	GEORG AUGUST UNIV GOTTINGEN	1	3	1
520	Antalya Training & Res Hosp	1	3	1
530	Balikesir Ataturk City Hosp	1	3	1
536	Aso Iizuka Hosp	1	3	1
539	Adnan Menderes Univ	1	3	1
553	Alborz Univ Med Sci	1	3	1
561	Catholic Univ Louvain	1	3	1
562	Celal Bayar Univ	1	3	1
571	CHI Poissy	1	3	1
589	Bank Cyprus Oncol Ctr	1	3	1
591	Bank Cyprus Oncol Ctr 2006	1	3	1
602	HLTH SCI CTR	1	3	1
616	Ibn El Jazzar Univ Hosp	1	3	1
617	Hosp Univ Cent Asturias	1	3	1
620	Hosp Univ Dr Jose Eleuterio Gonzalez	1	3	1
626	Hospices Civils Strasbourg	1	3	1
630	Hosp Univ Los Andes	1	3	1
632	Hosp Univ Virgen del Rocio	1	3	1
634	Kurashiki Cent Hosp	1	3	1
636	Kyung Hee Univ	1	3	1
640	Korea Univ	1	3	1
647	Leiden Univ	1	3	1
653	JIPMER	1	3	1
665	Hosp Gen Univ Elche	1	3	1
669	Hop Charles Nicolle	1	3	1
674	Hop Habib Bougatfa Bizerte	1	3	1
156	Royal Bournemouth Hosp	1	2	1
164	Serv Proctol Maison St Protestante Bagatelle	1	2	1
170	Shiraz Univ Med Sci	1	2	1
179	Saba Univ	1	2	1
187	Soc Jr Doctors	1	2	1
209	Nanjing Univ TCM	1	2	1
212	Middlesex Hosp	1	2	1
220	Madigan Army Med Ctr	1	2	1
228	Markushospital	1	2	1
243	Ottawa Hosp	1	2	1
246	Palacky Univ Olomouc	1	2	1
247	Providence Univ	1	2	1
271	Ordu Univ	1	2	1
286	UNIV NICE	1	2	1
290	Univ Tehran Med Sci	1	2	1
296	Univ Roma La Sapienza	1	2	1
301	UNIV LUBECK	1	2	1
306	Univ Klinikum Witten Herdecke	1	2	1
323	Vet Adm N Texas Hlth Care Syst	1	2	1
337	Univ Vita Salute San Raffaele	1	2	1
343	Univ Texas SW Med Ctr Dallas	1	2	1
356	Univ Yamanashi	1	2	1
359	UANL Monterrey	1	2	1
360	Tulane Univ	1	2	1
361	UC San Diego Sch Med	1	2	1
363	UCL	1	2	1
369	Univ Autonoma Barcelona	1	2	1
392	Taichung Tzu Chi Gen Hosp	1	2	1
394	Taichung Vet Gen Hosp	1	2	1
407	Univ Hosp Zurich	1	2	1
414	Univ Hosp Olomouc	1	2	1
429	Univ Crete	1	2	1
436	Univ Coll London Hosp NHS Trust	1	2	1
470	Copernicus Hosp Gdansk	1	2	1
471	Ctr Hosp Agen	1	2	1
484	Gerencia Atenc Integrada	1	2	1
486	Ghent Univ Hosp	1	2	1
493	Hasanuddin Univ	1	2	1
499	Fine Morning Hosp & Res Ctr	1	2	1
525	AMER BOARD PEDIAT INC	1	2	1
526	Ankara Oncol Educ & Res Hosp	1	2	1
527	Androl Int	1	2	1
533	Army Med Univ	1	2	1
541	Aga Khan Univ Hosp	1	2	1
568	Campus Univ Monte Alegre	1	2	1
596	Bridgeport Hosp	1	2	1
605	Inonu Univ	1	2	1
612	Iran Univ Med Sci	1	2	1
615	IRCCS Osped San Raffaele	1	2	1
622	Hosp Med Univ Gdansk	1	2	1
643	Liaquat Coll Med & Dent	1	2	1
667	Hosp Gen Univ Valencia	1	2	1
140	Red Cross Hosp	1	1	1
141	Royal Perth Hosp	1	1	1
142	St Josef Hosp Troisdorf	1	1	1
146	Rode Kruis Ziekenhuis Beverwijk	1	1	1
180	San Antonio Uniformed Serv Hlth Educ Consortium S	1	1	1
183	Rush Univ	1	1	1
194	Sanda City Hosp	1	1	1
211	Mil Med Acad	1	1	1
227	Marmara Univ	1	1	1
244	Overton Brooks Vet Affairs Med Ctr	1	1	1
256	Premier Hlth Miami Valley Hosp	1	1	1
267	Naval Med Ctr Portsmouth	1	1	1
268	NATL UNIV SINGAPORE HOSP	1	1	1
274	Ohio Univ	1	1	1
285	Univ Padjadjaran	1	1	1
302	Univ Lambung Mangkurat	1	1	1
317	Virginia Tech Caril Sch Med	1	1	1
328	Zonguldak Ataturk State Hosp	1	1	1
378	Sunnybrook Hlth Sci Ctr	1	1	1
391	Tech Univ Dresden	1	1	1
427	Univ Brasil	1	1	1
433	UNIV CHILE	1	1	1
446	Ctr Hosp Univ Vaudois CHUV	1	1	1
451	Emma Childrens Hosp	1	1	1
452	Emergency Med Residency Marietta Mem Hosp	1	1	1
459	Chung Shan Med Univ	1	1	1
460	CHU Tours	1	1	1
461	Chung Shan Med Univ Hosp	1	1	1
463	CHU Rouen Boisguillaume	1	1	1
472	Ctr Hosp Lisboa Norte	1	1	1
498	Fiona Stanley Hosp	1	1	1
505	Eskisehir Osmangazi Univ	1	1	1
524	Amsterdam UMC	1	1	1
534	ASISTENCIA PUBL SANTIAGO	1	1	1
535	Assoc Dutch Burn Ctr	1	1	1
537	Adana State Hosp	1	1	1
538	Adana Numune Training & Res Hosp	1	1	1
564	Canakkale 18 Mart Univ	1	1	1
569	Camp Lejeune	1	1	1
587	Banha Univ	1	1	1
588	Balikesir Univ	1	1	1
590	Belfast City Hosp	1	1	1
594	Bulent Ecevit Univ	1	1	1
599	Blessed Father Jerzy Popieluszko Prov Specialist	1	1	1
609	Izmir Katip Celebi Univ	1	1	1
611	Jagiellonian Univ	1	1	1
659	Kingston Gen Hosp	1	1	1
668	Hosp Barros Luco	1	1	1
678	Hofstra Sch Hlth & Human Serv	1	1	1
679	Guys & St Thomas NHS Fdn Trust	1	0	0
680	Univ Rennes 1	1	0	0
681	Mil Teaching Hosp	1	0	0
682	Kagawa Univ	1	0	0
683	Univ Pavia	1	0	0
684	Mil Ctr Pharm & Med Tech	1	0	0
685	Kahramanmaras Sutcu Imam Univ	1	0	0
686	Bezmialem Vakif Univ	1	0	0
687	Aydin State Hosp	1	0	0
688	Univ Texas Hlth	1	0	0
689	Spokane Acad Ctr	1	0	0
690	Aydin City Hosp	1	0	0
691	Kasturba Med Coll & Hosp	1	0	0
692	Karadeniz Tech Univ	1	0	0
693	Med Univ Graz	1	0	0
694	Hadassah Hebrew Univ	1	0	0
695	Kansai Med Univ	1	0	0
696	Univ Sains Malaysia	1	0	0
697	Mem Hermann Hosp	1	0	0
698	St Antonius Hosp	1	0	0
699	Univ Sydney	1	0	0
700	Mehmet Akif Inan Training & Res Hosp	1	0	0
701	Jarir Med Ctr	1	0	0
702	Bundeswehrzentralkrankenhaus Koblenz	1	0	0
703	Bursa Ali Osman Sonmez Oncol Hosp	1	0	0
704	Univ Milan	1	0	0
705	Bucharest Emergency Hosp	1	0	0
706	Nanyang Technol Univ	1	0	0
707	Univ Milano Bicocca	1	0	0
708	Cagliari Univ Hosp	1	0	0
709	Univ Med & Parmacy Carol Davila	1	0	0
710	Natl Inst Pharmaceut Educ & Res NIPER	1	0	0
711	James A Haley Vet Hosp	1	0	0
712	Univ Med Ctr Utrecht	1	0	0
713	Jan Kochanowski Univ Humanities & Sci	1	0	0
714	San Antonio Mil Med Ctr	1	0	0
715	James Buchanan Brady Fdn	1	0	0
716	Univ Mohammed 5	1	0	0
717	Bolzano Hosp	1	0	0
718	Boston Med Ctr	1	0	0
719	Univ Padjajaran Bandung	1	0	0
720	San Filippo Neris Hosp	1	0	0
721	Minist Hlth Ankara Teaching & Res Hosp	1	0	0
722	Hop Rangueil	1	0	0
723	Univ Paris Est	1	0	0
724	Jimma Univ	1	0	0
725	MYFUN Med Cosmetol Hosp	1	0	0
726	BronxCare Hosp Ctr	1	0	0
727	Jefferson Stratford Hosp	1	0	0
728	Jeonbuk Natl Univ	1	0	0
729	Brandon Reg Hosp	1	0	0
730	Univ Nis	1	0	0
731	St Josephs Hosp	1	0	0
732	Hop Brabois	1	0	0
733	Shree Birendra Hosp	1	0	0
734	Shri Sai Hosp	1	0	0
735	Afyonkarahisar Hlth Sci Univ	1	0	0
736	Westmead Hosp	1	0	0
737	Western Univ Michigan	1	0	0
738	Western Sydney Univ	1	0	0
739	Lyell McEwin Hosp	1	0	0
740	Haydarpasa Numune Training & Res Hosp	1	0	0
741	Madonna Soccorso San Benedetto Tronto Hosp	1	0	0
742	Sidi Mohamed Benabdellah Univ	1	0	0
743	Alanya Alaaddin Keykubat Univ	1	0	0
744	VM Med Coll & Safdarjung Hosp	1	0	0
745	Al Azhar Univ	1	0	0
746	Kutahya Hlth Sci Univ	1	0	0
747	Hokkaido Canc Ctr	1	0	0
748	Yenimahalle Training & Res Hosp	1	0	0
749	Yeni Yuzyil Univ	1	0	0
750	LMU Munchen	1	0	0
751	121 Field Hosp	1	0	0
752	ZNA Middelheim Hosp	1	0	0
753	Hitit Univ	1	0	0
754	Helwan Univ	1	0	0
755	Heidelberg Univ Hosp	1	0	0
756	Leeds Gen Infirm	1	0	0
757	Adiyaman Univ	1	0	0
758	Acad Med Special IMA	1	0	0
759	AAST Cremona	1	0	0
760	Wollo Univ	1	0	0
761	Hokkaido Social Welf Assoc Furano Hosp	1	0	0
762	Scripps Clin Med Grp	1	0	0
763	Hamad Med Corp	1	0	0
764	King Faisal Specialist Hosp & Res Ctr KFSH & RC	1	0	0
765	Sophien & Hufeland Klinikum Weimar gGmbH	1	0	0
766	Kipshidze Cent Univ Hosp	1	0	0
767	Kliniken Maria Hilf GmbH	1	0	0
768	SN Med Coll & Hosp	1	0	0
769	Sapienza Univ Rome	1	0	0
770	Meander Med Ctr	1	0	0
771	South Coll	1	0	0
772	Univ Tunis Manar	1	0	0
773	ASUR Marche	1	0	0
774	ASMN	1	0	0
775	ARNAS Civico Di Cristina Hosp	1	0	0
776	King Abdul Aziz Med City	1	0	0
777	Khyber Teaching Hosp	1	0	0
778	Varese Univ Hosp	1	0	0
779	Kochanowski Univ Kielce	1	0	0
780	Kocaeli Univ	1	0	0
781	All India Inst Med Sci	1	0	0
782	Alfred Hosp	1	0	0
783	Hop Cent	1	0	0
784	Venizelio Pananio Gen Hosp	1	0	0
785	Kocaeli State Hosp	1	0	0
786	Amer Univ Beirut	1	0	0
787	Mansoura Univ Hosp	1	0	0
788	Klinikum Frankfurt Hochst	1	0	0
789	Amasya Erefeddin Sabuncuoglu Training & Res Hosp	1	0	0
790	Usmanu Danfodiyo Univ	1	0	0
791	Amasya Univ Serafettin Sabuncuoglu Training & Res	1	0	0
792	Programme Soins Chirurg	1	0	0
793	Prov Hosp Kielce	1	0	0
794	Diakonessen Hosp	1	0	0
795	Hosp Univ Miguel Servet	1	0	0
796	Taipei Vet Gen Hosp	1	0	0
797	Fourth Mil Med Univ	1	0	0
798	Dr Soetomo Gen Acad Hosp	1	0	0
799	Tarsus State Hosp	1	0	0
800	Univ Angers	1	0	0
801	Univ Airlangga Teaching Hosp	1	0	0
802	E Da Hosp	1	0	0
803	Univ Autonoma Nuevo Leon	1	0	0
804	Dunarea Jos Univ Galati	1	0	0
805	E Da Dachang Hosp	1	0	0
806	Univ Catolica San Antonio Murcia	1	0	0
807	Hosp Gen Docente Julio Aristegui Villamil	1	0	0
808	Rowan Univ	1	0	0
809	Hosp Galati	1	0	0
810	Hosp El Escorial	1	0	0
811	Ctr Hosp Intercommunal Poissy	1	0	0
812	Penn State Univ	1	0	0
813	Hosp Univ Terezinha Jesus	1	0	0
814	Hosp Univ San Cecilio	1	0	0
815	Univ Burundi	1	0	0
816	Univ Buenos Aires	1	0	0
817	Darica Farabi Training & Res Hosp	1	0	0
818	Hosp Gen Mexico Dr Eduardo Liceaga	1	0	0
819	Postgrad Inst Med Educ & Res	1	0	0
820	Postgrad Inst Med Sci	1	0	0
821	Trieste Univ	1	0	0
822	Flinders Univ S Australia	1	0	0
823	Erzincan Binali Yildirim Univ	1	0	0
824	Ernest E Moore Shock Trauma Ctr Denver Hlth	1	0	0
825	Reg Hosp Durres	1	0	0
826	Hosp Ninos Dr Ricardo Gutierrez	1	0	0
827	Tuen Mun Hosp	1	0	0
828	Hosp Militar Principal	1	0	0
829	Hosp Madre Giuseppina Vannini	1	0	0
830	Texas Hlth Resources	1	0	0
831	Tepecik Training & Res Hosp	1	0	0
832	Hosp Infantil Mexico Dr Federico Gomez	1	0	0
833	Fdn Valle Lili	1	0	0
834	Fed Med Ctr	1	0	0
835	Tianjin Med Univ	1	0	0
836	UMR INSERM HIFI	1	0	0
837	Ehime Univ	1	0	0
838	Hosp Reg Monterrey	1	0	0
839	UMR INSERM U1235	1	0	0
840	Edendale Hosp	1	0	0
841	Queensland Hlth	1	0	0
842	Hosp Sao Camilo Sao Paulo	1	0	0
843	Emanuel Med Ctr	1	0	0
844	Reg Gen Hosp F Miulli	1	0	0
845	Tzane Gen Hosp	1	0	0
846	Hosp Nuestra Senora Prado Talavera Reina	1	0	0
847	Florence Careggi Univ Hosp	1	0	0
848	Ufuk Univ	1	0	0
849	Hosp Policlin Tor Vergata	1	0	0
850	Emergency Hosp Craiova	1	0	0
851	Univ Clin Bukavu	1	0	0
852	St Rafal Prov Specialist Hosp Czerwona Gora	1	0	0
853	Northern Hosp	1	0	0
854	Getwell Hosp	1	0	0
855	Istanbul Medeniyet Univ	1	0	0
856	Univ Klinikum Essen	1	0	0
857	Charles Nicolle Hosp	1	0	0
858	Sakarya Teaching & Res Hosp	1	0	0
859	Univ Ilorin	1	0	0
860	CHU Angers	1	0	0
861	CHU Bichat Claude Bernard	1	0	0
862	Inst Pesquisas Sao Leopoldo Mandic	1	0	0
863	CHRU Tours	1	0	0
864	Inst Publ Hlth	1	0	0
865	Obafemi Awolowo Univ	1	0	0
866	CHRU Dupuytren	1	0	0
867	Izmir Univ	1	0	0
868	Izmir Tepecik Educ & Res Hosp	1	0	0
869	Sakarya Training & Res Hosp	1	0	0
870	Univ Lubumbashi	1	0	0
871	Univ Manitoba	1	0	0
872	Sakarya Univ	1	0	0
873	ST MARKS HOSP	1	0	0
874	Nepalese Army Inst Hlth Sci	1	0	0
875	Izmir Baskent Univ	1	0	0
876	Ivrea Civil Hosp ASL TO4	1	0	0
877	New Jersey Urol	1	0	0
878	Univ Leeds	1	0	0
879	Chang Gung Mem Hosp Chia Yi	1	0	0
880	Univ Lausanne	1	0	0
881	Inst Canc Estado Sao Paulo	1	0	0
882	Gen Hosp Patras	1	0	0
883	Idil State Hosp	1	0	0
884	Stony Brook Med	1	0	0
885	Hosp Cent Dr Urquinaona	1	0	0
886	Cirie Hosp ASLTO4	1	0	0
887	Osped Riuniti	1	0	0
888	Clin Ctr Serbia	1	0	0
889	Hosp Cirie	1	0	0
890	UNIV COLL HOSP GALWAY	1	0	0
891	Univ Clin Ctr Tuzla	1	0	0
892	I Shou Univ	1	0	0
893	Pamukkale Univ	1	0	0
894	Cook Cty Hlth & Hosp Syst	1	0	0
895	Rutgers Robert Wood Johnson Med Sch	1	0	0
896	Univ Hosp Birmingham NHS Fdn Trust	1	0	0
897	Univ Hosp Coventry & Warwickshire	1	0	0
898	Univ Hosp Gran Canaria Dr Negrin	1	0	0
899	Inova Fairfax Med Campus	1	0	0
900	Univ Hosp Ctr Zagreb	1	0	0
901	Univ Hosp Andes	1	0	0
902	UNIV HEIDELBERG	1	0	0
903	Hosp Base	1	0	0
904	Univ Florida	1	0	0
905	Univ Helsinki	1	0	0
906	CHU Rouen	1	0	0
907	Univ Hlth Sci Taksim Training & Res Hosp	1	0	0
908	Inje Univ	1	0	0

## Sheet: Sheet1
No.	Institution	All articles	All citations×10	h-index
1	Washington Univ	8	11	7
2	Massachusetts Gen Hosp	7	17.8	4
3	Univ Pittsburgh	6	15.6	5
4	Univ Calif San Francisco	6	24.8	5
5	Albert Einstein Coll Med	6	18.1	4
6	Brooke Army Med Ctr	6	3.4	3
7	Univ Miami	5	8.5	4
8	Univ Washington	5	7.6	4
9	Univ Maryland	5	48.8	4
10	Northwestern Univ	5	4.3	3
