# Supplementary material for: Bibliometric insights in fournier's gangrene: Research landscapes, turning points, and global trends
Source: Front Surg. 2023 Feb 16;10:1057486. doi: 10.3389/fsurg.2023.1057486 (PMC9978006; doi:10.3389/fsurg.2023.1057486)
Supplement: Supplementary file 1 [file Datasheet1.zip › Supplementary_Material/Supplementary_Data/1.5 Contribution of Authors /1.5.2 Author Collaboration.xlsx]

## Sheet: Sheet1
No.	author	cluster	Documents
1	daigeler, a.	5	3
2	kim, dae y.	1	3
3	lehnhardt, m.	5	3
4	long, brit	16	3
5	mcaninch, jw	42	3
6	mellnick, vincent m.	4	3
7	menias, christine o.	4	3
8	sahin, mehmet oguz	26	3
9	sen, volkan	26	3
10	angorn, ib	28	2
11	auerbach, jonathan	16	2
12	ballard, david h.	4	2
13	bangjensen, e	10	2
14	bosc, romain	29	2
15	brenner, p	18	2
16	bulger, eileen m.	25	2
17	byard, roger w.	30	2
18	can, bilgen	31	2
19	carson, cc	32	2
20	chan, cyrus c.	27	2
21	chojnicki, maciej	8	2
22	ciftci, halil	22	2
23	culkin, dj	11	2
24	de virgilio, christian	21	2
25	demir, canser yilmaz	33	2
26	demirdover, cenk	9	2
27	derancourt, c	34	2
28	detanac, dzenana a.	6	2
29	di summa, pietro g.	12	2
30	djedovic, gabriel	17	2
31	dupree, james m.	1	2
32	efem, see	35	2
33	eke, n	36	2
34	eltorai, im	20	2
35	frohmuller, h	19	2
36	garaffa, giulio	37	2
37	gebhart, w	2	2
38	gerber, gs	38	2
39	gockel, ines	13	2
40	graf, h	2	2
41	grzybowski, andrzej	39	2
42	hampel, n	7	2
43	haponiuk, ireneusz	8	2
44	hesselfeldtnielsen, j	10	2
45	hirn, m	40	2
46	hirsch, t.	5	2
47	hsu, wei-hsiu	14	2
48	huang, tsung-yu	14	2
49	irga-jaworska, ninela	8	2
50	jansen-winkeln, boris	13	2
51	jaworski, radoslaw	8	2
52	juler, gl	20	2
53	kaji, amy	21	2
54	karaca, can	9	2
55	kati, bulent	22	2
56	kim, stanley y.	1	2
57	kranz, jennifer	23	2
58	krausebergmann, a	18	2
59	kueckelhaus, m.	5	2
60	kujath, p.	41	2
61	kundu, shilajit d.	1	2
62	langer, stefan	13	2
63	laor, e	3	2
64	le, brian v.	1	2
65	lee, ching-yu	14	2
66	lee, suk hyun	15	2
67	lee, won jai	15	2
68	luger, a	2	2
69	mata, ja	11	2
70	menderes, adnan	9	2
71	montrief, tim	16	2
72	mujdragic, hana	6	2
73	mujdragic, mehmed	6	2
74	mulic, mersudin	6	2
75	murphy, m	43	2
76	nestorovic, milica	24	2
77	palmer, ls	3	2
78	persky, l	7	2
79	pfluger, h	2	2
80	pierer, gerhard	17	2
81	raffoul, wassim	12	2
82	rah, dong kyun	15	2
83	raptis, constantine a.	4	2
84	reid, re	3	2
85	resnick, mi	7	2
86	riegelsnielsen, p	10	2
87	rieger, ulrich m.	17	2
88	robinson, bryce r. h.	25	2
89	rosen, ted	44	2
90	schaefer, dirk j.	12	2
91	schneidewind, laila	23	2
92	siegel, cary	4	2
93	spirnak, jp	7	2
94	stanojevic, goran	24	2
95	syre, g	2	2
96	theiss, m	19	2
97	tolia, bm	3	2
98	vandermeer, jb	45	2
99	vanlanschot, jjb	46	2
100	vayvada, haluk	9	2
101	venable, dd	11	2
102	williams, mallory	27	2
103	winter, hi	3	2
104	xie, ting	47	2
105	zerouali, on	48	2
106	zhao, lee c.	1	2
