# Supplementary material for: Bibliometric insights in fournier's gangrene: Research landscapes, turning points, and global trends
Source: Front Surg. 2023 Feb 16;10:1057486. doi: 10.3389/fsurg.2023.1057486 (PMC9978006; doi:10.3389/fsurg.2023.1057486)
Supplement: Supplementary file 1 [file Datasheet1.zip › Supplementary_Material/Supplementary_Data/1.5 Contribution of Authors /1.5.1 Contribution of Authors .xlsx]

## Sheet: 作者H指数
No.	Author	All articles	All citations	h-index
1	De Simone B	4	79	3
2	Sartelli M	4	79	3
3	Menias CO	3	49	3
4	Mellnick VM	3	20	3
5	Coimbra R	3	72	2
6	Coccolini F	3	72	2
7	Tarasconi A	3	72	2
8	Ansaloni L	3	72	2
9	Sen V	3	6	2
10	Kluger Y	3	72	2
11	Long B	3	22	2
12	Leppaniemi A	3	72	2
13	Lehnhardt M	3	12	2
14	Kujath P	3	86	2
15	Litvin A	3	72	2
16	Catena F	3	72	2
17	Sahin MO	3	6	2
18	Di Saverio S	3	72	2
19	Daigeler A	3	12	2
20	McAninch JW	3	64	2
21	Karaca C	3	27	2
22	Kim DY	3	21	1
23	di Summa PG	3	22	1
24	Montrief T	2	21	2
25	Montravers P	2	72	2
26	Ecker KW	2	25	2
27	Robinson BRH	2	39	2
28	EFEM SEE	2	110	2
29	Eke N	2	429	2
30	CARSON CC	2	127	2
31	Grzybowski A	2	12	2
32	REID RE	2	311	2
33	PALMER LS	2	311	2
34	WINTER HI	2	311	2
35	Raptis CA	2	14	2
36	Xie T	2	22	2
37	Irga-Jaworska N	2	13	2
38	Shelat V	2	72	2
39	RIEGELSNIELSEN P	2	50	2
40	Rieger UM	2	10	2
41	Molan P	2	225	2
42	Cordoba L	2	38	2
43	Williams M	2	15	2
44	Haponiuk I	2	13	2
45	Schaefer DJ	2	26	2
46	HESSELFELDTNIELSEN J	2	50	2
47	Chen SY	2	50	2
48	VANDERMEER JB	2	10	2
49	MURPHY M	2	32	2
50	Chan CC	2	15	2
51	Lawrentschuk N	2	9	2
52	BANGJENSEN E	2	50	2
53	Ballard DH	2	14	2
54	LAOR E	2	311	2
55	Ulrych J	2	74	2
56	Auerbach J	2	21	2
57	Ruiz-Tovar J	2	38	2
58	Chojnicki M	2	13	2
59	Rosen T	2	7	2
60	HIRN M	2	32	2
61	Sakakushev B	2	72	2
62	VANLANSCHOT JJB	2	27	2
63	Hallock GG	2	76	2
64	TOLIA BM	2	311	2
65	Vayvada H	2	27	2
66	Zerouali ON	2	8	2
67	Bosc R	2	54	2
68	Siegel C	2	16	2
69	Pierer G	2	10	2
70	Menderes A	2	27	2
71	Jaworski R	2	13	2
72	Bulger EM	2	39	2
73	Demirdover C	2	27	2
74	Garaffa G	2	19	2
75	Devesa JM	2	38	2
76	JULER GL	2	94	2
77	Djedovic G	2	10	2
78	Kaji A	2	64	2
79	de Virgilio C	2	64	2
80	GERBER GS	2	110	2
81	Moore EE	2	67	1
82	Pagani L	2	67	1
83	PFLUGER H	2	3	1
84	Pintar T	2	67	1
85	Perrone G	2	5	1
86	PERSKY L	2	155	1
87	Negoi I	2	67	1
88	Nestorovic M	2	1	1
89	Labricciosa FM	2	67	1
90	Kuckelhaus M	2	7	1
91	KRAUSEBERGMANN A	2	4	1
92	Kumar D	2	3	1
93	Kundu SD	2	21	1
94	Khokha V	2	67	1
95	Kim SY	2	21	1
96	Kim JH	2	8	1
97	LUGER A	2	3	1
98	MATA JA	2	51	1
99	Lee SH	2	26	1
100	Lee WJ	2	26	1
101	Langer S	2	3	1
102	Le BV	2	21	1
103	Lee CY	2	8	1
104	Li B	2	6	1
105	THEISS M	2	21	1
106	Sugrue M	2	67	1
107	SYRE G	2	3	1
108	Takagi M	2	4	1
109	Yilmaz G	2	80	1
110	Zhao LC	2	21	1
111	Zhang ZX	2	10	1
112	VENABLE DD	2	51	1
113	Velmahos G	2	5	1
114	Rubio-Perez I	2	67	1
115	Rasa K	2	67	1
116	RESNICK MI	2	155	1
117	Raffoul W	2	22	1
118	Rah DK	2	26	1
119	Stanojevic G	2	1	1
120	SPIRNAK JP	2	155	1
121	ELTORAI IM	2	35	1
122	Baraket O	2	3	1
123	Duane TM	2	7	1
124	Dupree JM	2	21	1
125	FROHMULLER H	2	4	1
126	Ceresoli M	2	5	1
127	Baiocchi GL	2	5	1
128	CULKIN DJ	2	51	1
129	Chiarugi M	2	67	1
130	Chiara O	2	67	1
131	Biffl WL	2	67	1
132	Demir CY	2	7	1
133	Derancourt C	2	7	1
134	Do MH	2	3	1
135	De'Angelis N	2	5	1
136	Hsu WH	2	8	1
137	Byard RW	2	4	1
138	Huang TY	2	8	1
139	Hecker A	2	5	1
140	BRENNER P	2	4	1
141	Hirsch T	2	7	1
142	Jansen-Winkeln B	2	3	1
143	Inaba K	2	5	1
144	Abu-Zidan FM	2	67	1
145	Gockel I	2	3	1
146	Gkiokas G	2	67	1
147	ANGORN IB	2	25	1
148	Aydin C	2	2	1
149	GEBHART W	2	3	1
150	HAMPEL N	2	155	1
151	Hardcastle TC	2	67	1
152	GRAF H	2	3	1
153	Guerra J	2	8	1
154	[Anonymous]	2	0	0
155	Mujdragic H	2	0	0
156	Mujdragic M	2	0	0
157	Mulic M	2	0	0
158	Kati B	2	0	0
159	Kranz J	2	0	0
160	Ciftci H	2	0	0
161	Shelat VG	2	0	0
162	Singh S	2	0	0
163	Schneidewind L	2	0	0
164	Emiroglu M	2	0	0
165	Detanac DA	2	0	0
166	MRSTIK C	1	5	1
167	Moudouni SM	1	5	1
168	MOUIEL J	1	2	1
169	MULCAHY FM	1	30	1
170	Narwade A	1	8	1
171	Mearini E	1	12	1
172	Muir T	1	5	1
173	Nash P	1	36	1
174	MULCAHY F	1	2	1
175	Mei D	1	7	1
176	Mosbahi A	1	3	1
177	Medica M	1	73	1
178	Morris RF	1	3	1
179	Morselli PG	1	10	1
180	Meij-de Vries A	1	1	1
181	Moses AE	1	6	1
182	Motosugi U	1	2	1
183	MEDIANO WM	1	14	1
184	Nasroe F	1	1	1
185	Moskovitz J	1	1	1
186	MOSKUNA R	1	116	1
187	Matsuura H	1	3	1
188	Napolitano LM	1	11	1
189	MAYOR PE	1	9	1
190	May AK	1	8	1
191	Mydlo JH	1	80	1
192	Murray M	1	2	1
193	Mazaheri P	1	7	1
194	Musher DM	1	3	1
195	Maulani EP	1	1	1
196	Maturen KE	1	7	1
197	Nakamura S	1	6	1
198	Myers RAM	1	411	1
199	Nakano T	1	13	1
200	Nagashima Y	1	13	1
201	MCGEEHAN DF	1	25	1
202	MULDER W	1	5	1
203	McDougal WS	1	4	1
204	Matsuura K	1	11	1
205	MCKAY TC	1	22	1
206	Nambiar PK	1	7	1
207	McCloud JM	1	86	1
208	McCarty A	1	1	1
209	Nakatani T	1	9	1
210	MULHOLLAND CK	1	6	1
211	MUNDY K	1	23	1
212	Murphy JB	1	12	1
213	Mittal A	1	1	1
214	Miyanari N	1	5	1
215	Mizuguchi Y	1	6	1
216	Mitsutsuji M	1	1	1
217	Mikhail BD	1	5	1
218	MITCHELLHEGGS P	1	22	1
219	Mitobe M	1	13	1
220	Michielsen D	1	7	1
221	Mochizuki T	1	13	1
222	Mi JY	1	3	1
223	Middleton W	1	17	1
224	MIGLIORI G	1	2	1
225	Midha M	1	7	1
226	Mizumoto T	1	5	1
227	MILLESI H	1	1	1
228	Mindrup SR	1	67	1
229	Miller AT	1	19	1
230	Minami A	1	9	1
231	Mills MK	1	72	1
232	Milonas D	1	17	1
233	Milovic N	1	1	1
234	Mirone V	1	10	1
235	Mirvald C	1	4	1
236	Misirlioglu C	1	2	1
237	Miravalles JLR	1	3	1
238	Mikolajczyk E	1	1	1
239	MINUTOLI A	1	29	1
240	Miranda EF	1	19	1
241	Mohor GS	1	3	1
242	Memikoglu O	1	39	1
243	Mopuri N	1	11	1
244	Morais H	1	11	1
245	Moorthy K	1	19	1
246	Meng E	1	5	1
247	Moore E	1	5	1
248	Morikawa S	1	13	1
249	Moriwaki H	1	10	1
250	Morris MW	1	3	1
251	Morey AF	1	11	1
252	MORALES A	1	13	1
253	MELAMED Y	1	16	1
254	Mordefroid M	1	14	1
255	Molassiotis A	1	77	1
256	Mentzer C	1	30	1
257	Monteiro E	1	10	1
258	Merekoulias GI	1	55	1
259	MEWARA PC	1	21	1
260	MOISEY CU	1	4	1
261	Meurer M	1	1	1
262	MONTROY R	1	34	1
263	Moon RE	1	63	1
264	Meng MV	1	2	1
265	Menias C	1	10	1
266	Meningaud JP	1	9	1
267	Montorsi F	1	2	1
268	Menichetti F	1	5	1
269	Park SJ	1	8	1
270	Park SH	1	3	1
271	Parpoudi S	1	15	1
272	Parker RA	1	36	1
273	Park I	1	3	1
274	Park H	1	35	1
275	Park SC	1	65	1
276	Park MC	1	13	1
277	PATRICK CC	1	19	1
278	Patorno E	1	11	1
279	Pattonieri V	1	5	1
280	Patrizi A	1	10	1
281	Parsak CK	1	10	1
282	Parra AM	1	3	1
283	PATEL A	1	15	1
284	Pascual J	1	327	1
285	Park DH	1	13	1
286	Palinrungi MA	1	2	1
287	Palgunadi IN	1	1	1
288	PANDE SK	1	21	1
289	Pan F	1	6	1
290	Paczkowski K	1	11	1
291	Ozturk E	1	55	1
292	Pak H	1	3	1
293	Paraskevas GK	1	15	1
294	Parajuli A	1	55	1
295	Park BJ	1	3	1
296	Parisi A	1	6	1
297	Pandya A	1	7	1
298	PANDOLFO I	1	29	1
299	PAPANICOLAOU N	1	40	1
300	Pansadoro A	1	12	1
301	Phan HH	1	29	1
302	Pickhardt PJ	1	7	1
303	Picetti E	1	67	1
304	PETERS WG	1	14	1
305	Peters JL	1	2	1
306	Pez GH	1	3	1
307	PETERS WJ	1	20	1
308	Piroth W	1	2	1
309	Pittaka M	1	3	1
310	Pirro N	1	4	1
311	Pigot F	1	2	1
312	PIELET RW	1	35	1
313	Pikoulis M	1	5	1
314	Pijpe A	1	1	1
315	Peters J	1	1	1
316	Pehlivanli F	1	10	1
317	Peghin M	1	67	1
318	Pelletier J	1	1	1
319	Peitzman A	1	5	1
320	Paulius KL	1	9	1
321	PATY R	1	140	1
322	Pecic V	1	1	1
323	Pavlica P	1	64	1
324	Perry KH	1	70	1
325	Perry T	1	70	1
326	Pereira NM	1	1	1
327	Pelletier-Carson K	1	1	1
328	Perkins JC	1	1	1
329	Perez-Ferriols A	1	2	1
330	Ozsular Y	1	7	1
331	NIJEHOLT GABLA	1	26	1
332	NIINIKOSKI J	1	26	1
333	Nisha Y	1	2	1
334	Nijhof HW	1	3	1
335	Ni PW	1	12	1
336	Nguyen H	1	4	1
337	NIELSEN OS	1	5	1
338	NICKEL JC	1	13	1
339	Obertop H	1	18	1
340	Novelline RA	1	119	1
341	Ocampo-Candiani J	1	3	1
342	OBRIEN DP	1	30	1
343	Noda T	1	3	1
344	Nitta K	1	13	1
345	Norton KS	1	70	1
346	Nomikos IN	1	13	1
347	Ng SSM	1	21	1
348	Nazer MR	1	7	1
349	Negosanti L	1	10	1
350	Negosanti F	1	10	1
351	Navab M	1	3	1
352	Naumiuk L	1	2	1
353	Nawar AM	1	1	1
354	Navarro RS	1	1	1
355	Neves J	1	11	1
356	Ng D	1	12	1
357	Neville A	1	24	1
358	Nelius T	1	3	1
359	Negosanti M	1	10	1
360	Neoral C	1	2	1
361	NELSON MR	1	10	1
362	Ou CH	1	32	1
363	Orlowski HLP	1	6	1
364	Outerelo C	1	1	1
365	Ouahbi S	1	5	1
366	ONISHI S	1	18	1
367	Onishi H	1	2	1
368	Orhan E	1	3	1
369	Ordonez C	1	5	1
370	Ozguc H	1	55	1
371	Ozgen A	1	2	1
372	Ozok U	1	5	1
373	OZGULTEKIN R	1	3	1
374	Oyama M	1	10	1
375	Ovesen T	1	9	1
376	Ozel E	1	10	1
377	Ozdamar N	1	2	1
378	Ong HS	1	14	1
379	O'Keefe GE	1	9	1
380	O'Kane HF	1	1	1
381	Okwudili OA	1	4	1
382	OKIZUKA H	1	21	1
383	O'Connor EF	1	11	1
384	Ochonska D	1	1	1
385	Ohara M	1	13	1
386	OH C	1	4	1
387	Oncul O	1	18	1
388	OMLOR G	1	16	1
389	ONG CL	1	1	1
390	Ong CE	1	6	1
391	Olmez A	1	2	1
392	OLIVER GC	1	19	1
393	O'Malley PA	1	1	1
394	Olsofka JN	1	33	1
395	KONDO C	1	18	1
396	Konaka R	1	1	1
397	Korhonen K	1	70	1
398	Konofaos P	1	3	1
399	Koike J	1	13	1
400	Kohli A	1	30	1
401	Koksoy FN	1	6	1
402	Koizumi M	1	6	1
403	KORNEK GV	1	5	1
404	Kovacevic P	1	1	1
405	Kousoulis AA	1	2	1
406	Koyfman A	1	15	1
407	Kovacs M	1	3	1
408	Kosevic B	1	1	1
409	Kortepeter C	1	97	1
410	Kountourakis P	1	3	1
411	Kotidis E	1	15	1
412	KOH KBK	1	3	1
413	KISTLER D	1	9	1
414	Kirkpatrick A	1	5	1
415	Kleemann M	1	52	1
416	Kitsikosta L	1	15	1
417	King KS	1	6	1
418	KINDLER J	1	9	1
419	Kirby JP	1	7	1
420	Kir G	1	6	1
421	KLEIN D	1	5	1
422	Koch GE	1	3	1
423	Kocer B	1	10	1
424	Kodama M	1	13	1
425	Kocman AE	1	1	1
426	Kobayashi S	1	5	1
427	Knoefel WT	1	27	1
428	Kocak OF	1	7	1
429	Koc E	1	3	1
430	KWUN KB	1	4	1
431	Kuzu MA	1	39	1
432	La Rocca R	1	10	1
433	KYRIAKIDIS A	1	11	1
434	Kuriyama S	1	6	1
435	KURAMOTO Y	1	13	1
436	Kuy S	1	1	1
437	Kurt Y	1	18	1
438	LABEILLE B	1	3	1
439	Laidding SR	1	2	1
440	Lai CC	1	12	1
441	Lakhoo K	1	22	1
442	Lake AM	1	12	1
443	Lachkar A	1	8	1
444	Lahmidi MA	1	3	1
445	Lago K	1	1	1
446	KUNIN CM	1	24	1
447	Kronberger P	1	5	1
448	Krishna S	1	2	1
449	Kubota T	1	5	1
450	Krause BJ	1	10	1
451	Kozusny-Andreani DI	1	1	1
452	Krieg A	1	27	1
453	Kucukplakci B	1	2	1
454	Kujath C	1	32	1
455	Kumari S	1	3	1
456	Kuehl R	1	5	1
457	Kuecuekardali Y	1	18	1
458	KUHN R	1	1	1
459	Kufera JA	1	411	1
460	Karamitosos E	1	5	1
461	Karakuzu C	1	3	1
462	Karimi S	1	2	1
463	KARIM MS	1	17	1
464	Karabudak O	1	18	1
465	Kara P	1	2	1
466	Karahalli O	1	1	1
467	Karagoz H	1	2	1
468	KARRAN SJ	1	34	1
469	KAULBARS E	1	8	1
470	Katz DS	1	6	1
471	Kawabe T	1	3	1
472	Kavanagh LE	1	5	1
473	Kate V	1	3	1
474	Kasbawala K	1	2	1
475	Katusic J	1	4	1
476	Katsanos KH	1	3	1
477	Kar H	1	1	1
478	Kalimuthu R	1	9	1
479	Kale S	1	9	1
480	KAMEI Y	1	18	1
481	Kalorin CM	1	18	1
482	Kafih M	1	4	1
483	Kadri SS	1	68	1
484	Kalbermatten DF	1	21	1
485	Kaiser P	1	21	1
486	Kamer E	1	1	1
487	Kane CJ	1	36	1
488	Kandil E	1	2	1
489	Kapi E	1	1	1
490	Kao PF	1	1	1
491	Kan H	1	6	1
492	Kamper L	1	2	1
493	KANDASAMI P	1	5	1
494	Kandanati V	1	3	1
495	Khwaja K	1	30	1
496	Khurana B	1	5	1
497	Kilinc N	1	1	1
498	Kightlinger E	1	24	1
499	Khodakov VV	1	35	1
500	Khan SA	1	14	1
501	Khorramabadi MS	1	7	1
502	Killackey M	1	2	1
503	Kim SW	1	3	1
504	Kincius M	1	17	1
505	Kim YH	1	3	1
506	Kim DH	1	8	1
507	Kim JJ	1	3	1
508	Khan MA	1	30	1
509	Kayikcioglu A	1	19	1
510	Kayaalp C	1	2	1
511	Kayo M	1	11	1
512	Kaynan A	1	8	1
513	Kawan F	1	8	1
514	Kawahigashi T	1	3	1
515	Kaya GC	1	4	1
516	Kawanishi K	1	13	1
517	Kealey GP	1	67	1
518	Kermarrec N	1	5	1
519	Kemaloglu CA	1	6	1
520	Khalil MS	1	2	1
521	Khachemoune A	1	59	1
522	KEARNEY GP	1	24	1
523	Keane PF	1	1	1
524	Kelly M	1	5	1
525	Kehrmann FD	1	18	1
526	Lakmichi MA	1	5	1
527	LUTZEYER W	1	9	1
528	Lummen G	1	1	1
529	Lynn A	1	3	1
530	Lv L	1	10	1
531	Ludvigson AE	1	7	1
532	LUCCA M	1	13	1
533	Luk HN	1	2	1
534	Lyons R	1	4	1
535	Magal S	1	3	1
536	Madyaningtias EP	1	2	1
537	MAGGIO MI	1	40	1
538	Magdaleno-Tapial J	1	2	1
539	Maalouf EF	1	22	1
540	Ma Y	1	6	1
541	Madineh SMA	1	7	1
542	MACDERMOTT JP	1	52	1
543	Lucas JW	1	11	1
544	LOK C	1	3	1
545	Loizou P	1	3	1
546	Longo N	1	10	1
547	Lokeshwar N	1	12	1
548	LOBE T	1	19	1
549	Loannidou K	1	12	1
550	Lohsiriwat V	1	14	1
551	LOH TKS	1	1	1
552	Loonen AJM	1	55	1
553	Louzi A	1	5	1
554	Louro JM	1	12	1
555	Lubner MG	1	7	1
556	Lu SL	1	12	1
557	Lopez MP	1	13	1
558	Loor M	1	30	1
559	LOTZE MT	1	47	1
560	LOTT CW	1	4	1
561	Marques SA	1	6	1
562	Marmo M	1	10	1
563	Martin CD	1	1	1
564	Marsch S	1	5	1
565	Marin AG	1	13	1
566	Marie I	1	1	1
567	Marini M	1	16	1
568	Marinella MA	1	3	1
569	Martinez-Domenech A	1	2	1
570	Matsumine H	1	1	1
571	Matsumoto S	1	6	1
572	Matsumoto A	1	1	1
573	Marzouk M	1	8	1
574	Marwan K	1	3	1
575	MAST GJ	1	16	1
576	MASON JH	1	37	1
577	MARCZELL AP	1	5	1
578	Makino Y	1	1	1
579	Majumdar SK	1	2	1
580	Malpassini F	1	2	1
581	Malet A	1	50	1
582	Maguina P	1	9	1
583	Maghsoudi LH	1	3	1
584	Majdoub W	1	3	1
585	Mais KL	1	77	1
586	Mamat M	1	10	1
587	Mao TC	1	2	1
588	Mantzoros I	1	15	1
589	Marcozzi D	1	9	1
590	Marco-del Rio J	1	2	1
591	Manjunath AS	1	15	1
592	Mancuso R	1	12	1
593	Mantu FN	1	2	1
594	MANSFIELD OT	1	22	1
595	Lee P	1	3	1
596	Lee LH	1	5	1
597	Lee TP	1	47	1
598	Lee IJ	1	13	1
599	Lee G	1	3	1
600	Lee JK	1	1	1
601	Lee JFY	1	21	1
602	Lenormand C	1	3	1
603	Lemarechal A	1	21	1
604	Leslie BR	1	21	1
605	Leonard NJ	1	1	1
606	Lei ZY	1	2	1
607	LEENEN LPH	1	1	1
608	LEMA LEK	1	3	1
609	Leike S	1	1	1
610	Lee FJ	1	2	1
611	Lange F	1	10	1
612	Lander S	1	7	1
613	Laselle B	1	2	1
614	LAMB RC	1	60	1
615	Lall A	1	8	1
616	Lamy A	1	2	1
617	LAMERTON AJ	1	16	1
618	Lasocki S	1	5	1
619	Lee CC	1	3	1
620	Lee DS	1	59	1
621	Lau J	1	107	1
622	LATHROP JC	1	93	1
623	LAVEZZO P	1	36	1
624	LAUCKS SS	1	109	1
625	Lin WT	1	12	1
626	Lin TY	1	32	1
627	Lipsker D	1	3	1
628	Lin YM	1	32	1
629	Lin HL	1	12	1
630	Lima SVC	1	13	1
631	Lin Q	1	2	1
632	Lin JJ	1	14	1
633	Liu CC	1	26	1
634	Liu RJ	1	7	1
635	Liu M	1	6	1
636	Liu T	1	2	1
637	Liu SYW	1	21	1
638	Liu CY	1	5	1
639	Liu CS	1	8	1
640	Liu LH	1	10	1
641	Liu LF	1	22	1
642	Lima E	1	10	1
643	Levy AD	1	184	1
644	Leviav A	1	7	1
645	Lewis HJ	1	22	1
646	LEWI HJE	1	17	1
647	Levante S	1	14	1
648	Lester KM	1	11	1
649	LEVI CS	1	3	1
650	Levenson RB	1	119	1
651	LICHTENSTEIN D	1	22	1
652	Li YY	1	8	1
653	Lillo JAA	1	13	1
654	Lifschitz O	1	7	1
655	Li KS	1	9	1
656	Li C	1	22	1
657	Li YD	1	14	1
658	Li WC	1	6	1
659	Tremp M	1	21	1
660	Trana C	1	67	1
661	Triki W	1	3	1
662	Triggs W	1	6	1
663	TOUBOL J	1	2	1
664	Toraih E	1	2	1
665	TRABATTONI M	1	3	1
666	Townsend PL	1	16	1
667	Trumbeckas D	1	17	1
668	Tsiodras S	1	2	1
669	Tsianos EV	1	3	1
670	Tubaro A	1	10	1
671	Tsurumi H	1	10	1
672	Tsalis KG	1	15	1
673	Tsai YH	1	8	1
674	Tschudin-Sutter S	1	5	1
675	Tsao CW	1	5	1
676	Testini M	1	5	1
677	THIES K	1	3	1
678	Thibault F	1	7	1
679	Tentolouris N	1	75	1
680	Tentolouris A	1	75	1
681	Tessier JM	1	7	1
682	Terzi C	1	4	1
683	THOMAS A	1	10	1
684	Tong YC	1	32	1
685	Tobin EH	1	18	1
686	Topfer J	1	9	1
687	Top C	1	18	1
688	Thrane JF	1	9	1
689	THOMAS JF	1	43	1
690	Tissot B	1	2	1
691	Tian Y	1	2	1
692	Tuna B	1	4	1
693	Valenzuela-Onate C	1	2	1
694	Valentino M	1	2	1
695	Valladolid-Walsh A	1	2	1
696	Valeyrie-Allanore L	1	45	1
697	Ushakov AA	1	35	1
698	Urrutia-Osorio M	1	35	1
699	Uyeda JW	1	5	1
700	Uslu A	1	18	1
701	VANDENBROEK PJ	1	14	1
702	Vaslef SN	1	63	1
703	Varnalidis I	1	15	1
704	Vatsia S	1	14	1
705	Vassiliou VP	1	3	1
706	VANDERWAL T	1	5	1
707	Vanderlan WB	1	3	1
708	Vargas F	1	87	1
709	VANDERWERKEN C	1	1	1
710	Ucer O	1	3	1
711	Tzeravini E	1	75	1
712	Uchida J	1	9	1
713	Uchida E	1	6	1
714	Turina M	1	2	1
715	Tunnessen WW	1	2	1
716	Tzai TS	1	32	1
717	Turkmenoglu O	1	11	1
718	Ufimtseva MA	1	35	1
719	Unverdi OF	1	6	1
720	UNGER HD	1	13	1
721	Urkmez A	1	2	1
722	Upton D	1	29	1
723	Ulku A	1	10	1
724	Ugur I	1	2	1
725	Unal B	1	10	1
726	Ulkur E	1	2	1
727	Suner S	1	9	1
728	Sunay MM	1	5	1
729	Suno Y	1	3	1
730	Sung DJ	1	3	1
731	Sun XF	1	10	1
732	Sun GH	1	5	1
733	SUNANTA A	1	1	1
734	Sun XL	1	2	1
735	Supe AN	1	19	1
736	Sy ED	1	8	1
737	Sweet DE	1	8	1
738	Symeonidis S	1	15	1
739	SYDOW M	1	3	1
740	Surpam S	1	8	1
741	Surcel C	1	4	1
742	Sutapa H	1	1	1
743	Surucu E	1	4	1
744	STRAUSS MB	1	34	1
745	Strassels S	1	1	1
746	Stubinski R	1	73	1
747	Strong M	1	327	1
748	STOLLER ML	1	30	1
749	STOGERMAYER F	1	5	1
750	STONE AR	1	52	1
751	STOLTE F	1	5	1
752	Sturgeon JP	1	5	1
753	Sulava E	1	1	1
754	Suijizer J	1	1	1
755	Sumer F	1	2	1
756	Sulmiati	1	2	1
757	Sugimoto M	1	11	1
758	Sugihara H	1	5	1
759	SUGIMURA K	1	21	1
760	Tasdelen B	1	11	1
761	Tare M	1	12	1
762	Tasic D	1	1	1
763	Tasi YM	1	26	1
764	Tang CL	1	6	1
765	Tang CB	1	12	1
766	Tanrikulu Y	1	1	1
767	Tang Y	1	7	1
768	TATE JJT	1	34	1
769	Teles F	1	13	1
770	Taylor SI	1	21	1
771	Tenorio CEL	1	13	1
772	Telksnys T	1	17	1
773	Tatum D	1	2	1
774	Tatsis D	1	15	1
775	Taylor GM	1	4	1
776	Tavusbay C	1	1	1
777	Takayama H	1	11	1
778	Takahashi H	1	6	1
779	TALARICO RD	1	6	1
780	Takeuchi M	1	1	1
781	TAGAMI H	1	13	1
782	Szavay P	1	21	1
783	Taghavi S	1	2	1
784	Talisa VB	1	8	1
785	Tanabashi S	1	10	1
786	Tan ST	1	13	1
787	Taneda S	1	13	1
788	Tanaka T	1	9	1
789	Tan E	1	5	1
790	Tan BK	1	21	1
791	TAN RE	1	16	1
792	Tan O	1	22	1
793	Vaz I	1	11	1
794	Yildirim O	1	10	1
795	Yildirim M	1	4	1
796	Yilmazlar T	1	55	1
797	Yende S	1	8	1
798	Yen CH	1	5	1
799	Yiannakopoulou E	1	54	1
800	Yeom SK	1	3	1
801	YODER IC	1	40	1
802	YOSHINARI M	1	13	1
803	Yorukoglu K	1	4	1
804	You JS	1	3	1
805	YOSHIZAKO T	1	21	1
806	Yokoo H	1	6	1
807	Yoganathan KG	1	5	1
808	Yon J	1	30	1
809	YOKOO K	1	18	1
810	Wysoki MG	1	198	1
811	Wu WTL	1	21	1
812	Yaghoubian A	1	40	1
813	Xiao JR	1	11	1
814	Wu CC	1	2	1
815	Wright S	1	14	1
816	Wu ST	1	5	1
817	Wu MJ	1	12	1
818	YAMAUCHI T	1	12	1
819	Ye JN	1	12	1
820	Yang X	1	6	1
821	Yeh SM	1	26	1
822	Yeh DD	1	30	1
823	Yang CJ	1	26	1
824	Yang BL	1	2	1
825	Yang WH	1	32	1
826	Yang JCS	1	15	1
827	Younes MT	1	1	1
828	Zhou X	1	22	1
829	Zhou SM	1	3	1
830	Zhu P	1	2	1
831	Zhou ZT	1	10	1
832	Zhao G	1	3	1
833	Zhao CQ	1	2	1
834	Zheng KJ	1	1	1
835	Zhu WF	1	14	1
836	Zoranovic U	1	1	1
837	ZOOK EG	1	17	1
838	Zundel S	1	21	1
839	Zu XB	1	22	1
840	Zielinski J	1	11	1
841	Zibari GB	1	70	1
842	ZISER A	1	16	1
843	ZIELMANN S	1	3	1
844	Yulizar DR	1	1	1
845	Yu M	1	10	1
846	Yuzkat N	1	7	1
847	Yun SP	1	8	1
848	Young AB	1	4	1
849	Young A	1	1	1
850	Yu DS	1	5	1
851	YOUNG HL	1	10	1
852	Zaba C	1	7	1
853	Zeng FQ	1	6	1
854	Zboril P	1	2	1
855	Zhao B	1	7	1
856	Zaba Z	1	7	1
857	Zaba R	1	7	1
858	Zarin DA	1	107	1
859	Zaouche A	1	3	1
860	Wagner S	1	8	1
861	Wagner JM	1	17	1
862	Wallace DL	1	1	1
863	WALKER L	1	17	1
864	Vomackova K	1	2	1
865	VOLTA S	1	29	1
866	Wada T	1	1	1
867	VONDENDRIESCH P	1	11	1
868	Wallner C	1	5	1
869	Wang LW	1	6	1
870	Wang L	1	6	1
871	Wang TN	1	9	1
872	Wang T	1	3	1
873	WALTHER PJ	1	40	1
874	Walsh TJ	1	89	1
875	Wang CH	1	47	1
876	Wang CC	1	107	1
877	Verma A	1	5	1
878	Verde PE	1	27	1
879	Viale P	1	67	1
880	Verma S	1	36	1
881	VELASQUEZ P	1	40	1
882	Vaz M	1	12	1
883	Vick R	1	87	1
884	Vlachakis P	1	75	1
885	Vishnevskaya IF	1	35	1
886	Vogt D	1	15	1
887	Voelzke BB	1	29	1
888	Vieweg J	1	63	1
889	VIDDELEER AC	1	26	1
890	Vincent L	1	1	1
891	VINAYAGAMOORTHY S	1	30	1
892	Wang ZZ	1	10	1
893	Willy C	1	15	1
894	WILLIAMSON M	1	10	1
895	Wirth MP	1	1	1
896	Winter T	1	7	1
897	Wilfret DA	1	8	1
898	WHITFIELD HN	1	15	1
899	Williams BH	1	30	1
900	WILLEMZE R	1	14	1
901	Wisler J	1	1	1
902	Wongwaisayawan S	1	2	1
903	Wolkenstein P	1	45	1
904	Wright AJ	1	8	1
905	Wortman JR	1	5	1
906	Wojak I	1	1	1
907	WITT J	1	5	1
908	WOLGIN W	1	14	1
909	WOLACH MD	1	52	1
910	Watfa W	1	1	1
911	WATERS WB	1	22	1
912	WEBSTER DJT	1	10	1
913	Weber D	1	5	1
914	Wasnik AP	1	7	1
915	Wani I	1	5	1
916	Watanabe K	1	3	1
917	WASSMANN K	1	3	1
918	WEI JP	1	47	1
919	WESTEEL PF	1	3	1
920	Wessells H	1	8	1
921	WHITE RWD	1	52	1
922	Wetterauer C	1	5	1
923	Weinstein B	1	6	1
924	Wei XZ	1	11	1
925	Welch M	1	5	1
926	WEISSMAN G	1	14	1
927	Stoddard GJ	1	72	1
928	Romero RAL	1	1	1
929	Rolfes N	1	1	1
930	Rosa I	1	17	1
931	RONSISVALLE S	1	36	1
932	ROGAWSKI KM	1	3	1
933	RODRIGUEZDEVELASQUEZ A	1	40	1
934	Roland FH	1	63	1
935	Rogers AD	1	1	1
936	Rose JR	1	4	1
937	Rotolo FS	1	12	1
938	Rossi G	1	5	1
939	Rowsell A	1	8	1
940	ROUGE D	1	8	1
941	ROSEN HR	1	5	1
942	Rose K	1	1	1
943	Rosing D	1	40	1
944	Rosenstein D	1	26	1
945	Rieger H	1	15	1
946	Rickenbacher A	1	2	1
947	Rim JS	1	65	1
948	Rieker RJ	1	6	1
949	Ribeiro-Silva A	1	2	1
950	Ribeiro HM	1	11	1
951	Richard F	1	7	1
952	RICE WT	1	93	1
953	Ring A	1	5	1
954	Robinson K	1	10	1
955	ROBERTSON CN	1	47	1
956	Rocha JJR	1	1	1
957	Roblick U	1	52	1
958	Rivarossa F	1	6	1
959	RITCHIE A	1	6	1
960	Roberts E	1	9	1
961	ROBBE M	1	3	1
962	ROYLE GT	1	34	1
963	Sanchez AT	1	18	1
964	SAMSOM JP	1	5	1
965	Sanchez-Carazo JL	1	2	1
966	Sanchez ZV	1	3	1
967	Saltzman DJ	1	24	1
968	Salom K	1	160	1
969	Samizo M	1	1	1
970	Samadi D	1	8	1
971	Sanders J	1	7	1
972	Santry HP	1	57	1
973	Santora TA	1	198	1
974	Sarandi M	1	3	1
975	Saponaro A	1	16	1
976	Sanri E	1	2	1
977	Sandrasegaran K	1	36	1
978	Santana A	1	1	1
979	Santamaria NF	1	18	1
980	Rui YJ	1	3	1
981	Rueth NM	1	46	1
982	RUSSELL RC	1	17	1
983	Russell CD	1	55	1
984	RUBIO MG	1	2	1
985	Rubin JM	1	7	1
986	RUCHEL R	1	3	1
987	Rutty GN	1	8	1
988	SAIJO S	1	13	1
989	Saffle J	1	72	1
990	Salamon D	1	1	1
991	Sakman G	1	10	1
992	Saadai P	1	19	1
993	Ryan E	1	1	1
994	SAEZROYELA F	1	2	1
995	Sadler MA	1	9	1
996	Price DT	1	63	1
997	Pribaz J	1	6	1
998	Prokop J	1	7	1
999	PROKOP A	1	5	1
1000	Prasetya H	1	1	1
1001	Prasad R	1	12	1
1002	Prevost G	1	1	1
1003	Prats J	1	50	1
1004	Psoinos C	1	57	1
1005	Qi F	1	22	1
1006	Pysher TJ	1	5	1
1007	Quah HM	1	9	1
1008	Qiao JJ	1	14	1
1009	Puig J	1	50	1
1010	PUI CH	1	19	1
1011	Pupelis G	1	67	1
1012	Punch L	1	7	1
1013	POBLETTE J	1	21	1
1014	PNG DJC	1	1	1
1015	Poli G	1	12	1
1016	Pohja S	1	12	1
1017	Pizzorno R	1	73	1
1018	Pizzoferrato AC	1	7	1
1019	Plourde F	1	5	1
1020	Platt JF	1	7	1
1021	Polk HC	1	33	1
1022	Pournia Y	1	7	1
1023	Posid T	1	4	1
1024	Pramateftakis MG	1	15	1
1025	POWELL CS	1	9	1
1026	Polyviou P	1	3	1
1027	Polo JM	1	18	1
1028	Portenkirchner C	1	2	1
1029	PONTONNIER E	1	8	1
1030	Quazi R	1	36	1
1031	Rao PP	1	19	1
1032	Rebik K	1	17	1
1033	Rasheed MZ	1	21	1
1034	RANJAN P	1	33	1
1035	Ramzy M	1	6	1
1036	Rao NP	1	3	1
1037	RAO B	1	19	1
1038	REDMAN JF	1	12	1
1039	RENNIE JA	1	13	1
1040	Rhodes T	1	111	1
1041	Rezac T	1	2	1
1042	Rehman J	1	8	1
1043	Rege S	1	8	1
1044	Remer EM	1	8	1
1045	Reisner A	1	2	1
1046	RADU C	1	1	1
1047	Radmanesh A	1	36	1
1048	Raffin TA	1	293	1
1049	Quill R	1	5	1
1050	Quickel RR	1	46	1
1051	Rachana K	1	3	1
1052	Rabbani K	1	5	1
1053	Ralph DJ	1	17	1
1054	Rajagopalan S	1	60	1
1055	RAMSAY JWA	1	15	1
1056	Ramos S	1	12	1
1057	Rahman EY	1	1	1
1058	Raheem A	1	17	1
1059	RAJAGOPALAN R	1	1	1
1060	Rahmouni A	1	45	1
1061	Sarani B	1	327	1
1062	Sinno S	1	59	1
1063	Sinha R	1	3	1
1064	Sivrioglu N	1	3	1
1065	Sistla S	1	3	1
1066	Simon EL	1	3	1
1067	Simhan J	1	11	1
1068	Singh AK	1	119	1
1069	Sinescu I	1	4	1
1070	Skandalos I	1	15	1
1071	Slevin NJ	1	77	1
1072	SLATER DN	1	23	1
1073	Slors JFM	1	18	1
1074	Sliwinski A	1	5	1
1075	Skoczdopole L	1	16	1
1076	Skarda DE	1	46	1
1077	Slade JB	1	65	1
1078	Skradski V	1	5	1
1079	Shoulah AA	1	1	1
1080	SHOSHANI O	1	116	1
1081	SIBULKIN D	1	22	1
1082	SHUPAK A	1	116	1
1083	Sherman PM	1	184	1
1084	Shen J	1	9	1
1085	Short B	1	3	1
1086	Shirin M	1	3	1
1087	SidAhmed-Mezi M	1	9	1
1088	Silverberg JZ	1	5	1
1089	Sillero EP	1	3	1
1090	Silvi E	1	12	1
1091	Silverman M	1	15	1
1092	Siegemund M	1	5	1
1093	Siegel CL	1	36	1
1094	Sihombing AT	1	1	1
1095	Sielezneff Y	1	4	1
1096	Smaldone MC	1	89	1
1097	Stamatiades GA	1	2	1
1098	SPREMBERG E	1	2	1
1099	Stasek M	1	2	1
1100	Spain DA	1	33	1
1101	Sozener U	1	39	1
1102	SPONHOLZ F	1	2	1
1103	STAVOROVSKY M	1	22	1
1104	STEPHENS BJ	1	93	1
1105	STEINER RM	1	14	1
1106	Stimac G	1	4	1
1107	Stephens D	1	29	1
1108	Stefanus D	1	1	1
1109	Steenvoorde P	1	3	1
1110	Steiner F	1	13	1
1111	Steffens M	1	11	1
1112	SOHN M	1	9	1
1113	Sodickson AD	1	5	1
1114	Soipi S	1	4	1
1115	Sohn YM	1	3	1
1116	SMITH AD	1	140	1
1117	SMELTZER JS	1	21	1
1118	Smith NL	1	14	1
1119	SMITH GT	1	23	1
1120	Solovan C	1	3	1
1121	Soumana A	1	8	1
1122	Soto-Vega E	1	35	1
1123	Soyalp C	1	7	1
1124	Soussou M	1	5	1
1125	Sommers D	1	7	1
1126	Somasundaram J	1	1	1
1127	Soni ML	1	10	1
1128	Sonel AM	1	3	1
1129	SCHMITZRIXEN T	1	5	1
1130	SCHMIT JL	1	3	1
1131	Schneeweiss S	1	11	1
1132	Schnack J	1	1	1
1133	Schifano N	1	2	1
1134	Scheinfeld MH	1	58	1
1135	Schissler C	1	3	1
1136	Schippers E	1	9	1
1137	SCHNEIDER A	1	7	1
1138	Schulz D	1	3	1
1139	SCHULTZ ES	1	11	1
1140	Schwab CW	1	327	1
1141	Schumpelick V	1	9	1
1142	Schnurer S	1	6	1
1143	SCHNEIDER PR	1	17	1
1144	Schuetz P	1	55	1
1145	Schubauer K	1	1	1
1146	Saubusse E	1	87	1
1147	SATO T	1	18	1
1148	Savvala NA	1	15	1
1149	Savu C	1	4	1
1150	Sarkar B	1	11	1
1151	Sarf I	1	5	1
1152	Sastre B	1	4	1
1153	Sars PRA	1	18	1
1154	Sawada A	1	13	1
1155	SCHALLER P	1	1	1
1156	Scaglioni MF	1	15	1
1157	Scheiding MM	1	19	1
1158	Scheen AJ	1	67	1
1159	Sayar S	1	6	1
1160	Sawayama H	1	5	1
1161	Sbidian E	1	45	1
1162	Sayari S	1	3	1
1163	Schwabedissen MMZ	1	21	1
1164	Shaaban A	1	36	1
1165	Sgarzani R	1	10	1
1166	Shah PJR	1	2	1
1167	Shah NC	1	4	1
1168	Seydaoglu G	1	10	1
1169	Seyam O	1	14	1
1170	Sganga G	1	67	1
1171	Seyhan T	1	1	1
1172	Shah RM	1	198	1
1173	Shaw JJ	1	57	1
1174	Shao WJ	1	2	1
1175	Sheikh A	1	2	1
1176	SHAWKER TH	1	47	1
1177	Shah SA	1	57	1
1178	Shah S	1	7	1
1179	Shan YS	1	8	1
1180	Shahrour K	1	5	1
1181	Segovia-Lohse H	1	67	1
1182	Segal L	1	5	1
1183	Seifert HH	1	5	1
1184	Sehon JK	1	70	1
1185	Schwartz S	1	24	1
1186	Schwaitzberg S	1	107	1
1187	SCOTT SD	1	34	1
1188	Scott AND	1	86	1
1189	Selvi I	1	5	1
1190	Seo HI	1	8	1
1191	SENTOCHNIK DE	1	14	1
1192	Serrate G	1	50	1
1193	Seo IY	1	65	1
1194	Sen Tanrikulu C	1	1	1
1195	Sen P	1	3	1
1196	Sengoz T	1	4	1
1197	Senen D	1	3	1
1198	Kadirkamanathan SS	1	12	1
1199	Elshimy G	1	5	1
1200	Barillaro F	1	12	1
1201	Elsner A	1	10	1
1202	Barreda JT	1	19	1
1203	Barozzi L	1	64	1
1204	Barlas IS	1	12	1
1205	BARCLAY LT	1	3	1
1206	Barbul A	1	35	1
1207	Bonini F	1	73	1
1208	Bare M	1	50	1
1209	Emhoff TA	1	57	1
1210	Bardy J	1	77	1
1211	El-Sabbagh AH	1	7	1
1212	Elgin Y	1	2	1
1213	Boni A	1	12	1
1214	El-Haddad H	1	3	1
1215	Eleftheriadou I	1	75	1
1216	ELEM B	1	33	1
1217	Barthelemy A	1	4	1
1218	Chan T	1	40	1
1219	Chalmers R	1	5	1
1220	Ellabban MG	1	16	1
1221	Elliott DC	1	411	1
1222	Chamberlain C	1	97	1
1223	Elhan AH	1	39	1
1224	Bart S	1	7	1
1225	Engelhardt TO	1	5	1
1226	Ersay A	1	79	1
1227	Bonne SL	1	68	1
1228	CETINKALE O	1	3	1
1229	Ceylan E	1	3	1
1230	BANKS DW	1	30	1
1231	ERSAN Y	1	3	1
1232	BANERJEE AK	1	13	1
1233	Eser I	1	53	1
1234	Eshraghian A	1	2	1
1235	Bancevic V	1	1	1
1236	Eryavuz Y	1	12	1
1237	Escobar SJ	1	65	1
1238	Eser E	1	3	1
1239	BANNURA G	1	1	1
1240	Er AM	1	6	1
1241	Eray IC	1	10	1
1242	Baran O	1	5	1
1243	Chafiki N	1	4	1
1244	Cha TL	1	5	1
1245	Erb S	1	5	1
1246	Ceylan K	1	22	1
1247	Erkal H	1	2	1
1248	Erkek AB	1	39	1
1249	Erenoglu C	1	18	1
1250	Ergun H	1	39	1
1251	Baradaran N	1	4	1
1252	Droussi H	1	5	1
1253	Bassetti M	1	67	1
1254	Drudi FM	1	2	1
1255	DRAWZ G	1	2	1
1256	Dries DJ	1	34	1
1257	Chang SL	1	5	1
1258	BASKIN LS	1	30	1
1259	Duarte I	1	1	1
1260	DUCASSE JL	1	8	1
1261	Chang FS	1	4	1
1262	Chang IJ	1	3	1
1263	BARZILAI A	1	116	1
1264	Chang ST	1	6	1
1265	BAUER J	1	4	1
1266	DOOTSON GM	1	4	1
1267	Battino BS	1	3	1
1268	Domingo-Chiva E	1	2	1
1269	Donelli A	1	73	1
1270	Donnadieu AC	1	14	1
1271	Chao CM	1	12	1
1272	DOWNING R	1	7	1
1273	Chang SY	1	5	1
1274	BASU PK	1	13	1
1275	Battegay M	1	5	1
1276	DORAI CRT	1	5	1
1277	CHANTARASAK ND	1	13	1
1278	Duchesne J	1	2	1
1279	EDWARDS P	1	36	1
1280	Bartoletti M	1	67	1
1281	Egidi MG	1	12	1
1282	Edwards AD	1	22	1
1283	BARTON SE	1	10	1
1284	Bonbled F	1	3	1
1285	Egli A	1	5	1
1286	Elatiqi K	1	5	1
1287	BARTIROMO G	1	29	1
1288	Elbeddini A	1	5	1
1289	Eisenkraft S	1	7	1
1290	Chang CC	1	32	1
1291	El Mejjad A	1	4	1
1292	EDMONDSON RA	1	13	1
1293	Dunn C	1	5	1
1294	Echeverria C	1	16	1
1295	Chang CF	1	1	1
1296	DUFEK H	1	5	1
1297	Duggan PJ	1	22	1
1298	ECKERT P	1	4	1
1299	Barupal R	1	10	1
1300	Edminister J	1	3	1
1301	Bolton D	1	5	1
1302	Eckmann C	1	2	1
1303	Economopoulos KP	1	2	1
1304	Barupal SR	1	10	1
1305	Fonseca A	1	11	1
1306	Fornara P	1	8	1
1307	CELANO T	1	22	1
1308	Fletcher AM	1	22	1
1309	Bosaily A	1	3	1
1310	Folgueras AL	1	3	1
1311	Baba H	1	5	1
1312	Franco-Buenaventura D	1	3	1
1313	Frank J	1	9	1
1314	Azzaroli F	1	5	1
1315	Baars A	1	9	1
1316	Fortunato S	1	5	1
1317	FOURIE IJV	1	48	1
1318	Fleischmann J	1	8	1
1319	BAEK SM	1	4	1
1320	Baccar A	1	3	1
1321	Celenk T	1	18	1
1322	Finech B	1	5	1
1323	Baglioni EA	1	6	1
1324	CELIK V	1	3	1
1325	Finn R	1	2	1
1326	FitzJohn T	1	13	1
1327	BOS WH	1	5	1
1328	Fitzner B	1	10	1
1329	FISCHER G	1	3	1
1330	Bornstein K	1	6	1
1331	Fissette J	1	12	1
1332	Azolas R	1	1	1
1333	Fujimaki H	1	1	1
1334	Fujisawa M	1	6	1
1335	Cavalcanti MP	1	13	1
1336	Cavuslu S	1	18	1
1337	FUJII K	1	18	1
1338	Aykac A	1	5	1
1339	Bouchoucha S	1	3	1
1340	Ayed K	1	3	1
1341	Boukind H	1	4	1
1342	GAETA M	1	29	1
1343	Fukuno K	1	10	1
1344	Furr J	1	6	1
1345	Fusco F	1	10	1
1346	Fuentes FT	1	13	1
1347	Friedman AC	1	198	1
1348	FROHMULLER HGW	1	21	1
1349	FREGONESE D	1	36	1
1350	Frenello A	1	6	1
1351	Fresno L	1	2	1
1352	Aziz A	1	2	1
1353	Fu JP	1	47	1
1354	Ayuso MC	1	13	1
1355	Fu WP	1	9	1
1356	Azenha N	1	11	1
1357	BOUCHERIT T	1	4	1
1358	Frydman R	1	14	1
1359	Fallon B	1	67	1
1360	Baldwin K	1	2	1
1361	Baldauf A	1	1	1
1362	Fajdic J	1	11	1
1363	Falcone M	1	17	1
1364	Faldella G	1	10	1
1365	Bonsing BA	1	3	1
1366	Bakshi C	1	12	1
1367	Faria SN	1	4	1
1368	Farih MH	1	8	1
1369	Fan DL	1	2	1
1370	Faraklas I	1	72	1
1371	Ballesteros JCC	1	13	1
1372	Ettalbi S	1	5	1
1373	Eu KW	1	9	1
1374	Ezzoubi M	1	4	1
1375	Eswara JR	1	4	1
1376	Banavali S	1	12	1
1377	Etlik O	1	22	1
1378	FABIANI P	1	2	1
1379	Cesari B	1	4	1
1380	FAHAL AH	1	23	1
1381	Faik M	1	8	1
1382	Cetinel CA	1	4	1
1383	Baltazar J	1	12	1
1384	Fagbemi A	1	22	1
1385	Farisse J	1	4	1
1386	Borenstein A	1	7	1
1387	Celikoz B	1	2	1
1388	Fernandez-Bellon H	1	2	1
1389	Feres O	1	1	1
1390	Fernandez CS	1	19	1
1391	Fernandez H	1	14	1
1392	Fernandez-Moran J	1	2	1
1393	FIGDOR PP	1	1	1
1394	Celik Y	1	79	1
1395	Filleur S	1	3	1
1396	Ferrada P	1	30	1
1397	Ferraro A	1	10	1
1398	Ferreira M	1	11	1
1399	Bahechar N	1	4	1
1400	Fatouros M	1	3	1
1401	CERCEL A	1	3	1
1402	Faydaci G	1	4	1
1403	Faruk M	1	2	1
1404	Baillie JK	1	55	1
1405	Fedelini P	1	10	1
1406	Feldman MK	1	8	1
1407	Cengiz O	1	10	1
1408	BAHLMANN JCM	1	48	1
1409	Feitosa LS	1	1	1
1410	Baig MZ	1	2	1
1411	Bai ZY	1	7	1
1412	Bernard A	1	8	1
1413	Bernal FL	1	3	1
1414	Cortes-Penfield NW	1	3	1
1415	BERNSTEIN SM	1	22	1
1416	Cortes JR	1	2	1
1417	Cortes MF	1	3	1
1418	Corvaglia L	1	10	1
1419	Coste F	1	87	1
1420	Cottini E	1	12	1
1421	Counsell SJ	1	22	1
1422	Coskunfirat OK	1	18	1
1423	Costa P	1	10	1
1424	Bermudez P	1	50	1
1425	Correa R	1	5	1
1426	BLOOM E	1	8	1
1427	Contreras AVU	1	3	1
1428	Bluth F	1	12	1
1429	Consentino B	1	4	1
1430	Constantinou I	1	3	1
1431	Consten ECJ	1	18	1
1432	Copcu E	1	3	1
1433	Cornejo A	1	4	1
1434	CORR J	1	30	1
1435	Bersoff-Matcha SJ	1	97	1
1436	Copeland C	1	35	1
1437	Corcoran AT	1	89	1
1438	Chernyadyev SA	1	35	1
1439	Covington JA	1	12	1
1440	Cuschieri J	1	9	1
1441	Czymek R	1	52	1
1442	Beresneva TA	1	35	1
1443	Culty T	1	7	1
1444	CUMMING MJ	1	3	1
1445	BERG A	1	52	1
1446	DADAK C	1	10	1
1447	Dahami Z	1	5	1
1448	Bennett MH	1	4	1
1449	Dahiya N	1	6	1
1450	BOCCHINI JA	1	51	1
1451	Dafoe DC	1	293	1
1452	Bennion R	1	24	1
1453	Creta M	1	10	1
1454	Cribier B	1	3	1
1455	Crock JG	1	5	1
1456	Berliner E	1	107	1
1457	Crane C	1	4	1
1458	Creasy TS	1	2	1
1459	Cheng HL	1	32	1
1460	BERGSTEIN JM	1	42	1
1461	BERGER A	1	4	1
1462	Culkin D	1	6	1
1463	Croner R	1	6	1
1464	Cuesta-Montero P	1	2	1
1465	Chen ZH	1	6	1
1466	Choukri A	1	4	1
1467	CHOW LWC	1	1	1
1468	BIYANI CS	1	9	1
1469	Chosidow O	1	45	1
1470	Chou C	1	4	1
1471	Blind A	1	3	1
1472	Christensen SS	1	5	1
1473	Christeven R	1	2	1
1474	Christopher NA	1	17	1
1475	Biswas R	1	3	1
1476	Biondo S	1	19	1
1477	Christensen RD	1	5	1
1478	Bjijou Y	1	8	1
1479	Chlihi A	1	4	1
1480	Cho KS	1	3	1
1481	Blackwell AL	1	5	1
1482	Chien CT	1	2	1
1483	Blaivas M	1	40	1
1484	Chipman JG	1	46	1
1485	BLACK J	1	7	1
1486	Choe JM	1	3	1
1487	Choi CI	1	8	1
1488	Chong WH	1	97	1
1489	Cho SB	1	3	1
1490	Chichom-Mefire A	1	5	1
1491	Choe J	1	5	1
1492	Chuang JH	1	2	1
1493	Cirocchi R	1	12	1
1494	Ciuro FP	1	3	1
1495	Clark G	1	8	1
1496	Cin N	1	1	1
1497	Cinpolat A	1	18	1
1498	Cipriani R	1	10	1
1499	Cocanour CS	1	29	1
1500	Collier RD	1	5	1
1501	Collins CM	1	1	1
1502	Conceicao L	1	11	1
1503	Cochetti G	1	12	1
1504	Bhat P	1	3	1
1505	Bezzant M	1	1	1
1506	Bianchi T	1	10	1
1507	Bloom A	1	1	1
1508	Bilgin Y	1	12	1
1509	Cicalese A	1	10	1
1510	Chung YE	1	3	1
1511	BINUR NS	1	5	1
1512	Cianci P	1	65	1
1513	Biffl W	1	5	1
1514	Biedermann L	1	2	1
1515	Cicalese V	1	10	1
1516	Chew MH	1	6	1
1517	Cheva A	1	15	1
1518	Chen HJ	1	2	1
1519	Chen HI	1	5	1
1520	Beiko D	1	1	1
1521	Beitelshees AL	1	21	1
1522	Beilman GJ	1	46	1
1523	BOCK SN	1	47	1
1524	Beier JP	1	6	1
1525	Chen A	1	11	1
1526	DEWIRE DM	1	42	1
1527	BEGLEY MG	1	47	1
1528	DEVENNY AMR	1	13	1
1529	Behr B	1	5	1
1530	DEWIND CM	1	1	1
1531	Chen JB	1	22	1
1532	Bektas G	1	18	1
1533	Demiray O	1	6	1
1534	Demirkasimoglu T	1	2	1
1535	Chen SJ	1	11	1
1536	Demir C	1	22	1
1537	Demirkiran H	1	7	1
1538	DEROOS WK	1	9	1
1539	DEROUET H	1	16	1
1540	Chen SG	1	47	1
1541	BEJANGA BI	1	19	1
1542	DENOEUX JP	1	3	1
1543	Beerthuizen R	1	7	1
1544	Diogo C	1	12	1
1545	Dirlik M	1	11	1
1546	Divino CM	1	19	1
1547	DIETTRICH NA	1	37	1
1548	DIFALCO G	1	36	1
1549	Dimanovski J	1	4	1
1550	DIXON C	1	30	1
1551	Dogan ZDA	1	1	1
1552	DOGRA VS	1	21	1
1553	Dolapci M	1	10	1
1554	Dizdar L	1	27	1
1555	Chapnick EK	1	61	1
1556	Bogetti P	1	6	1
1557	Di Leo N	1	2	1
1558	Bebarova L	1	2	1
1559	Beecroft NJ	1	4	1
1560	Becourt C	1	1	1
1561	Becerra CMC	1	4	1
1562	DIAMOND T	1	6	1
1563	Chawla SN	1	80	1
1564	Beaule LT	1	7	1
1565	Chartier-Kastler E	1	7	1
1566	Dias R	1	11	1
1567	Boermeester MA	1	67	1
1568	DIEPGEN TL	1	11	1
1569	Davis JE	1	15	1
1570	DAWES RFH	1	34	1
1571	Chen Z	1	10	1
1572	Davies BJ	1	89	1
1573	Davies J	1	5	1
1574	Davis C	1	72	1
1575	Benedict J	1	3	1
1576	Benchekroun A	1	8	1
1577	Benchamkha Y	1	5	1
1578	BenAharon U	1	7	1
1579	de Albuquerque AV	1	13	1
1580	Benecke P	1	2	1
1581	de Jager CPC	1	55	1
1582	Benelkhaiat R	1	5	1
1583	DAMBROSIO G	1	36	1
1584	D'Amico F	1	12	1
1585	BENIZRI E	1	2	1
1586	Dahm P	1	63	1
1587	Daldoul S	1	3	1
1588	Benko G	1	4	1
1589	Dankner W	1	8	1
1590	Ben-Ishay O	1	67	1
1591	Dave CV	1	11	1
1592	Davey M	1	5	1
1593	Danner SA	1	18	1
1594	DANNIBALE A	1	36	1
1595	Darnell A	1	50	1
1596	de Moura HB	1	2	1
1597	Chen YC	1	15	1
1598	Decousser JW	1	45	1
1599	Chen SM	1	11	1
1600	DeCastro BJ	1	11	1
1601	Bell TE	1	3	1
1602	Deffieux X	1	14	1
1603	Belahnech Z	1	8	1
1604	Bochkarev YM	1	35	1
1605	Della Giovanna P	1	16	1
1606	DEJONG MCJM	1	5	1
1607	DEJONG Z	1	8	1
1608	DEKONING J	1	5	1
1609	De'Angelis G	1	5	1
1610	Bocchiotti MA	1	6	1
1611	Ben Moussa M	1	3	1
1612	Ben Hmida S	1	3	1
1613	De Nunzio C	1	10	1
1614	de Prost N	1	45	1
1615	Chen YX	1	11	1
1616	Belmahi A	1	4	1
1617	de Virgilio M	1	24	1
1618	De Waele JJ	1	2	1
1619	Dean J	1	2	1
1620	De Rosa FG	1	67	1
1621	De Sio M	1	10	1
1622	de Vaumas C	1	5	1
1623	Aydin S	1	11	1
1624	Houshmand G	1	48	1
1625	Akcam AT	1	10	1
1626	Cabrera H	1	16	1
1627	Hounnasso PP	1	8	1
1628	Akgun Y	1	79	1
1629	AKCETIN Z	1	1	1
1630	Hrgovic Z	1	11	1
1631	Hu CY	1	4	1
1632	Cabral L	1	12	1
1633	Akan S	1	2	1
1634	Hsu CT	1	1	1
1635	Akca O	1	4	1
1636	Hot S	1	12	1
1637	Horisberger K	1	2	1
1638	Horn DL	1	9	1
1639	HORNSTEIN OP	1	11	1
1640	Horch RE	1	6	1
1641	Cabrera J	1	6	1
1642	Aksut H	1	1	1
1643	Akpo C	1	8	1
1644	Akin ML	1	18	1
1645	Akhbarie H	1	10	1
1646	Hosseinzadeh K	1	48	1
1647	Hortopan M	1	4	1
1648	AKINOLA O	1	1	1
1649	Horuz R	1	4	1
1650	Hu Y	1	7	1
1651	Hung MC	1	12	1
1652	Hunt TK	1	65	1
1653	Hussein M	1	2	1
1654	Huart L	1	4	1
1655	Ahmadinejad M	1	7	1
1656	BUYUKUNCU Y	1	14	1
1657	Husstedt WD	1	2	1
1658	Hyldegaard O	1	4	1
1659	Busuttil A	1	8	1
1660	Agnoletti V	1	5	1
1661	HUTCHISON AG	1	17	1
1662	Bronchard R	1	5	1
1663	Aguilera JR	1	19	1
1664	Huang JC	1	8	1
1665	Akan A	1	12	1
1666	Huang KC	1	8	1
1667	Hua C	1	45	1
1668	Huang CC	1	1	1
1669	Huang HH	1	1	1
1670	Huang LT	1	2	1
1671	Huang SM	1	8	1
1672	Huang TW	1	8	1
1673	AJAYI PA	1	1	1
1674	Huang MS	1	26	1
1675	Huang SH	1	4	1
1676	Alibou F	1	4	1
1677	Hess DV	1	4	1
1678	HESTER TR	1	30	1
1679	Calvano T	1	1	1
1680	HERZOG W	1	12	1
1681	CALLEJA FM	1	2	1
1682	HEURKENS AHM	1	14	1
1683	Cakir OO	1	2	1
1684	Al-Ghamdi AA	1	160	1
1685	HIGGINBOTHOM WE	1	12	1
1686	Heuschkel M	1	10	1
1687	Heynemann H	1	8	1
1688	Hickerson WL	1	3	1
1689	Hersant B	1	9	1
1690	Heiner JD	1	2	1
1691	Hekmati P	1	2	1
1692	Campana JMC	1	19	1
1693	Campara Z	1	1	1
1694	Hedetoft M	1	4	1
1695	Heller MT	1	48	1
1696	Almasi V	1	7	1
1697	Henry S	1	35	1
1698	Bozkurt B	1	10	1
1699	Helman A	1	4	1
1700	Hemery F	1	45	1
1701	HENDRICK EB	1	3	1
1702	Brannam L	1	40	1
1703	HOFMOCKEL G	1	21	1
1704	AlBurshaid H	1	4	1
1705	AlBassam L	1	4	1
1706	Cai J	1	10	1
1707	Hoffmann B	1	14	1
1708	Hoffmann M	1	52	1
1709	Albano M	1	12	1
1710	BRINCK U	1	3	1
1711	Hong JH	1	3	1
1712	HOOGKAMPKORSTANJE JAA	1	5	1
1713	Cagsar M	1	1	1
1714	Caglikulekci M	1	11	1
1715	Alabaz O	1	10	1
1716	Hofer MD	1	15	1
1717	Brassard S	1	5	1
1718	Cai T	1	10	1
1719	Caird J	1	5	1
1720	Hilbert G	1	87	1
1721	Hildebrand P	1	52	1
1722	Hodin RA	1	10	1
1723	Hodonou R	1	8	1
1724	Al-Fadhli A	1	1	1
1725	Ho YH	1	14	1
1726	Hoda MR	1	8	1
1727	Hodgson DJ	1	2	1
1728	Iacobelli J	1	1	1
1729	Abbott RM	1	184	1
1730	Jean-Charles N	1	9	1
1731	Abbasi S	1	2	1
1732	Abdesselem MM	1	3	1
1733	Jaster R	1	10	1
1734	Jayanthi S	1	22	1
1735	Bulteel NS	1	55	1
1736	JENSEN SK	1	5	1
1737	Jeong HJ	1	65	1
1738	BRUINING HA	1	9	1
1739	Abbasakoor F	1	5	1
1740	JELLINGHAUS W	1	4	1
1741	Jenkins LC	1	4	1
1742	Jarraya H	1	3	1
1743	Jalilvand A	1	1	1
1744	Jameson JS	1	86	1
1745	Jamil M	1	3	1
1746	ABERLE B	1	1	1
1747	ABEL BJ	1	17	1
1748	Jakubowski J	1	1	1
1749	BULUT T	1	14	1
1750	Abdullah UEH	1	2	1
1751	Abdulfattah N	1	1	1
1752	Jarboui S	1	3	1
1753	Jansen M	1	9	1
1754	Janvresse A	1	1	1
1755	Jeong KS	1	13	1
1756	Joyce MRL	1	8	1
1757	Jun TY	1	8	1
1758	Abass-Shereef J	1	3	1
1759	Bulanda M	1	1	1
1760	BUGRA D	1	14	1
1761	JOYCE AD	1	3	1
1762	Brunet C	1	4	1
1763	Jyothinagaram S	1	5	1
1764	BUCKLEY M	1	30	1
1765	Brzychczy-Wloch M	1	1	1
1766	Jungbluth T	1	52	1
1767	JUTTNER FM	1	4	1
1768	Buckman S	1	7	1
1769	Joshi G	1	14	1
1770	Jievaltas M	1	17	1
1771	Jo HJ	1	8	1
1772	Johnsen NV	1	3	1
1773	Abbade LPF	1	6	1
1774	Jiang T	1	12	1
1775	Jiang WZ	1	11	1
1776	Johnson LW	1	70	1
1777	JOO P	1	20	1
1778	Brun-Buisson C	1	45	1
1779	JOSEPH R	1	34	1
1780	Bulger E	1	8	1
1781	JOHNSON N	1	5	1
1782	Abate G	1	3	1
1783	Imbimbo C	1	10	1
1784	Adant JP	1	12	1
1785	ADLER M	1	16	1
1786	BURSZTEIN S	1	116	1
1787	BURPEE JF	1	36	1
1788	Ioannidis O	1	15	1
1789	ACKERMANN R	1	4	1
1790	IORIANNI P	1	19	1
1791	ACKERMAN TE	1	3	1
1792	ADAMS JR	1	51	1
1793	Adachi Y	1	1	1
1794	Iori F	1	2	1
1795	Ilgun AS	1	6	1
1796	Bury D	1	3	1
1797	Ie T	1	11	1
1798	Aganovic L	1	44	1
1799	Aghzadi R	1	4	1
1800	Ichikawa H	1	6	1
1801	Ichikawa S	1	2	1
1802	Ignatiadou E	1	3	1
1803	Ikeda T	1	1	1
1804	Ilahi O	1	7	1
1805	Advani S	1	12	1
1806	Iijima H	1	3	1
1807	Iizuka H	1	6	1
1808	Afshar M	1	10	1
1809	BURNS CP	1	52	1
1810	BRUCE M	1	5	1
1811	Abter EI	1	61	1
1812	Jabbour K	1	5	1
1813	Iwuagwu FC	1	11	1
1814	IZARD P	1	8	1
1815	BURCHARDI H	1	3	1
1816	JACOBSEN E	1	36	1
1817	Jaeger CD	1	4	1
1818	Abongwa H	1	5	1
1819	Jaime R	1	2	1
1820	JACOBSON JH	1	4	1
1821	Bruch HP	1	52	1
1822	Jacoby I	1	2	1
1823	Iwasa K	1	3	1
1824	Ishida-Yamamoto A	1	6	1
1825	Burlukkara S	1	5	1
1826	Brook I	1	7	1
1827	IOVINE L	1	2	1
1828	IRGE D	1	22	1
1829	Irkoren S	1	3	1
1830	Isik S	1	2	1
1831	Abu-Zidan F	1	5	1
1832	Iwagami S	1	5	1
1833	Burezq H	1	1	1
1834	Aceti A	1	10	1
1835	Burk C	1	52	1
1836	GIRSH Z	1	16	1
1837	Girszyn N	1	1	1
1838	Giuffrida M	1	5	1
1839	Gingu C	1	4	1
1840	Girault N	1	7	1
1841	Arora A	1	8	1
1842	Giuliano S	1	5	1
1843	ARMITAGE JO	1	52	1
1844	Gnecchi M	1	2	1
1845	Gkioti A	1	15	1
1846	ARNDT TCH	1	48	1
1847	CARROLL PR	1	30	1
1848	Giannella R	1	10	1
1849	Arroyo C	1	35	1
1850	Cartotto R	1	1	1
1851	Aschoff R	1	1	1
1852	Aru M	1	3	1
1853	Giannella M	1	67	1
1854	Arrellano-Valdez F	1	35	1
1855	Arratia JA	1	2	1
1856	Boukind S	1	5	1
1857	Carruyo EU	1	3	1
1858	Gibbons EP	1	89	1
1859	CARTLEDGE J	1	10	1
1860	Giebel GD	1	7	1
1861	AOYAMA H	1	18	1
1862	Gong J	1	7	1
1863	Gonullu D	1	6	1
1864	GOLDENBERG I	1	116	1
1865	Arachchi A	1	3	1
1866	Aprilli F	1	1	1
1867	ANZAI AK	1	5	1
1868	Gonzalez-Gallo K	1	1	1
1869	Gonzalez-Gonzalez SE	1	3	1
1870	Boyer A	1	87	1
1871	Gonzalez JJG	1	3	1
1872	ANTUN R	1	34	1
1873	CARLING PC	1	24	1
1874	Carrillo EH	1	33	1
1875	Carmignani G	1	73	1
1876	Goh MH	1	6	1
1877	Godevenos D	1	3	1
1878	Bourke MM	1	5	1
1879	ARIYAPRAKAI W	1	1	1
1880	ARCHER MI	1	7	1
1881	GOLDAN SS	1	5	1
1882	BOURQUAIN W	1	7	1
1883	Arcaniolo D	1	10	1
1884	GOJASENI P	1	1	1
1885	Goktas C	1	4	1
1886	Golalipour MJ	1	10	1
1887	Cassidy F	1	44	1
1888	Gallop C	1	80	1
1889	Galvis OL	1	18	1
1890	Autorino R	1	10	1
1891	CASSIDY MT	1	17	1
1892	Gallo G	1	5	1
1893	Gandhi J	1	14	1
1894	Garcia-Arnas F	1	2	1
1895	ATTAH CA	1	29	1
1896	Garcia-Martinez EM	1	2	1
1897	Garcia JIR	1	3	1
1898	Garcia NM	1	10	1
1899	Garcia PA	1	3	1
1900	Au-Yong PS	1	6	1
1901	AYAN F	1	3	1
1902	Gale HJ	1	55	1
1903	Galimzyanov FV	1	35	1
1904	Aydin O	1	10	1
1905	Gaiani F	1	5	1
1906	Ayad W	1	1	1
1907	GALINDEZ O	1	34	1
1908	Castaing Y	1	87	1
1909	Gallinger J	1	5	1
1910	AXMANN D	1	4	1
1911	Avery LL	1	58	1
1912	Castiglione F	1	2	1
1913	GELDMACHER J	1	1	1
1914	Asproudis I	1	3	1
1915	George ME	1	46	1
1916	Atahan K	1	1	1
1917	Gelbard RB	1	30	1
1918	Carvalho P	1	10	1
1919	ASMAL AB	1	25	1
1920	Ghaderi R	1	10	1
1921	Carvalho NMP	1	1	1
1922	Ghahestani SM	1	2	1
1923	Georgiade GS	1	63	1
1924	Georgiou C	1	3	1
1925	Aslar AK	1	39	1
1926	Geffroy A	1	5	1
1927	Garza-Garza R	1	3	1
1928	Atik B	1	22	1
1929	Gaugler A	1	3	1
1930	Garcia-Perdomo HA	1	3	1
1931	GARCIAREINOSO C	1	2	1
1932	CASILLAS J	1	34	1
1933	GAWENDA M	1	5	1
1934	Gbikpi-Benissan G	1	87	1
1935	Gedik E	1	39	1
1936	Gazarin M	1	5	1
1937	GAZZARD BG	1	10	1
1938	Gbessi DG	1	8	1
1939	Gothwal K	1	8	1
1940	Alter GJ	1	4	1
1941	Haciyanli M	1	1	1
1942	Haga Y	1	5	1
1943	Altun B	1	10	1
1944	Althunayyan S	1	5	1
1945	Haage P	1	2	1
1946	Hagedorn JC	1	29	1
1947	Haile CA	1	12	1
1948	Halimi JM	1	1	1
1949	Hall G	1	3	1
1950	Hahn HM	1	13	1
1951	Alsoy A	1	55	1
1952	Haidari M	1	7	1
1953	Ha C	1	7	1
1954	Al-Waili NS	1	160	1
1955	Alvarez MB	1	18	1
1956	Gunes UY	1	53	1
1957	Cao C	1	97	1
1958	Gumus U	1	3	1
1959	Aly A	1	5	1
1960	Guo JA	1	3	1
1961	GUSS SP	1	35	1
1962	Cantisani V	1	2	1
1963	Altun U	1	11	1
1964	Altundag MB	1	2	1
1965	Gupta PJ	1	2	1
1966	Altundag K	1	2	1
1967	Hartgrink HH	1	3	1
1968	HARVEY C	1	6	1
1969	Canbaz H	1	11	1
1970	Harrington MA	1	6	1
1971	Alsayed M	1	5	1
1972	HART GB	1	34	1
1973	Can BG	1	1	1
1974	HASSAN MA	1	23	1
1975	Hatzinger M	1	2	1
1976	HAUSLER G	1	10	1
1977	Can B	1	3	1
1978	AlMutairi K	1	4	1
1979	Hashimoto Y	1	6	1
1980	Canda AE	1	4	1
1981	Hamzaoglu I	1	10	1
1982	Han XM	1	6	1
1983	HANNA WA	1	6	1
1984	BOZFAKIOGLU Y	1	14	1
1985	AlShehri YA	1	4	1
1986	Hanuliak J	1	2	1
1987	Harden SP	1	2	1
1988	Haroon M	1	2	1
1989	HANZAL E	1	10	1
1990	Hara AK	1	36	1
1991	Harada N	1	1	1
1992	Greco F	1	8	1
1993	Green RJ	1	293	1
1994	Andrade JI	1	1	1
1995	Andreopoulos D	1	3	1
1996	Grassi V	1	12	1
1997	Grayson DE	1	184	1
1998	Greenstein A	1	19	1
1999	ANAYA Y	1	8	1
[truncated: 675 more rows]

## Sheet: Sheet1
No.	Author	All articles	All citations×10	h-index
1	De Simone B	4	7.9	3
2	Sartelli M	4	7.9	3
3	Menias CO	3	4.9	3
4	Mellnick VM	3	2	3
5	Coimbra R	3	7.2	2
6	Coccolini F	3	7.2	2
7	Tarasconi A	3	7.2	2
8	Ansaloni L	3	7.2	2
9	Sen V	3	0.6	2
10	Kluger Y	3	7.2	2
11	Long B	3	2.2	2
12	Leppaniemi A	3	7.2	2
13	Lehnhardt M	3	1.2	2
14	Kujath P	3	8.6	2
15	Litvin A	3	7.2	2
16	Catena F	3	7.2	2
17	Sahin MO	3	0.6	2
18	Di Saverio S	3	7.2	2
19	Daigeler A	3	1.2	2
20	McAninch JW	3	6.4	2
21	Karaca C	3	2.7	2
22	Kim DY	3	2.1	1
23	di Summa PG	3	2.2	1
