# Supplementary material for: Bibliometric insights in fournier's gangrene: Research landscapes, turning points, and global trends
Source: Front Surg. 2023 Feb 16;10:1057486. doi: 10.3389/fsurg.2023.1057486 (PMC9978006; doi:10.3389/fsurg.2023.1057486)
Supplement: Supplementary file 1 [file Datasheet1.zip › Supplementary_Material/Supplementary_Data/1.5 Contribution of Authors /1.5.3 Cocitation of the Authors.xlsx]

## Sheet: Sheet1
co-cited freq	centrality	year	co-cited author
103	0.14	2008	EKE N
65	0.07	2014	SORENSEN MD
63	0.09	2008	WONG CH
62	0.35	2008	LAOR E
49	0.05	2010	CZYMEK R
37	0.04	2014	YILMAZLAR T
34	0.06	2010	STEVENS DL
33	0.15	2008	YANAR H
33	0.14	2009	ANAYA DA
32	0.09	2010	LEVENSON RB
30	0.04	2014	THWAINI A
30	0.06	2008	FOURNIER JA
27	0.19	2008	TUNCEL A
25	0.17	2008	SMITH GL
25	0.06	2012	CHEN SY
22	0	2010	FERREIRA PC
21	0.04	2008	MCHENRY CR
20	0	2018	SINGH A
20	0.22	2014	EROL B
19	0.07	2008	MINDRUP SR
19	0	2018	MALLIKARJUNA M N
18	0	2010	SARANI B
18	0.06	2016	KARIAN LAUREL S
17	0.04	2017	GOH T
17	0.09	2008	ERSAY A
17	0.12	2009	ELLIOTT DC
17	0.06	2013	CORCORAN AT
16	0.15	2010	WILSON B
16	0.02	2012	OZTURK E
15	0.05	2012	PATY R
15	0.02	2016	MISIAKOS EP
15	0.1	2015	BENJELLOUN EB
14	0.08	2008	BASOGLU M
13	0	2018	HAGEDORN JC
13	0.29	2019	FERNANDO SM
12	0	2016	WROBLEWSKA M
12	0.07	2020	CHERNYADYEV SA
12	0	2014	ALTARAC S
11	0.08	2008	NORTON KS
11	0.17	2012	KORKUT M
11	0	2010	JALLALI N
11	0.04	2018	CORMAN JM
11	0.23	2015	BJURLIN MA
11	0.19	2012	BILTON BD
10	0	2010	MORPURGO E
10	0.35	2010	MAGUINA P
10	0.02	2012	KOUKOURAS D
10	0.03	2018	BOZKURT O
9	0.05	2014	SROCZYNSKI M
9	0.08	2015	SHYAM DC
9	0.03	2012	MELENY FK
9	0.08	2008	HEJASE MJ
9	0	2017	CHENNAMSETTY A
9	0	2009	BAURIENNE H
8	0	2012	WYSOKI MG
8	0.42	2008	WALL DB
8	0	2020	TANG LM
8	0	2018	TAKEN K
8	0	2014	MARTINSCHEK A
8	0.04	2020	HONG KS
8	0.31	2009	HOLLABAUGH RS
8	0.19	2014	GURDAL M
8	0.03	2009	FOURNIER J A
8	0.02	2020	EL-QUSHAYRI AE
8	0	2018	CHAWLA SN
8	0.14	2009	BROWN DR
7	0	2012	YENIYOL CO
7	0.04	2016	TAN BK
7	0.02	2020	SUGIHARA T
7	0	2018	OGUZ A
7	0	2010	JEONG HJ
7	0.05	2020	BONNE SL
7	0	2020	BERSOFF-MATCHA SJ
6	0.02	2014	YAGHAN RJ
6	0	2020	VOELZKE BB
6	0.08	2008	TAHMAZ L
6	0.02	2018	ROSA I
6	0	2020	ROGHMANN F
6	0.04	2018	MORUA ALEJANDRO GARCIA
6	0.06	2010	KILIC A
6	0.02	2012	DOGRA VS
6	0.02	2010	DAHM P
6	0.02	2020	BHATNAGAR AM
6	0	2012	BENIZRI E
6	0	2008	ATAKAN IRFAN HUSEYIN
5	0	2020	YEN ZS
5	0.07	2009	STAMENKOVIC I
5	0.14	2009	SHUPAK A
5	0	2019	SCHEEN AJ
5	0	2022	SARTELLI M
5	0	2009	RISEMAN JA
5	0	2022	NAWIJN F
5	0.03	2017	HIETBRINK F
5	0	2016	GIULIANO A
5	0.02	2012	BOYER A
4	0	2012	WONG CHIN-HO
4	0	2010	POLO JM
4	0	2012	MILLER LG
4	0	2012	LAMAGNI TL
4	0	2014	KUO CHEN-FENG
4	0	2017	KINCIUS M
4	0	2018	FURR J
4	0.09	2018	FISHER JR
4	0.05	2020	FERRETTI M
4	0	2016	ESPANDAR R
4	0.04	2020	DOLUOGLU OG
4	0	2018	CIMSIT M
4	0	2008	CHILDERS BJ
4	0	2020	CEFALU WT
4	0	2020	BECHAR J
4	0	2020	BALLARD DH
4	0	2018	AYAN F
4	0	2020	ARIDOGAN IA
4	0	2020	ANHEUSER P
3	0	2022	ZACHARIAS N
3	0	2010	YOUNG LM
3	0.03	2012	VICK R
3	0	2012	UNALLP HR
3	0	2010	TSAI YH
3	0.06	2010	TIWARI IN
3	0.04	2014	RUIZ-TOVAR J
3	0	2010	RAJAN DK
3	0	2010	PIZZORNO R
3	0	2022	PARKASH S
3	0	2012	NISBET AA
3	0.01	2016	NAGANO N
3	0.01	2014	MULLA ZD
3	0	2014	MILLS MK
3	0	2014	MEHL ADRIANO ANTONIO
3	0	2016	MCCORMACK M
3	0	2016	MCANINCH JW
3	0.03	2010	MAY AK
3	0	2014	MARCO SL
3	0.02	2022	LEVETT D
3	0	2014	LEE TC
3	0.02	2012	KIM W
3	0	2016	KIM SY
3	0.11	2014	KAUL R
3	0	2016	JAWORSKI R
3	0.01	2016	HUANG KF
3	0.01	2016	HSU H
3	0	2014	HONG YC
3	0	2017	HAYWOOD CT
3	0	2014	GRABE M
3	0	2010	GEORGE ME
3	0.04	2016	GARAFFA G
3	0.03	2015	ERSOZ F
3	0.02	2012	ENRIQUEZ JM
3	0.02	2009	ENDORF FW
3	0	2010	EFEM SEE
3	0.03	2016	CASS AS
3	0	2012	CARTER PAUL S
3	0	2012	BROOK I
3	0	2012	BISNO AL
3	0	2012	ASSENZA M
3	0.04	2008	AL-WAILI NS
3	0.04	2008	AL-WAILI N S
2	0	2008	XEROPOTAMOS NS
2	0	2008	WHITING AD
2	0	2009	VOROS D
2	0	2008	VERIT A
2	0.02	2009	SINGH G
2	0.08	2009	SAFFLE JR
2	0	2009	MAJESKI J
2	0	2008	KORHONEN K
2	0	2009	HSIAO GH
2	0.01	2022	HONG JP
2	0.01	2022	HALLOCK GG
2	0.02	2022	HADEED GEORGE J
2	0	2009	FREISCHLAG JA
2	0	2009	FAUCHER LD
2	0.09	2022	FARAKLAS I
2	0	2022	ESPOSITO S
2	0	2022	ESKES A
2	0.01	2022	DUANE TM
2	0.02	2022	DARENA G
2	0.14	2022	COSKUNFIRAT OK
2	0.02	2022	CLAYTON MD
2	0	2022	CAN B
2	0	2011	BURLANDO F
2	0	2011	BULMAN MW
2	0.06	2010	BROTHERS TE
2	0.01	2022	BRONDER C S
2	0	2010	BRINGS HA
2	0	2012	BOSTWICK DG
2	0.06	2010	BOSSHARDT TL
2	0	2009	BONE RC
2	0	2011	BLASER G
2	0	2012	BHATT S
2	0	2012	BESSMAN AN
2	0.04	2012	BELLAPIANTA JM
2	0	2010	BARONE MA
2	0.1	2009	BARILLO DJ
2	0	2010	BANKS DW
2	0.04	2012	ARSLAN A
2	0.01	2022	ANDREASEN TJ
2	0	2022	AGHA RA
1	0.09	2009	ALEJANDRIA MM
1	0	2008	AL-WAILI NSD
1	0.12	2009	AHRENHOLZ DH
1	0	2008	AHMED AKJ
1	0	2008	ADESUNKANMI K
1	0.34	2008	ADANT JP
1	0.27	2009	ADAMS JA
1	0.1	2009	ABOOD GJ
