# Supplementary material for: Bibliometric insights in fournier's gangrene: Research landscapes, turning points, and global trends
Source: Front Surg. 2023 Feb 16;10:1057486. doi: 10.3389/fsurg.2023.1057486 (PMC9978006; doi:10.3389/fsurg.2023.1057486)
Supplement: Supplementary file 1 [file Datasheet1.zip › Supplementary_Material/Supplementary_Data/1.1 Publications Regarding FG/1.1.2 Annual Publications.xlsx]

## Sheet: Sheet1
	Number of Publications	Cumulative Number of Publications
1946	1	1
1948	1	2
1956	1	3
1961	1	4
1964	2	6
1970	1	7
1971	2	9
1972	1	10
1976	2	12
1977	1	13
1978	3	16
1979	3	19
1980	1	20
1981	1	21
1982	4	25
1983	13	38
1984	7	45
1985	7	52
1986	12	64
1987	3	67
1988	10	77
1989	6	83
1990	14	97
1991	8	105
1992	15	120
1993	8	128
1994	16	144
1995	17	161
1996	11	172
1997	6	178
1998	3	181
1999	8	189
2000	15	204
2001	7	211
2002	9	220
2003	9	229
2004	3	232
2005	7	239
2006	16	255
2007	11	266
2008	16	282
2009	15	297
2010	29	326
2011	18	344
2012	22	366
2013	17	383
2014	18	401
2015	27	428
2016	24	452
2017	24	476
2018	36	512
2019	50	562
2020	39	601
2021	42	643
2022	25	668
