# Supplementary material for: Bibliometric insights in fournier's gangrene: Research landscapes, turning points, and global trends
Source: Front Surg. 2023 Feb 16;10:1057486. doi: 10.3389/fsurg.2023.1057486 (PMC9978006; doi:10.3389/fsurg.2023.1057486)
Supplement: Supplementary file 1 [file Datasheet1.zip › Supplementary_Material/Supplementary_Data/1.1 Publications Regarding FG/1.1.1 688 Publications.xlsx]

## Sheet: 668 Unique ISI Records272560853
Abstract	Authors	Authors (Full Names)	Document Type	DOI	Journal Name (Abbreviated ISO)	Journal Title (Full)	Language	New ISI Keywords	Original Keywords	Publication Type	Publication Year	Research Addresses	Subject Category	Times Cited	Title	Total Times Cited	WE	Cite Me As
	MANSFIELD, OT	MANSFIELD, OT	Article	10.1002/bjs.18003313110	Br. J. Surg.	BRITISH JOURNAL OF SURGERY	English			J	1946		Surgery	22	SPONTANEOUS GANGRENE OF THE SCROTUM - FOURNIER GANGRENE	22	Science Citation Index Expanded (SCI-EXPANDED)	MANSFIELD OT, 1946, BRIT J SURG, V33, P275, DOI 10.1002/bjs.18003313110
	BARCLAY, LT|HENDRICK, EB	BARCLAY, LT|HENDRICK, EB	Article		Plast. Reconstr. Surg.	PLASTIC AND RECONSTRUCTIVE SURGERY	English			J	1948		Surgery	3	SPONTANEOUS GANGRENE OF THE SCROTUM - FOURNIERS GANGRENE	3	Science Citation Index Expanded (SCI-EXPANDED)	BARCLAY LT, 1948, PLAST RECONSTR SURG, V3, P56
	THOMAS, JF	THOMAS, JF	Article	10.1016/S0022-5347(17)66871-X	J. Urol.	JOURNAL OF UROLOGY	English			J	1956		Urology & Nephrology	43	FOURNIERS GANGRENE OF THE PENIS AND THE SCROTUM	44	Science Citation Index Expanded (SCI-EXPANDED)	THOMAS JF, 1956, J UROLOGY, V75, P719, DOI 10.1016/S0022-5347(17)66871-X
	THOMPSON, SG	THOMPSON, SG	Article	10.1136/pgmj.37.431.550	Postgrad. Med. J.	POSTGRADUATE MEDICAL JOURNAL	English			J	1961		General & Internal Medicine	0	FOURNIERS GANGRENE - REPORT OF A CASE	0	Science Citation Index Expanded (SCI-EXPANDED)	THOMPSON SG, 1961, POSTGRAD MED J, V37, P550, DOI 10.1136/pgmj.37.431.550
	ORFUSS, AJ|MICHAELIDES, P	ORFUSS, AJ|MICHAELIDES, P	Meeting Abstract		Arch. Dermatol.	ARCHIVES OF DERMATOLOGY	English			J	1964		Dermatology	0	FOURNIERS GANGRENE	0	Science Citation Index Expanded (SCI-EXPANDED)	ORFUSS AJ, 1964, ARCH DERMATOL, V90, P440
	TAN, RE	TAN, RE	Article	10.1016/S0022-5347(17)63996-X	J. Urol.	JOURNAL OF UROLOGY	English			J	1964		Urology & Nephrology	16	FOURNIERS GANGRENE OF SCROTUM + PENIS	16	Science Citation Index Expanded (SCI-EXPANDED)	TAN RE, 1964, J UROLOGY, V92, P508, DOI 10.1016/S0022-5347(17)63996-X
	TALARICO, RD	TALARICO, RD	Article			MODERN TREATMENT	English			J	1970		General & Internal Medicine	6	FOURNIERS GANGRENE	6	Science Citation Index Expanded (SCI-EXPANDED)	TALARICO RD, 1970, MOD TREAT, V7, P1049
	RAAYMAKE.E|TENCATE, HW	RAAYMAKE.E|TENCATE, HW	Meeting Abstract			DERMATOLOGICA	English			J	1971		Dermatology	0	FOURNIERS GANGRENE	0	Science Citation Index Expanded (SCI-EXPANDED)	RAAYMAKE.E, 1971, DERMATOLOGICA, V143, P243
	ABERLE, B|FIGDOR, PP|MILLESI, H	ABERLE, B|FIGDOR, PP|MILLESI, H	Article			UROLOGE	German			J	1971		Urology & Nephrology	1	TREATMENT OF FOURNIERS GANGRENE OF SCROTUM	1	Science Citation Index Expanded (SCI-EXPANDED)	ABERLE B, 1971, UROLOGE, V10, P166
	BURPEE, JF|EDWARDS, P	BURPEE, JF|EDWARDS, P	Article	10.1016/S0022-5347(17)61146-7	J. Urol.	JOURNAL OF UROLOGY	English			J	1972		Urology & Nephrology	36	FOURNIERS GANGRENE	37	Science Citation Index Expanded (SCI-EXPANDED)	BURPEE JF, 1972, J UROLOGY, V107, P812, DOI 10.1016/S0022-5347(17)61146-7
	PANDE, SK|MEWARA, PC	PANDE, SK|MEWARA, PC	Article	10.1002/bjs.1800630620	Br. J. Surg.	BRITISH JOURNAL OF SURGERY	English			J	1976	MED COLL,DEPT SURG,JODHPUR,INDIA.	Surgery	21	FOURNIERS GANGRENE - REPORT OF 5 CASES	22	Science Citation Index Expanded (SCI-EXPANDED)	PANDE SK, 1976, BRIT J SURG, V63, P479, DOI 10.1002/bjs.1800630620
	BERNSTEIN, SM|CELANO, T|SIBULKIN, D	BERNSTEIN, SM|CELANO, T|SIBULKIN, D	Article	10.1097/00007611-197609000-00044	South.Med.J.	SOUTHERN MEDICAL JOURNAL	English			J	1976	ROOSEVELT HOSP,DIV DERMATOL,NEW YORK,NY 10019.|ROOSEVELT HOSP,DEPT UROL,NEW YORK,NY 10019.	General & Internal Medicine	22	FOURNIERS GANGRENE OF PENIS	22	Science Citation Index Expanded (SCI-EXPANDED)	BERNSTEIN SM, 1976, SOUTHERN MED J, V69, P1242, DOI 10.1097/00007611-197609000-00044
	STEINER, RM|MEDIANO, WM|WEISSMAN, G|WOLGIN, W	STEINER, RM|MEDIANO, WM|WEISSMAN, G|WOLGIN, W	Article	10.1259/0007-1285-50-594-437	Br. J. Radiol.	BRITISH JOURNAL OF RADIOLOGY	English			J	1977	ALBERT EINSTEIN MED CTR,DEPT RADIOL,PHILADELPHIA,PA 19141.|ALBERT EINSTEIN MED CTR,DEPT UROL,PHILADELPHIA,PA 19141.	Radiology, Nuclear Medicine & Medical Imaging	14	RADIOLOGY OF FOURNIERS GANGRENE	14	Science Citation Index Expanded (SCI-EXPANDED)	STEINER RM, 1977, BRIT J RADIOL, V50, P437, DOI 10.1259/0007-1285-50-594-437
	LICHTENSTEIN, D|STAVOROVSKY, M|IRGE, D	LICHTENSTEIN, D|STAVOROVSKY, M|IRGE, D	Article	10.1007/BF02586673	Dis. Colon Rectum	DISEASES OF THE COLON & RECTUM	English			J	1978	ICHILOV HOSP,MUNICIPAL GOVT MED CTR,DEPT SURG C,TEL AVIV,ISRAEL.|TEL AVIV UNIV,SCH MED,TEL AVIV,ISRAEL.	Gastroenterology & Hepatology; Surgery	22	FOURNIERS GANGRENE COMPLICATING PERIANAL ABSCESS - REPORT OF 2 CASES	22	Science Citation Index Expanded (SCI-EXPANDED)	LICHTENSTEIN D, 1978, DIS COLON RECTUM, V21, P377, DOI 10.1007/BF02586673
	SUNANTA, A	SUNANTA, A	Article			JOURNAL OF THE MEDICAL ASSOCIATION OF THAILAND	English			J	1978		Research & Experimental Medicine	1	FOURNIER GANGRENE - REPORT OF 2 CASES	1	Science Citation Index Expanded (SCI-EXPANDED)	SUNANTA A, 1978, J MED ASSOC THAILAND, V61, P239
	PAULIAN, D	PAULIAN, D	Note		Lyon Chir.	LYON CHIRURGICAL	French			J	1978		Surgery	0	2 CASES OF CUTANEOUS NECROSIS OF MALE EXTERNAL GENITAL ORGANS - FOURNIER DISEASE	0	Science Citation Index Expanded (SCI-EXPANDED)	PAULIAN D, 1978, LYON CHIR, V74, P297
	BEJANGA, BI	BEJANGA, BI	Article	10.1111/j.1464-410X.1979.tb04717.x	Br. J. Urol.	BRITISH JOURNAL OF UROLOGY	English			J	1979		Urology & Nephrology	19	FOURNIERS GANGRENE	19	Science Citation Index Expanded (SCI-EXPANDED)	BEJANGA BI, 1979, BRIT J UROL, V51, P312, DOI 10.1111/j.1464-410X.1979.tb04717.x
	REDMAN, JF|YAMAUCHI, T|HIGGINBOTHOM, WE	REDMAN, JF|YAMAUCHI, T|HIGGINBOTHOM, WE	Article	10.1016/S0022-5347(17)57010-X	J. Urol.	JOURNAL OF UROLOGY	English			J	1979	UNIV ARKANSAS,COLL MED,DEPT PEDIAT,LITTLE ROCK,AR 72204.|ARKANSAS CHILDRENS HOSP,LITTLE ROCK,AR.	Urology & Nephrology	12	FOURNIERS GANGRENE OF THE SCROTUM IN A CHILD	12	Science Citation Index Expanded (SCI-EXPANDED)	REDMAN JF, 1979, J UROLOGY, V121, P827, DOI 10.1016/S0022-5347(17)57010-X
	GETTY, G	GETTY, G	Note		West. J. Med.	WESTERN JOURNAL OF MEDICINE	English			J	1979		General & Internal Medicine	0	RECENT EXPERIENCE IN THE MANAGEMENT OF FOURNIER GANGRENE	0	Science Citation Index Expanded (SCI-EXPANDED)	GETTY G, 1979, WESTERN J MED, V130, P360
	BRUCE, M	BRUCE, M	Article	10.1111/j.1445-2197.1980.tb04211.x	Aust. N. Z. J. Surg.	AUSTRALIAN AND NEW ZEALAND JOURNAL OF SURGERY	English			J	1980		Surgery	5	A CASE OF FOURNIERS GANGRENE	5	Science Citation Index Expanded (SCI-EXPANDED)	BRUCE M, 1980, AUST NZ J SURG, V50, P622, DOI 10.1111/j.1445-2197.1980.tb04211.x
	GRANT, RW|MITCHELLHEGGS, P	GRANT, RW|MITCHELLHEGGS, P	Article	10.1148/radiology.140.3.7280228	Radiology	RADIOLOGY	English			J	1981	CHARING CROSS HOSP,DEPT CHEST MED,LONDON W6 8RF,ENGLAND.	Radiology, Nuclear Medicine & Medical Imaging	22	RADIOLOGICAL FEATURES OF FOURNIER GANGRENE	22	Science Citation Index Expanded (SCI-EXPANDED)	GRANT RW, 1981, RADIOLOGY, V140, P641, DOI 10.1148/radiology.140.3.7280228
	GRAF, H|LUGER, A|PFLUGER, H|SYRE, G|GEBHART, W	GRAF, H|LUGER, A|PFLUGER, H|SYRE, G|GEBHART, W	Meeting Abstract		Acta Med. Austriaca	ACTA MEDICA AUSTRIACA	German			J	1982	VIENNA UNIV,MED KLIN 2,A-1010 VIENNA,AUSTRIA.|VIENNA UNIV,UROL KLIN,A-1010 VIENNA,AUSTRIA.|VIENNA UNIV,HAUT KLIN 2,A-1010 VIENNA,AUSTRIA.|VIENNA UNIV,INST PATHOL ANAT,A-1010 VIENNA,AUSTRIA.	General & Internal Medicine	0	FOURNIERS GANGRENE - A RARE COMPLICATION IN CASES OF MULTIPLE-MYELOMA	0	Science Citation Index Expanded (SCI-EXPANDED)	GRAF H, 1982, ACTA MED AUST, V9, P213
	GOLDAN, SS|BINUR, NS	GOLDAN, SS|BINUR, NS	Article	10.1097/00000637-198205000-00009	Ann. Plast. Surg.	ANNALS OF PLASTIC SURGERY	English			J	1982	CARMEL HOSP,PLAST & RECONSTRUCT SURG UNIT,HAIFA,ISRAEL.|LINN CENT CLIN,HAIFA,ISRAEL.	Surgery	5	PENILE SKIN FLAP FOR RECONSTRUCTION OF THE SCROTUM IN FOURNIERS GANGRENE	5	Science Citation Index Expanded (SCI-EXPANDED)	GOLDAN SS, 1982, ANN PLAS SURG, V8, P412, DOI 10.1097/00000637-198205000-00009
	SLATER, DN|SMITH, GT|MUNDY, K	SLATER, DN|SMITH, GT|MUNDY, K	Article		J. R. Soc. Med.	JOURNAL OF THE ROYAL SOCIETY OF MEDICINE	English			J	1982	ROYAL HALLAMSHIRE HOSP,DEPT MED,SHEFFIELD S10 2JF,ENGLAND.	General & Internal Medicine	23	DIABETES-MELLITUS WITH KETOACIDOSIS PRESENTING AS FOURNIER GANGRENE	23	Science Citation Index Expanded (SCI-EXPANDED)	SLATER DN, 1982, J ROY SOC MED, V75, P530
	DOOTSON, GM|LOTT, CW|MOISEY, CU	DOOTSON, GM|LOTT, CW|MOISEY, CU	Letter		J. R. Soc. Med.	JOURNAL OF THE ROYAL SOCIETY OF MEDICINE	English			J	1982		General & Internal Medicine	4	FOURNIERS GANGRENE AND DIABETES-MELLITUS - SURVIVAL FOLLOWING SURGERY	4	Science Citation Index Expanded (SCI-EXPANDED)	DOOTSON GM, 1982, J ROY SOC MED, V75, P916
	JELLINGHAUS, W|ACKERMANN, R|ECKERT, P|FROHMULLER, H	JELLINGHAUS, W|ACKERMANN, R|ECKERT, P|FROHMULLER, H	Article	10.1055/s-2008-1062777	Aktuelle Urol.	AKTUELLE UROLOGIE	German			J	1983	STADTKRANKENHAUSES WORMS,UROL KLIN,WORMS,FED REP GER.	Urology & Nephrology	4	FOURNIERS GANGRENE, A RARE, LIFE-THREATENING DISEASE OF THE SCROTUM	4	Science Citation Index Expanded (SCI-EXPANDED)	JELLINGHAUS W, 1983, AKTUEL UROL, V14, P145, DOI 10.1055/s-2008-1062777
	LAMB, RC|JULER, GL	LAMB, RC|JULER, GL	Article		Arch. Surg.	ARCHIVES OF SURGERY	English			J	1983	VET ADM MED CTR,DEPT SURG,LONG BEACH,CA 90822.|UNIV CALIF IRVINE,COLL MED,DEPT SURG,IRVINE,CA 92717.	Surgery	60	FOURNIERS GANGRENE OF THE SCROTUM - A POORLY DEFINED SYNDROME OR A MISNOMER	61	Science Citation Index Expanded (SCI-EXPANDED)	LAMB RC, 1983, ARCH SURG-CHICAGO, V118, P38
	BAHLMANN, JCM|FOURIE, IJV|ARNDT, TCH	BAHLMANN, JCM|FOURIE, IJV|ARNDT, TCH	Article	10.1111/j.1464-410X.1983.tb07087.x	Br. J. Urol.	BRITISH JOURNAL OF UROLOGY	English			J	1983		Urology & Nephrology	48	FOURNIERS GANGRENE - NECROTIZING FASCIITIS OF THE MALE GENITALIA	51	Science Citation Index Expanded (SCI-EXPANDED)	BAHLMANN JCM, 1983, BRIT J UROL, V55, P85, DOI 10.1111/j.1464-410X.1983.tb07087.x
	NICKEL, JC|MORALES, A	NICKEL, JC|MORALES, A	Article		Can. Med. Assoc. J.	CANADIAN MEDICAL ASSOCIATION JOURNAL	English			J	1983	QUEENS UNIV,DEPT UROL,KINGSTON K7L 3N6,ONTARIO,CANADA.	General & Internal Medicine	13	NECROTIZING FASCIITIS OF THE MALE GENITALIA (FOURNIERS GANGRENE)	13	Science Citation Index Expanded (SCI-EXPANDED)	NICKEL JC, 1983, CAN MED ASSOC J, V129, P445
	GRAF, H|LUGER, A|PFLUGER, H|SYRE, G|GEBHART, W	GRAF, H|LUGER, A|PFLUGER, H|SYRE, G|GEBHART, W	Article		Hautarzt	HAUTARZT	German			J	1983	VIENNA UNIV,UROL KLIN,A-1090 VIENNA,AUSTRIA.|VIENNA UNIV,PATHOL ANAT KLIN,A-1090 VIENNA,AUSTRIA.|VIENNA UNIV,HAUTKLIN 2,A-1090 VIENNA,AUSTRIA.	Dermatology	3	FOURNIERS GANGRENE - A RARE COMPLICATION OF MULTIPLE-MYELOMA	3	Science Citation Index Expanded (SCI-EXPANDED)	GRAF H, 1983, HAUTARZT, V34, P289
	TODD, IP	TODD, IP	Letter	10.1177/014107688307600326	J. R. Soc. Med.	JOURNAL OF THE ROYAL SOCIETY OF MEDICINE	English			J	1983	ST MARKS HOSP,LONDON EC1V 2PS,ENGLAND.	General & Internal Medicine	0	TREATMENT OF FOURNIERS GANGRENE IN INDIA	0	Science Citation Index Expanded (SCI-EXPANDED)	TODD IP, 1983, J ROY SOC MED, V76, P236, DOI 10.1177/014107688307600326
	KEARNEY, GP|CARLING, PC|KUNIN, CM	KEARNEY, GP|CARLING, PC|KUNIN, CM	Article	10.1016/S0022-5347(17)51410-X	J. Urol.	JOURNAL OF UROLOGY	English			J	1983	UNIV HOSP COLUMBUS, DEPT MED, COLUMBUS, OH USA.	Urology & Nephrology	24	FOURNIERS GANGRENE - AN APPROACH TO ITS MANAGEMENT	24	Science Citation Index Expanded (SCI-EXPANDED)	KEARNEY GP, 1983, J UROLOGY, V130, P695, DOI 10.1016/S0022-5347(17)51410-X
	KWUN, KB|BAEK, SM|BAUER, J|JACOBSON, JH|OH, C|BOUCHERIT, T	KWUN, KB|BAEK, SM|BAUER, J|JACOBSON, JH|OH, C|BOUCHERIT, T	Article		Mt. Sinai J. Med.	MOUNT SINAI JOURNAL OF MEDICINE	English			J	1983	CUNY MT SINAI SCH MED,DEPT SURG,NEW YORK,NY 10029.	General & Internal Medicine	4	MANAGEMENT OF EXTENSIVE PERINEAL NECROTIZING FASCIITIS	4	Science Citation Index Expanded (SCI-EXPANDED)	KWUN KB, 1983, MT SINAI J MED, V50, P432
	NIELSEN, OS|JENSEN, SK	NIELSEN, OS|JENSEN, SK	Article	10.3109/00365598309180176	Scand. J. Urol. Nephrol.	SCANDINAVIAN JOURNAL OF UROLOGY AND NEPHROLOGY	English			J	1983		Urology & Nephrology	5	FOURNIERS GANGRENE PRESENTING AS GAS-FORMING SUBCUTANEOUS INFECTION OF THE SCROTUM	5	Science Citation Index Expanded (SCI-EXPANDED)	NIELSEN OS, 1983, SCAND J UROL NEPHROL, V17, P245, DOI 10.3109/00365598309180176
	DIETTRICH, NA|MASON, JH	DIETTRICH, NA|MASON, JH	Article	10.1007/BF01656163	World J.Surg.	WORLD JOURNAL OF SURGERY	English			J	1983	ST FRANCIS HOSP,DEPT SURG,EVANSTON,IL 60202.	Surgery	37	FOURNIER GANGRENE - A GENERAL-SURGERY PROBLEM	37	Science Citation Index Expanded (SCI-EXPANDED)	DIETTRICH NA, 1983, WORLD J SURG, V7, P288, DOI 10.1007/BF01656163
	PRUITT, BA	PRUITT, BA	Note	10.1007/BF01656164	World J.Surg.	WORLD JOURNAL OF SURGERY	English			J	1983		Surgery	0	FOURNIER GANGRENE - A GENERAL SURGERY-PROBLEM - INVITED COMMENTARY	0	Science Citation Index Expanded (SCI-EXPANDED)	PRUITT BA, 1983, WORLD J SURG, V7, P294, DOI 10.1007/BF01656164
	MUELDER, K	MUELDER, K	Letter	10.1007/BF01655356	World J.Surg.	WORLD JOURNAL OF SURGERY	English			J	1983		Surgery	0	FOURNIERS GANGRENE	0	Science Citation Index Expanded (SCI-EXPANDED)	MUELDER K, 1983, WORLD J SURG, V7, P677, DOI 10.1007/BF01655356
	SPREMBERG, E	SPREMBERG, E	Article			ZEITSCHRIFT FUR UROLOGIE UND NEPHROLOGIE	German			J	1983		Urology & Nephrology	2	FOURNIERS GANGRENE	2	Science Citation Index Expanded (SCI-EXPANDED)	SPREMBERG E, 1983, Z UROL NEPHROL, V76, P341
	WALKER, L|CASSIDY, MT|HUTCHISON, AG|ABEL, BJ|LEWI, HJE	WALKER, L|CASSIDY, MT|HUTCHISON, AG|ABEL, BJ|LEWI, HJE	Article		Br. J. Urol.	BRITISH JOURNAL OF UROLOGY	English			J	1984	VICTORIA INFIRM, DEPT UROL, GLASGOW G42 9TY, SCOTLAND.|VICTORIA INFIRM, DEPT PATHOL, GLASGOW G42 9TY, SCOTLAND.	Urology & Nephrology	17	FOURNIERS GANGRENE AND URETHRAL PROBLEMS	17	Science Citation Index Expanded (SCI-EXPANDED)	WALKER L, 1984, BRIT J UROL, V56, P509
	RIEGELSNIELSEN, P|HESSELFELDTNIELSEN, J|BANGJENSEN, E|JACOBSEN, E	RIEGELSNIELSEN, P|HESSELFELDTNIELSEN, J|BANGJENSEN, E|JACOBSEN, E	Article	10.1016/S0022-5347(17)49946-0	J. Urol.	JOURNAL OF UROLOGY	English			J	1984	UNIV COPENHAGEN, RIGSHOSP, DEPT SURG D, UROL SECT, DK-2100 COPENHAGEN, DENMARK.|UNIV COPENHAGEN, RIGSHOSP, DEPT PLAST SURG, DK-2100 COPENHAGEN, DENMARK.|UNIV COPENHAGEN, RIGSHOSP, DEPT ANESTHESIOL, DK-2100 COPENHAGEN, DENMARK.	Urology & Nephrology	36	FOURNIER GANGRENE - 5 PATIENTS TREATED WITH HYPERBARIC-OXYGEN	37	Science Citation Index Expanded (SCI-EXPANDED)	RIEGELSNIELSEN P, 1984, J UROLOGY, V132, P918, DOI 10.1016/S0022-5347(17)49946-0
	SHARIFI, R|LEE, M|NYHUS, LM	SHARIFI, R|LEE, M|NYHUS, LM	Letter	10.1016/S0022-5347(17)50100-7	J. Urol.	JOURNAL OF UROLOGY	English			J	1984		Urology & Nephrology	0	FOURNIERS GANGRENE - REPORT OF 20 PATIENTS	0	Science Citation Index Expanded (SCI-EXPANDED)	SHARIFI R, 1984, J UROLOGY, V132, P1208, DOI 10.1016/S0022-5347(17)50100-7
	SPIRNAK, JP|RESNICK, MI|HAMPEL, N|PERSKY, L	SPIRNAK, JP|RESNICK, MI|HAMPEL, N|PERSKY, L	Letter		J. Urol.	JOURNAL OF UROLOGY	English			J	1984		Urology & Nephrology	0	FOURNIERS GANGRENE - REPORT OF 20 PATIENTS - REPLY	0	Science Citation Index Expanded (SCI-EXPANDED)	SPIRNAK JP, 1984, J UROLOGY, V132, P1209
	SPIRNAK, JP|RESNICK, MI|HAMPEL, N|PERSKY, L	SPIRNAK, JP|RESNICK, MI|HAMPEL, N|PERSKY, L	Article		J. Urol.	JOURNAL OF UROLOGY	English			J	1984	CASE WESTERN RESERVE UNIV,SCH MED,DIV UROL,CLEVELAND,OH 44106.	Urology & Nephrology	155	FOURNIER GANGRENE - REPORT OF 20 PATIENTS	159	Science Citation Index Expanded (SCI-EXPANDED)	SPIRNAK JP, 1984, J UROLOGY, V131, P289
	MCGEEHAN, DF|ASMAL, AB|ANGORN, IB	MCGEEHAN, DF|ASMAL, AB|ANGORN, IB	Article		S. Afr. Med. J.	SOUTH AFRICAN MEDICAL JOURNAL	English			J	1984		General & Internal Medicine	25	FOURNIERS GANGRENE	25	Science Citation Index Expanded (SCI-EXPANDED)	MCGEEHAN DF, 1984, S AFR MED J, V66, P734
	KARIM, MS	KARIM, MS	Article	10.1016/0090-4295(84)90015-3	UROLOGY	UROLOGY	English			J	1984	W CUMBERLAND HOSP,WHITEHAVEN,CUMBRIA,ENGLAND.	Urology & Nephrology	17	FOURNIER GANGRENE FOLLOWING URETHRAL NECROSIS BY INDWELLING CATHETER	17	Science Citation Index Expanded (SCI-EXPANDED)	KARIM MS, 1984, UROLOGY, V23, P173, DOI 10.1016/0090-4295(84)90015-3
	DOWNING, R|BLACK, J	DOWNING, R|BLACK, J	Article	10.1111/j.1464-410X.1985.tb06364.x	Br. J. Urol.	BRITISH JOURNAL OF UROLOGY	English			J	1985	ROYAL INFIRM,DEPT SURG,WORCESTER,ENGLAND.	Urology & Nephrology	7	POLYARTERITIS NODOSA - AN UNRECOGNIZED CAUSE OF FOURNIERS GANGRENE	7	Science Citation Index Expanded (SCI-EXPANDED)	DOWNING R, 1985, BRIT J UROL, V57, P355, DOI 10.1111/j.1464-410X.1985.tb06364.x
	JOO, P|PETERS, WJ	JOO, P|PETERS, WJ	Article		Can. J. Surg.	CANADIAN JOURNAL OF SURGERY	English			J	1985	TORONTO GEN HOSP,DIV PLAST SURG,TORONTO M5G 1L7,ONTARIO,CANADA.|UNIV TORONTO,TORONTO M5S 1A1,ONTARIO,CANADA.	Surgery	20	FOURNIERS GANGRENE	20	Science Citation Index Expanded (SCI-EXPANDED)	JOO P, 1985, CAN J SURG, V28, P180
	LEMA, LEK	LEMA, LEK	Article		Cent. Afr. J. Med.	CENTRAL AFRICAN JOURNAL OF MEDICINE	English			J	1985		General & Internal Medicine	3	FOURNIERS GANGRENE IN DAR-ES-SALAAM	3	Science Citation Index Expanded (SCI-EXPANDED)	LEMA LEK, 1985, CENT AFR J MED, V31, P116
	ZISER, A|GIRSH, Z|GOZAL, D|MELAMED, Y|ADLER, M	ZISER, A|GIRSH, Z|GOZAL, D|MELAMED, Y|ADLER, M	Article	10.1097/00003246-198509000-00020	Crit. Care Med.	CRITICAL CARE MEDICINE	English			J	1985	EDITH WOLFSON HOSP,INTENS CARE UNIT,HOLON,ISRAEL.	General & Internal Medicine	16	HYPERBARIC-OXYGEN THERAPY FOR FOURNIERS GANGRENE	17	Science Citation Index Expanded (SCI-EXPANDED)	ZISER A, 1985, CRIT CARE MED, V13, P773, DOI 10.1097/00003246-198509000-00020
	ANGORN, IB	ANGORN, IB	Letter		S. Afr. Med. J.	SOUTH AFRICAN MEDICAL JOURNAL	English			J	1985		General & Internal Medicine	0	FOURNIER GANGRENE - REPLY	0	Science Citation Index Expanded (SCI-EXPANDED)	ANGORN IB, 1985, S AFR MED J, V67, P159
	NAUDE, JH	NAUDE, JH	Letter		S. Afr. Med. J.	SOUTH AFRICAN MEDICAL JOURNAL	English			J	1985		General & Internal Medicine	0	FOURNIER GANGRENE	0	Science Citation Index Expanded (SCI-EXPANDED)	NAUDE JH, 1985, S AFR MED J, V67, P159
	JUTTNER, FM	JUTTNER, FM	Article		Urol.-Ausg. A	UROLOGE-AUSGABE A	German			J	1985	UNIV GRAZ,CHIRURG KLIN,DEPT UROL,A-8036 GRAZ,AUSTRIA.|UNIV GRAZ,DERMATOL & VENEROL KLIN,A-8036 GRAZ,AUSTRIA.	Urology & Nephrology	4	FOURNIERS GANGRENE OF THE SCROTUM INVOLVING THE LOWER-EXTREMITY - THERAPY BY HIP-JOINT EXARTICULATION - CASE-REPORT	4	Science Citation Index Expanded (SCI-EXPANDED)	JUTTNER FM, 1985, UROLOGE A, V24, P167
	ELTORAI, IM|HART, GB|STRAUSS, MB|MONTROY, R|JULER, GL	ELTORAI, IM|HART, GB|STRAUSS, MB|MONTROY, R|JULER, GL	Article		Int. Surg.	INTERNATIONAL SURGERY	English			J	1986		Surgery	34	THE ROLE OF HYPERBARIC-OXYGEN IN THE MANAGEMENT OF FOURNIERS GANGRENE	37	Science Citation Index Expanded (SCI-EXPANDED)	ELTORAI IM, 1986, INT SURG, V71, P53
	LAMERTON, AJ	LAMERTON, AJ	Article	10.1177/014107688607900408	J. R. Soc. Med.	JOURNAL OF THE ROYAL SOCIETY OF MEDICINE	English			J	1986	ST MARYS HOSP, SCH MED, LONDON W2 1PG, ENGLAND.	General & Internal Medicine	16	FOURNIERS GANGRENE - NONCLOSTRIDIAL GAS-GANGRENE OF THE PERINEUM AND DIABETES-MELLITUS	16	Science Citation Index Expanded (SCI-EXPANDED)	LAMERTON AJ, 1986, J ROY SOC MED, V79, P212, DOI 10.1177/014107688607900408
	SMITH, FL|GOTTLIEB, LJ	SMITH, FL|GOTTLIEB, LJ	Meeting Abstract		J. Urol.	JOURNAL OF UROLOGY	English			J	1986		Urology & Nephrology	0	MANAGEMENT OF FOURNIERS GANGRENE INCLUDING SCROTAL AND PERINEAL RECONSTRUCTION	0	Science Citation Index Expanded (SCI-EXPANDED)	SMITH FL, 1986, J UROLOGY, V135, A228
	ARCHER, MI	ARCHER, MI	Article	10.1111/j.1464-5491.1986.tb00761.x	Diabetic Med.	DIABETIC MEDICINE	English			J	1986		Endocrinology & Metabolism	7	DIABETES-MELLITUS AND FOURNIERS GANGRENE	7	Science Citation Index Expanded (SCI-EXPANDED)	ARCHER MI, 1986, DIABETIC MED, V3, P268, DOI 10.1111/j.1464-5491.1986.tb00761.x
	BERG, A|ARMITAGE, JO|BURNS, CP	BERG, A|ARMITAGE, JO|BURNS, CP	Article	10.1002/1097-0142(19860615)57:12<2291::AID-CNCR2820571210>3.0.CO;2-4	Cancer	CANCER	English			J	1986	UNIV NEBRASKA,MED CTR,DEPT INTERNAL MED,42ND & DEWEY AVE,OMAHA,NE 68105.|UNIV IOWA HOSP & CLIN,DEPT INTERNAL MED,IOWA CITY,IA 52242.	Oncology	52	FOURNIER GANGRENE COMPLICATING AGGRESSIVE THERAPY FOR HEMATOLOGIC MALIGNANCY	52	Science Citation Index Expanded (SCI-EXPANDED)	BERG A, 1986, CANCER, V57, P2291, DOI 10.1002/1097-0142(19860615)57:12<2291::AID-CNCR2820571210>3.0.CO;2-4
	SCHNEIDER, PR|RUSSELL, RC|ZOOK, EG	SCHNEIDER, PR|RUSSELL, RC|ZOOK, EG	Article	10.1097/00000637-198607000-00016	Ann. Plast. Surg.	ANNALS OF PLASTIC SURGERY	English			J	1986	SO ILLINOIS UNIV,SCH MED,DIV PLAST SURG,800 N RUTLEDGE ST,SPRINGFIELD,IL 62702.|SO ILLINOIS UNIV,SCH MED,DIV GEN SURG,SPRINGFIELD,IL 62702.|SO ILLINOIS UNIV,SCH MED,MICROSURG RES & HAND SURG SECT,SPRINGFIELD,IL 62702.	Surgery	17	FOURNIERS GANGRENE OF THE PENIS - A REPORT OF 2 CASES	17	Science Citation Index Expanded (SCI-EXPANDED)	SCHNEIDER PR, 1986, ANN PLAS SURG, V17, P87, DOI 10.1097/00000637-198607000-00016
	IZMAILOV, GA|MOROZOV, VG|MAVZYUTOV, LK	IZMAILOV, GA|MOROZOV, VG|MAVZYUTOV, LK	Article		Vestn. Khirurgii Im. Grek.	VESTNIK KHIRURGII IMENI I I GREKOVA	Russian			J	1986		Surgery	0	FOURNIER GANGRENE	0	Science Citation Index Expanded (SCI-EXPANDED)	IZMAILOV GA, 1986, VESTN KHIR IM GREKOV, V137, P59
	DIFALCO, G|GUCCIONE, C|DANNIBALE, A|RONSISVALLE, S|LAVEZZO, P|FREGONESE, D|DAMBROSIO, G	DIFALCO, G|GUCCIONE, C|DANNIBALE, A|RONSISVALLE, S|LAVEZZO, P|FREGONESE, D|DAMBROSIO, G	Article	10.1007/BF02554263	Dis. Colon Rectum	DISEASES OF THE COLON & RECTUM	English			J	1986		Gastroenterology & Hepatology; Surgery	36	FOURNIERS GANGRENE FOLLOWING A PERIANAL ABSCESS	38	Science Citation Index Expanded (SCI-EXPANDED)	DIFALCO G, 1986, DIS COLON RECTUM, V29, P582, DOI 10.1007/BF02554263
	ARIYAPRAKAI, W|GOJASENI, P	ARIYAPRAKAI, W|GOJASENI, P	Article			JOURNAL OF THE MEDICAL ASSOCIATION OF THAILAND	English			J	1986		Research & Experimental Medicine	1	FOURNIERS GANGRENE	1	Science Citation Index Expanded (SCI-EXPANDED)	ARIYAPRAKAI W, 1986, J MED ASSOC THAILAND, V69, P457
	MERKEL, KHH|HODEK, E|PAPADOPOULOS, I	MERKEL, KHH|HODEK, E|PAPADOPOULOS, I	Article		Med. Welt	MEDIZINISCHE WELT	German			J	1986		General & Internal Medicine	0	FOURNIER GANGRENE	0	Science Citation Index Expanded (SCI-EXPANDED)	MERKEL KHH, 1986, MED WELT, V37, P1171
	HESSELFELDTNIELSEN, J|BANGJENSEN, E|RIEGELSNIELSEN, P	HESSELFELDTNIELSEN, J|BANGJENSEN, E|RIEGELSNIELSEN, P	Article	10.1097/00000637-198610000-00008	Ann. Plast. Surg.	ANNALS OF PLASTIC SURGERY	English			J	1986	RIGSHOSP,DEPT PLAST SURG,DK-2100 COPENHAGEN O,DENMARK.|RIGSHOSP,DEPT SURG,DK-2100 COPENHAGEN O,DENMARK.|RIGSHOSP,UROL SECT,DK-2100 COPENHAGEN O,DENMARK.	Surgery	14	SCROTAL RECONSTRUCTION AFTER FOURNIER GANGRENE	14	Science Citation Index Expanded (SCI-EXPANDED)	HESSELFELDTNIELSEN J, 1986, ANN PLAS SURG, V17, P310, DOI 10.1097/00000637-198610000-00008
	BANKS, DW|OBRIEN, DP|AMERSON, JR|HESTER, TR	BANKS, DW|OBRIEN, DP|AMERSON, JR|HESTER, TR	Article	10.1016/0090-4295(86)90003-8	UROLOGY	UROLOGY	English			J	1986	EMORY UNIV,SCH MED,DEPT SURG,DIV GEN SURG,ATLANTA,GA 30322.|EMORY UNIV,SCH MED,DEPT SURG,DIV PLAST SURG,ATLANTA,GA 30322.	Urology & Nephrology	30	GRACILIS MUSCULOCUTANEOUS FLAP SCROTAL RECONSTRUCTION AFTER FOURNIER GANGRENE	30	Science Citation Index Expanded (SCI-EXPANDED)	BANKS DW, 1986, UROLOGY, V28, P275, DOI 10.1016/0090-4295(86)90003-8
	HERZOG, W	HERZOG, W	Article		Zent.bl. Chir.	ZENTRALBLATT FUR CHIRURGIE	German			J	1987		Surgery	12	FOURNIERS GANGRENE IN WOMEN TOO	12	Science Citation Index Expanded (SCI-EXPANDED)	HERZOG W, 1987, ZBL CHIR, V112, P564
	WALTHER, PJ|ANDRIANI, RT|MAGGIO, MI|CARSON, CC	WALTHER, PJ|ANDRIANI, RT|MAGGIO, MI|CARSON, CC	Article	10.1016/S0022-5347(17)43987-5	J. Urol.	JOURNAL OF UROLOGY	English			J	1987	DUKE UNIV, SCH MED, DIV SURG UROL, DURHAM, NC 27706 USA.|VET ADM MED CTR, DURHAM, NC 27705 USA.	Urology & Nephrology	40	FOURNIER GANGRENE - A COMPLICATION OF PENILE PROSTHETIC IMPLANTATION IN A RENAL-TRANSPLANT PATIENT	40	Science Citation Index Expanded (SCI-EXPANDED)	WALTHER PJ, 1987, J UROLOGY, V137, P299, DOI 10.1016/S0022-5347(17)43987-5
	WOLACH, MC|GOULD, JE	WOLACH, MC|GOULD, JE	Meeting Abstract	10.1016/S0022-5347(17)76089-2	J. Urol.	JOURNAL OF UROLOGY	English			J	1987		Urology & Nephrology	0	FOURNIERS GANGRENE - A NORTHERN CALIFORNIA EPIDEMIC	0	Science Citation Index Expanded (SCI-EXPANDED)	WOLACH MC, 1987, J UROLOGY, V137, A338, DOI 10.1016/S0022-5347(17)76089-2
	SCOTT, SD|DAWES, RFH|TATE, JJT|ROYLE, GT|KARRAN, SJ	SCOTT, SD|DAWES, RFH|TATE, JJT|ROYLE, GT|KARRAN, SJ	Article		Ann. R. Coll. Surg. Engl.	ANNALS OF THE ROYAL COLLEGE OF SURGEONS OF ENGLAND	English			J	1988		Surgery	34	THE PRACTICAL MANAGEMENT OF FOURNIER GANGRENE	35	Science Citation Index Expanded (SCI-EXPANDED)	SCOTT SD, 1988, ANN ROY COLL SURG, V70, P16
	SCHNEIDER, A|BOURQUAIN, W	SCHNEIDER, A|BOURQUAIN, W	Article		Zent.bl. Chir.	ZENTRALBLATT FUR CHIRURGIE	German			J	1988		Surgery	7	FOURNIERS GANGRENE, FOLLOWING SOAPSUDS ENEMA	7	Science Citation Index Expanded (SCI-EXPANDED)	SCHNEIDER A, 1988, ZBL CHIR, V113, P397
	FAHAL, AH|HASSAN, MA	FAHAL, AH|HASSAN, MA	Article	10.1111/j.1464-410X.1988.tb06596.x	Br. J. Urol.	BRITISH JOURNAL OF UROLOGY	English			J	1988	UNIV KHARTOUM,DEPT SURG,KHARTOUM,SUDAN.	Urology & Nephrology	23	FOURNIERS GANGRENE IN KHARTOUM	24	Science Citation Index Expanded (SCI-EXPANDED)	FAHAL AH, 1988, BRIT J UROL, V61, P451, DOI 10.1111/j.1464-410X.1988.tb06596.x
	RYNDIN, VD|FURMAN, VN|ANCHIYA, EP|OKTAVIO, F	RYNDIN, VD|FURMAN, VN|ANCHIYA, EP|OKTAVIO, F	Article		Vestn. Khirurgii Im. Grek.	VESTNIK KHIRURGII IMENI I I GREKOVA	Russian			J	1988		Surgery	0	TROPICAL PYOMYOSITIS, NECROTIC FASCITIS, FOURNIER GANGRENE	0	Science Citation Index Expanded (SCI-EXPANDED)	RYNDIN VD, 1988, VESTN KHIR IM GREKOV, V140, P48
	CHANTARASAK, ND|BASU, PK	CHANTARASAK, ND|BASU, PK	Article	10.1111/j.1464-410X.1988.tb05104.x	Br. J. Urol.	BRITISH JOURNAL OF UROLOGY	English			J	1988	WHISTON HOSP,DEPT SURG,PRESCOT L35 5DR,MERSEYSIDE,ENGLAND.|WHISTON HOSP,BURNS & PLAST UNIT,PRESCOT L35 5DR,MERSEYSIDE,ENGLAND.	Urology & Nephrology	13	FOURNIERS GANGRENE FOLLOWING VASECTOMY	13	Science Citation Index Expanded (SCI-EXPANDED)	CHANTARASAK ND, 1988, BRIT J UROL, V61, P538, DOI 10.1111/j.1464-410X.1988.tb05104.x
	HEURKENS, AHM|PETERS, WG|VANDENBROEK, PJ|WILLEMZE, R	HEURKENS, AHM|PETERS, WG|VANDENBROEK, PJ|WILLEMZE, R	Note		Neth. J. Med.	NETHERLANDS JOURNAL OF MEDICINE	English			J	1988	STATE UNIV LEIDEN,MED CTR,DEPT HAEMATOL,2333 AA LEIDEN,NETHERLANDS.|STATE UNIV LEIDEN,MED CTR,DEPT INFECT DIS,2333 AA LEIDEN,NETHERLANDS.	General & Internal Medicine	14	FOURNIERS GANGRENE OR FULMINANT NECROTIZING FASCIITIS OF THE SCROTUM AND PENIS AS A COMPLICATION OF GRANULOCYTOPENIA IN A PATIENT WITH ACUTE MYELOGENOUS LEUKEMIA (AML)	14	Science Citation Index Expanded (SCI-EXPANDED)	HEURKENS AHM, 1988, NETH J MED, V32, P235
	MORGAN, BDG	MORGAN, BDG	Letter		Ann. R. Coll. Surg. Engl.	ANNALS OF THE ROYAL COLLEGE OF SURGEONS OF ENGLAND	English			J	1988		Surgery	0	THE PRACTICAL MANAGEMENT OF FOURNIERS GANGRENE	0	Science Citation Index Expanded (SCI-EXPANDED)	MORGAN BDG, 1988, ANN ROY COLL SURG, V70, P259
	MODLING, DL|CULKIN, DJ|MATA, JA|LANDRENEAU, MD|VENABLE, DD	MODLING, DL|CULKIN, DJ|MATA, JA|LANDRENEAU, MD|VENABLE, DD	Meeting Abstract		South.Med.J.	SOUTHERN MEDICAL JOURNAL	English			J	1988	LOUISIANA STATE UNIV,MED CTR,DEPT UROL,SHREVEPORT,LA 71105.|LOUISIANA STATE UNIV,MED CTR,DEPT SURG,SHREVEPORT,LA 71105.	General & Internal Medicine	0	FOURNIERS GANGRENE ASSOCIATED WITH RENAL-TRANSPLANTATION AND OKT3 IMMUNOSUPPRESSION	0	Science Citation Index Expanded (SCI-EXPANDED)	MODLING DL, 1988, SOUTHERN MED J, V81, S100
	DEWIND, CM	DEWIND, CM	Letter		Ann. R. Coll. Surg. Engl.	ANNALS OF THE ROYAL COLLEGE OF SURGEONS OF ENGLAND	English			J	1988		Surgery	1	THE PRACTICAL MANAGEMENT OF FOURNIERS GANGRENE	1	Science Citation Index Expanded (SCI-EXPANDED)	DEWIND CM, 1988, ANN ROY COLL SURG, V70, P395
	BEGLEY, MG|SHAWKER, TH|ROBERTSON, CN|BOCK, SN|WEI, JP|LOTZE, MT	BEGLEY, MG|SHAWKER, TH|ROBERTSON, CN|BOCK, SN|WEI, JP|LOTZE, MT	Article	10.1148/radiology.169.2.3051115	Radiology	RADIOLOGY	English			J	1988	NCI,DIV CANC TREATMENT,SURG BRANCH,UROL ONCOL SECT,BETHESDA,MD 20892.|GEORGETOWN UNIV,DEPT RADIOL,WASHINGTON,DC.	Radiology, Nuclear Medicine & Medical Imaging	47	FOURNIER GANGRENE - DIAGNOSIS WITH SCROTAL ULTRASOUND	50	Science Citation Index Expanded (SCI-EXPANDED)	BEGLEY MG, 1988, RADIOLOGY, V169, P387, DOI 10.1148/radiology.169.2.3051115
	HIRN, M|NIINIKOSKI, J	HIRN, M|NIINIKOSKI, J	Article		Ann. Chir. Gynaecol.	ANNALES CHIRURGIAE ET GYNAECOLOGIAE	English			J	1989		Obstetrics & Gynecology; Surgery	26	MANAGEMENT OF PERINEAL NECROTIZING FASCIITIS (FOURNIERS GANGRENE)	26	Science Citation Index Expanded (SCI-EXPANDED)	HIRN M, 1989, ANN CHIR GYNAECOL FE, V78, P277
	LOK, C|TRABATTONI, M|LABEILLE, B|WESTEEL, PF|ROBBE, M|SCHMIT, JL|DENOEUX, JP	LOK, C|TRABATTONI, M|LABEILLE, B|WESTEEL, PF|ROBBE, M|SCHMIT, JL|DENOEUX, JP	Article		Ann. Dermatol. Venereol.	ANNALES DE DERMATOLOGIE ET DE VENEREOLOGIE	French			J	1989		Dermatology	3	SYNERGISTIC NECROTIZING FASCIITIS OF THE PERINEUM - FOURNIERS GANGRENE	3	Science Citation Index Expanded (SCI-EXPANDED)	LOK C, 1989, ANN DERMATOL VENER, V116, P846
	WOOD, PB	WOOD, PB	Letter		Ann. R. Coll. Surg. Engl.	ANNALS OF THE ROYAL COLLEGE OF SURGEONS OF ENGLAND	English			J	1989		Surgery	0	THE PRACTICAL MANAGEMENT OF FOURNIER GANGRENE	0	Science Citation Index Expanded (SCI-EXPANDED)	WOOD PB, 1989, ANN ROY COLL SURG, V71, P206
	LUKIYANOVA, LM|STROMILOV, VY|NEBOSENKO, VL|RAZUMOVSKI, AS|BULANOV, YN	LUKIYANOVA, LM|STROMILOV, VY|NEBOSENKO, VL|RAZUMOVSKI, AS|BULANOV, YN	Article		Vestn. Khirurgii Im. Grek.	VESTNIK KHIRURGII IMENI I I GREKOVA	Russian			J	1989		Surgery	0	THE FOURNIER GANGRENE	0	Science Citation Index Expanded (SCI-EXPANDED)	LUKIYANOVA LM, 1989, VESTN KHIR IM GREKOV, V142, P51
	WOLACH, MD|MACDERMOTT, JP|STONE, AR|WHITE, RWD	WOLACH, MD|MACDERMOTT, JP|STONE, AR|WHITE, RWD	Article	10.1111/j.1464-410X.1989.tb06020.x	Br. J. Urol.	BRITISH JOURNAL OF UROLOGY	English			J	1989	UNIV CALIF DAVIS,SACRAMENTO MED CTR,SCH MED,DEPT UROL,SACRAMENTO,CA 95817.	Urology & Nephrology	52	TREATMENT AND COMPLICATIONS OF FOURNIER GANGRENE	52	Science Citation Index Expanded (SCI-EXPANDED)	WOLACH MD, 1989, BRIT J UROL, V64, P310, DOI 10.1111/j.1464-410X.1989.tb06020.x
	SOHN, M|KISTLER, D|KINDLER, J|LUTZEYER, W	SOHN, M|KISTLER, D|KINDLER, J|LUTZEYER, W	Article	10.1016/S0022-5347(17)38904-8	J. Urol.	JOURNAL OF UROLOGY	English			J	1989	RHEIN WESTFAL TH AACHEN,DEPT PLAST & RECONSTRUCT SURG,D-5100 AACHEN,FED REP GER.|RHEIN WESTFAL TH AACHEN,DEPT INTERNAL MED 2,D-5100 AACHEN,FED REP GER.|RHEIN WESTFAL TH AACHEN,BURNS UNIT,D-5100 AACHEN,FED REP GER.	Urology & Nephrology	9	FOURNIERS GANGRENE IN HYPERSENSITIVITY VASCULITIS	9	Science Citation Index Expanded (SCI-EXPANDED)	SOHN M, 1989, J UROLOGY, V142, P823, DOI 10.1016/S0022-5347(17)38904-8
	HALLOCK, GG	HALLOCK, GG	Article	10.1097/00000637-199001000-00016	Ann. Plast. Surg.	ANNALS OF PLASTIC SURGERY	English			J	1990	LEHIGH VALLEY HOSP CTR, ALLENTOWN, PA USA.|ALLENTOWN HOSP, DIV PLAST SURG, ALLENTOWN, PA 18102 USA.	Surgery	49	SCROTAL RECONSTRUCTION FOLLOWING FOURNIERS GANGRENE USING THE MEDIAL THIGH FASCIOCUTANEOUS FLAP	49	Science Citation Index Expanded (SCI-EXPANDED)	HALLOCK GG, 1990, ANN PLAS SURG, V24, P86, DOI 10.1097/00000637-199001000-00016
	SAIJO, S|KURAMOTO, Y|YOSHINARI, M|TAGAMI, H	SAIJO, S|KURAMOTO, Y|YOSHINARI, M|TAGAMI, H	Article	10.1159/000247930		DERMATOLOGICA	English			J	1990	TOHOKU UNIV,SCH MED,DEPT EMERGENCY,SENDAI,MIYAGI 980,JAPAN.	Dermatology	13	EXTREMELY EXTENDED FOURNIERS GANGRENE	14	Science Citation Index Expanded (SCI-EXPANDED)	SAIJO S, 1990, DERMATOLOGICA, V181, P228, DOI 10.1159/000247930
	BUGRA, D|BOZFAKIOGLU, Y|BUYUKUNCU, Y|BULUT, T	BUGRA, D|BOZFAKIOGLU, Y|BUYUKUNCU, Y|BULUT, T	Letter		J. Chir.	JOURNAL DE CHIRURGIE	French			J	1990		Surgery	14	FOURNIERS GANGRENE - ANALYTIC STUDY OF 6 CASES	14	Science Citation Index Expanded (SCI-EXPANDED)	BUGRA D, 1990, J CHIR-PARIS, V127, P115
	CASTIGLIONI, RG	CASTIGLIONI, RG	Article			PRENSA MEDICA ARGENTINA	Spanish			J	1990		Research & Experimental Medicine	0	FOURNIERS GANGRENE	0	Science Citation Index Expanded (SCI-EXPANDED)	CASTIGLIONI RG, 1990, PRENSA MED ARGENT, V77, P44
	SPONHOLZ, F|DRAWZ, G	SPONHOLZ, F|DRAWZ, G	Article			ZEITSCHRIFT FUR UROLOGIE UND NEPHROLOGIE	German			J	1990		Urology & Nephrology	2	THE FOURNIERS GANGRENE	2	Science Citation Index Expanded (SCI-EXPANDED)	SPONHOLZ F, 1990, Z UROL NEPHROL, V83, P129
	MULHOLLAND, CK|DIAMOND, T|RITCHIE, A|HARVEY, C|HANNA, WA	MULHOLLAND, CK|DIAMOND, T|RITCHIE, A|HARVEY, C|HANNA, WA	Article		Ulster Med. J.	ULSTER MEDICAL JOURNAL	English			J	1990		General & Internal Medicine	6	FOURNIERS GANGRENE - 2 UNUSUAL CASES	6	Science Citation Index Expanded (SCI-EXPANDED)	MULHOLLAND CK, 1990, ULSTER MED J, V59, P90
	ADAMS, JR|MATA, JA|VENABLE, DD|CULKIN, DJ|BOCCHINI, JA	ADAMS, JR|MATA, JA|VENABLE, DD|CULKIN, DJ|BOCCHINI, JA	Article	10.1016/0090-4295(90)80088-5	UROLOGY	UROLOGY	English			J	1990	LOUISIANA STATE UNIV HOSP,SCH MED,DEPT UROL,PEDIAT INFECT DIS SECT,POB 33932,SHREVEPORT,LA 71130.|LOUISIANA STATE UNIV HOSP,SCH MED,DEPT PEDIAT,PEDIAT INFECT DIS SECT,SHREVEPORT,LA 71130.	Urology & Nephrology	51	FOURNIERS GANGRENE IN CHILDREN	55	Science Citation Index Expanded (SCI-EXPANDED)	ADAMS JR, 1990, UROLOGY, V35, P439, DOI 10.1016/0090-4295(90)80088-5
	LEENEN, LPH|VANDERWERKEN, C	LEENEN, LPH|VANDERWERKEN, C	Letter		Acta Chir. Belg.	ACTA CHIRURGICA BELGICA	Dutch			J	1990		Surgery	1	FOURNIER GANGRENE	1	Science Citation Index Expanded (SCI-EXPANDED)	LEENEN LPH, 1990, ACTA CHIR BELG, P204
	JOHNSON, N	JOHNSON, N	Article		Br. J. Clin. Pract.	BRITISH JOURNAL OF CLINICAL PRACTICE	English			J	1990	UNIV NATAL,DEPT SURG,DURBAN,SOUTH AFRICA.	General & Internal Medicine	5	FOURNIERS GANGRENE AND CREPITUS IN THE PERINEUM	5	Science Citation Index Expanded (SCI-EXPANDED)	JOHNSON N, 1990, BRIT J CLIN PRACT, V44, P293
	AKINOLA, O|AJAYI, PA	AKINOLA, O|AJAYI, PA	Article		Cent. Afr. J. Med.	CENTRAL AFRICAN JOURNAL OF MEDICINE	English			J	1990		General & Internal Medicine	1	FOURNIERS GANGRENE IN NIGERIANS - PRESENTATION AND MANAGEMENT	1	Science Citation Index Expanded (SCI-EXPANDED)	AKINOLA O, 1990, CENT AFR J MED, V36, P166
	LUCCA, M|UNGER, HD|DEVENNY, AMR	LUCCA, M|UNGER, HD|DEVENNY, AMR	Note	10.1016/0735-6757(90)90231-N	Am. J. Emerg. Med.	AMERICAN JOURNAL OF EMERGENCY MEDICINE	English			J	1990		Emergency Medicine	13	TREATMENT OF FOURNIERS GANGRENE WITH ADJUNCTIVE HYPERBARIC-OXYGEN THERAPY	14	Science Citation Index Expanded (SCI-EXPANDED)	LUCCA M, 1990, AM J EMERG MED, V8, P385, DOI 10.1016/0735-6757(90)90231-N
	GARCIAREINOSO, C|RUBIO, MG|SAEZROYELA, F|CALLEJA, FM	GARCIAREINOSO, C|RUBIO, MG|SAEZROYELA, F|CALLEJA, FM	Article		Rev. Esp. Enferm. Dig.	REVISTA ESPANOLA DE ENFERMEDADES DIGESTIVAS	Spanish			J	1990		Gastroenterology & Hepatology	2	FOURNIERS GANGRENE - REPORT OF 9 CASES	2	Science Citation Index Expanded (SCI-EXPANDED)	GARCIAREINOSO C, 1990, REV ESP ENFERM DIG, V78, P131
	VANDERMEER, JB|VANDERWAL, T|BOS, WH|MULDER, W|SAMSOM, JP|STOLTE, F|HOOGKAMPKORSTANJE, JAA|DEKONING, J	VANDERMEER, JB|VANDERWAL, T|BOS, WH|MULDER, W|SAMSOM, JP|STOLTE, F|HOOGKAMPKORSTANJE, JAA|DEKONING, J	Letter	10.1001/archderm.126.10.1376	Arch. Dermatol.	ARCHIVES OF DERMATOLOGY	English			J	1990	HOSP VIRGEN DE LA LUZ,DERMATOL SECT,E-16002 CUENCA,SPAIN.|HOSP VIRGEN DE LA LUZ,DEPT INTERNAL SERV,E-16002 CUENCA,SPAIN.|HOSP VIRGEN DE LA LUZ,PEDIAT SERV,E-16002 CUENCA,SPAIN.|LAB PUBL HLTH,DEPT PATHOL,8917 EN LEEUWARDEN,NETHERLANDS.|MED CTR LEEUWARDEN,DEPT UROL,89344 AD LEEUWARDEN,NETHERLANDS.|MED CTR LEEUWARDEN,DEPT PLAST SURG,89344 AD LEEUWARDEN,NETHERLANDS.|MED CTR LEEUWARDEN,DEPT INTERNAL M…	Dermatology	5	FOURNIERS GANGRENE - THE HUMAN COUNTERPART OF THE LOCAL SHWARTZMAN PHENOMENON	5	Science Citation Index Expanded (SCI-EXPANDED)	VANDERMEER JB, 1990, ARCH DERMATOL, V126, P1376, DOI 10.1001/archderm.126.10.1376
	BASKIN, LS|DIXON, C|STOLLER, ML|CARROLL, PR	BASKIN, LS|DIXON, C|STOLLER, ML|CARROLL, PR	Article	10.1016/S0022-5347(17)39641-6	J. Urol.	JOURNAL OF UROLOGY	English			J	1990	UNIV CALIF SAN FRANCISCO,DEPT UROL,SAN FRANCISCO,CA 94143.	Urology & Nephrology	30	PYODERMA-GANGRENOSUM PRESENTING AS FOURNIERS GANGRENE	30	Science Citation Index Expanded (SCI-EXPANDED)	BASKIN LS, 1990, J UROLOGY, V144, P984, DOI 10.1016/S0022-5347(17)39641-6
	PATEL, A|RAMSAY, JWA|WHITFIELD, HN	PATEL, A|RAMSAY, JWA|WHITFIELD, HN	Article	10.1177/014107689108400121	J. R. Soc. Med.	JOURNAL OF THE ROYAL SOCIETY OF MEDICINE	English		VASECTOMY|FOURNIERS GANGRENE	J	1991		General & Internal Medicine	15	FOURNIERS GANGRENE OF THE SCROTUM FOLLOWING DAY CASE VASECTOMY	15	Science Citation Index Expanded (SCI-EXPANDED)	PATEL A, 1991, J ROY SOC MED, V84, P49, DOI 10.1177/014107689108400121
	GAETA, M|VOLTA, S|MINUTOLI, A|BARTIROMO, G|PANDOLFO, I	GAETA, M|VOLTA, S|MINUTOLI, A|BARTIROMO, G|PANDOLFO, I	Article	10.2214/ajr.156.2.1898809	Am. J. Roentgenol.	AMERICAN JOURNAL OF ROENTGENOLOGY	English			J	1991	PIEMONTE HOSP,SERV DIAGNOST IMAGING,VIA SPADAFORA,I-98124 MESSINA,ITALY.|UNIV MESSINA,INST RADIOL SCI,I-98100 MESSINA,ITALY.	Radiology, Nuclear Medicine & Medical Imaging	29	FOURNIER GANGRENE CAUSED BY A PERFORATED RETROPERITONEAL APPENDIX - CT-DEMONSTRATION	29	Science Citation Index Expanded (SCI-EXPANDED)	GAETA M, 1991, AM J ROENTGENOL, V156, P341, DOI 10.2214/ajr.156.2.1898809
Fournier's gangrene or synergistic gengrene of scrotum and penis is a relatively rare but serious condition which can occur in any general or hospital practice. Early diagnosis with prompt aggressive treatment including antibiotics and surgical debridement are necessary to achieve patient survival. We report our clinical experience with three cases which occurred in three different hospitals in t…	THIRUVENGADAM, NS|BREDIN, H	THIRUVENGADAM, NS|BREDIN, H	Note		Irish Med. J.	IRISH MEDICAL JOURNAL	English			J	1991	UNIV COLL HOSP GALWAY,DEPT UROL,GALWAY,IRELAND.	General & Internal Medicine	0	FOURNIERS GANGRENE	0	Science Citation Index Expanded (SCI-EXPANDED)	THIRUVENGADAM NS, 1991, IRISH MED J, V84, P29
	ANGEL, C|PATRICK, CC|LOBE, T|RAO, B|PUI, CH	ANGEL, C|PATRICK, CC|LOBE, T|RAO, B|PUI, CH	Article	10.1016/0022-3468(91)91001-F	J. Pediatr. Surg.	JOURNAL OF PEDIATRIC SURGERY	English	FOURNIER GANGRENE|GRANULOCYTE TRANSFUSIONS|PERIRECTAL INFECTIONS|LEUKEMIA|CANCER	ANORECTAL INFECTIONS|PSEUDOMONAS-AERUGINOSA|CANCER CHEMOTHERAPY	J	1991	ST JUDE CHILDRENS RES HOSP, LEBONHEUR CHILDRENS MED CTR, SECT PEDIAT SURG, MEMPHIS, TN 38101 USA.|ST JUDE CHILDRENS RES HOSP, LEBONHEUR CHILDRENS MED CTR, DEPT INFECT DIS, MEMPHIS, TN 38101 USA.|ST JUDE CHILDRENS RES HOSP, LEBONHEUR CHILDRENS MED CTR, DEPT HEMATOL ONCOL, MEMPHIS, TN 38101 USA.|ST JUDE CHILDRENS RES HOSP, LEBONHEUR CHILDRENS MED CTR, DEPT PEDIAT, MEMPHIS, TN 38101 USA.|UNIV TENNES…	Pediatrics; Surgery	19	MANAGEMENT OF ANORECTAL PERINEAL INFECTIONS CAUSED BY PSEUDOMONAS-AERUGINOSA IN CHILDREN WITH MALIGNANT DISEASES	19	Science Citation Index Expanded (SCI-EXPANDED)	ANGEL C, 1991, J PEDIATR SURG, V26, P487, DOI 10.1016/0022-3468(91)91001-F
The clinical features and management of 12 patients with Fournier's gangrene are described. The patients differed from the usual description of Fournier's gangrene in that they were older, the disease had a less abrupt onset and a definite predisposing factor was identified in 10 of the 12 patients. The importance of early diagnosis and excision of necrotic tissue is emphasized.	DORAI, CRT|KANDASAMI, P	DORAI, CRT|KANDASAMI, P	Article	10.1111/j.1445-2197.1991.tb00237.x	Aust. N. Z. J. Surg.	AUSTRALIAN AND NEW ZEALAND JOURNAL OF SURGERY	English		ETIOLOGY|FOURNIERS GANGRENE|SCROTAL GANGRENE	J	1991		Surgery	5	FOURNIERS GANGRENE - ITS ETIOLOGY AND MANAGEMENT	5	Science Citation Index Expanded (SCI-EXPANDED)	DORAI CRT, 1991, AUST NZ J SURG, V61, P370, DOI 10.1111/j.1445-2197.1991.tb00237.x
	GIBNEY, EJ	GIBNEY, EJ	Letter		Irish Med. J.	IRISH MEDICAL JOURNAL	English			J	1991		General & Internal Medicine	0	FOURNIERS GANGRENE	0	Science Citation Index Expanded (SCI-EXPANDED)	GIBNEY EJ, 1991, IRISH MED J, V84, P74
Fournier's gangrene of the scrotum, a form of necrotising fasciitis, is a rare but potentially fatal disorder. Predisposing conditions include chronic alcoholism and diabetes mellitus, possibly as a result of impaired immunity. Fournier's syndrome, occurring in a patient with AIDS, is described.	MURPHY, M|BUCKLEY, M|CORR, J|VINAYAGAMOORTHY, S|GRAINGER, R|MULCAHY, FM	MURPHY, M|BUCKLEY, M|CORR, J|VINAYAGAMOORTHY, S|GRAINGER, R|MULCAHY, FM	Article		Genitourin. Med.	GENITOURINARY MEDICINE	English	ACQUIRED IMMUNODEFICIENCY SYNDROME|BACTERIAL PNEUMONIA|MALE GENITALIA|INFECTION|COMPLEX		J	1991	ST JAMES HOSP,DEPT GENITOURINARY MED,DUBLIN 8,IRELAND.|ST JAMES HOSP,DEPT UROL,DUBLIN 8,IRELAND.	Public, Environmental & Occupational Health; Obstetrics & Gynecology; Urology & Nephrology	30	FOURNIERS GANGRENE OF SCROTUM IN A PATIENT WITH AIDS	33	Science Citation Index Expanded (SCI-EXPANDED)	MURPHY M, 1991, GENITOURIN MED, V67, P339
Fournier's gangrene, a specific form of necrotizing fasciitis, predominantly affects the male genitals, perineum and perianal region. Most frequently Fournier's gangrene is caused by the synergistic action of aerobic and anaerobic microorganisms and leads to early septicaemia with a high mortality. The case histories of three patients with Fournier's gangrene are presented to illustrate the impor…	DEROOS, WK|VANLANSCHOT, JJB|BRUINING, HA	DEROOS, WK|VANLANSCHOT, JJB|BRUINING, HA	Article			NETHERLANDS JOURNAL OF SURGERY	English		FOURNIERS GANGRENE|NECROTIZING FASCIITIS	J	1991	ERASMUS UNIV,UNIV HOSP DIJKZIGT,DEPT GEN SURG,DR MOLEWATERPLEIN 40,3015 GD ROTTERDAM,NETHERLANDS.	Surgery	9	FOURNIERS GANGRENE - THE NEED FOR EARLY RECOGNITION AND RADICAL SURGICAL DEBRIDEMENT	9	Science Citation Index Expanded (SCI-EXPANDED)	DEROOS WK, 1991, NETH J SURG, V43, P184
The authors present eight cases of Fournier's gengrene treated from 1987 to 1989 (3 years). There was no discernable cause for 5 patients (62.5%). Immediate aggressive surgical debridement of all necrotic tissue was performed. Intravenous antibiotics and resuscitation fluid and hyperbaric oxygenation were also administered to all patients. Skin grafting was performed for 4 patients (40%), 3 weeks…	DEJONG, Z|ANAYA, Y|PONTONNIER, E|DUCASSE, JL|IZARD, P|BLOOM, E|ROUGE, D	DEJONG, Z|ANAYA, Y|PONTONNIER, E|DUCASSE, JL|IZARD, P|BLOOM, E|ROUGE, D	Article		Ann. Urol.	ANNALES D UROLOGIE	French		FOURNIERS GANGRENE|ASSOCIATION OF SURGICAL AND MEDICAL TREATMENT|CLINICAL COURSE	J	1992		Urology & Nephrology	8	CLINICAL COURSE AND TREATMENT OF 8 PATIENTS WITH FOURNIERS GANGRENE	8	Science Citation Index Expanded (SCI-EXPANDED)	DEJONG Z, 1992, ANN UROL, V26, P364
	PATY, R|SMITH, AD	PATY, R|SMITH, AD	Article		Urol. Clin. N. Am.	UROLOGIC CLINICS OF NORTH AMERICA	English	HYPERBARIC-OXYGEN THERAPY|SOFT-TISSUE INFECTIONS|NECROTIZING FASCIITIS|MALE GENITALIA|SYNERGISTIC GANGRENE|MICROBIAL SYNERGY|SCROTUM|RECONSTRUCTION|BACTERIOLOGY|RECOGNITION		J	1992	LONG ISL JEWISH MED CTR,DEPT UROL,NEW HYDE PK,NY 11042.	Urology & Nephrology	140	GANGRENE AND FOURNIERS GANGRENE	158	Science Citation Index Expanded (SCI-EXPANDED)	PATY R, 1992, UROL CLIN N AM, V19, P149
We report a case of perforated adenocarcinoma of the sigmoid colon in an inguinal hernia presenting as Fournier's gangrene. Bowel perforation has been known to cause this disease but, to our knowledge, perforation in an inguinal hernia due to benign or malignant disease has not been reported elsewhere. Gastrointestinal tract perforation should be sought as a potential etiology in patients with ne…	DEWIRE, DM|BERGSTEIN, JM	DEWIRE, DM|BERGSTEIN, JM	Article	10.1016/S0022-5347(17)37363-9	J. Urol.	JOURNAL OF UROLOGY	English	SYNERGISTIC GANGRENE|INFECTIONS|GENITALIA|SCROTUM	HERNIA|BACTERIAL INFECTIONS|FASCIITIS|SCROTUM|COLONIC NEOPLASMS	J	1992	MED COLL WISCONSIN,DEPT SURG,MILWAUKEE,WI 53226.	Urology & Nephrology	42	CARCINOMA OF THE SIGMOID COLON - AN UNUSUAL CAUSE OF FOURNIERS GANGRENE	43	Science Citation Index Expanded (SCI-EXPANDED)	DEWIRE DM, 1992, J UROLOGY, V147, P711, DOI 10.1016/S0022-5347(17)37363-9
Fournier's disease or perineal gangrene is a severe necrotizing process affecting the ano-rectal, perineal and scrotal region which is usually secondary to ano-rectal pathology and periurethral or cutaneous processes. Ample surgical debridement, wide spectrum systemic antibiotics and general supportive measures are essential for survival in this very serious disease.	BANNURA, G	BANNURA, G	Review		Rev. Medica Chile	REVISTA MEDICA DE CHILE	Spanish	NECROTIZING FASCIITIS|SYNERGISTIC GANGRENE|PERINEAL INFECTIONS|COLORECTAL DISEASE|MALE GENITALIA|SCROTUM|CELLULITIS|SECONDARY|ABSCESS|PATIENT	ANUS DISEASES|SCROTUM|RECTAL DISEASES|GANGRENE|SURGERY, OPERATIVE|ANTIBIOTICS|PROGNOSIS	J	1992	UNIV CHILE,HOSP SAN BORJA,FAC MED,SERV CIRUGIA,SANTIAGO,CHILE.|ASISTENCIA PUBL SANTIAGO,SANTIAGO,CHILE.	General & Internal Medicine	1	FOURNIERS DISEASE	2	Science Citation Index Expanded (SCI-EXPANDED)	BANNURA G, 1992, REV MED CHILE, V120, P304
	OKIZUKA, H|SUGIMURA, K|YOSHIZAKO, T	OKIZUKA, H|SUGIMURA, K|YOSHIZAKO, T	Letter	10.2214/ajr.158.5.1566693	Am. J. Roentgenol.	AMERICAN JOURNAL OF ROENTGENOLOGY	English			J	1992		Radiology, Nuclear Medicine & Medical Imaging	21	FOURNIERS GANGRENE - DIAGNOSIS BASED ON MR FINDINGS	22	Science Citation Index Expanded (SCI-EXPANDED)	OKIZUKA H, 1992, AM J ROENTGENOL, V158, P1173, DOI 10.2214/ajr.158.5.1566693
	EDMONDSON, RA|BANERJEE, AK|RENNIE, JA	EDMONDSON, RA|BANERJEE, AK|RENNIE, JA	Article	10.1111/j.1464-410X.1992.tb15609.x	Br. J. Urol.	BRITISH JOURNAL OF UROLOGY	English			J	1992		Urology & Nephrology	13	FOURNIERS GANGRENE - AN ETIOLOGIC HYPOTHESIS	13	Science Citation Index Expanded (SCI-EXPANDED)	EDMONDSON RA, 1992, BRIT J UROL, V69, P543, DOI 10.1111/j.1464-410X.1992.tb15609.x
Fournier's gangrene, or necrotizing perineal infection, is a fulminant infection of the perineum with an associated mortality rate of 13% to 60%. The infection may occur in otherwise healthy individuals or appear as a complication of surgical or invasive procedures, and disorders such as malignancy, or conditions resulting in immunocompromise. In the latter case the course may be insidious. Multi…	NADLER, LH|TCHIRKOW, G	NADLER, LH|TCHIRKOW, G	Article		Complicat. Surg.	COMPLICATIONS IN SURGERY	English		INFECTION, NECROTIZING|INFECTION, SOFT TISSUE|INFECTION, POLYMICROBIAL	J	1992		Surgery	0	FOURNIER GANGRENE - A TRUE EMERGENCY	0	Science Citation Index Expanded (SCI-EXPANDED)	NADLER LH, 1992, COMPLICATION SURG, V11, P26
A case is presented of a healthy young man who had Fournier's gangrene after standard bilateral vasectomy. Despite maximal treatment, including extensive necrectomy and broad-spectrum antibiotics, this complication was lethal. To our knowledge a lethal complication of vasectomy has not been reported in the literature.	VIDDELEER, AC|NIJEHOLT, GABLA	VIDDELEER, AC|NIJEHOLT, GABLA	Note	10.1016/S0022-5347(17)37645-0	J. Urol.	JOURNAL OF UROLOGY	English	GENITALIA	PENIS|PENILE DISEASES|VASECTOMY|GANGRENE	J	1992		Urology & Nephrology	26	LETHAL FOURNIER GANGRENE FOLLOWING VASECTOMY	27	Science Citation Index Expanded (SCI-EXPANDED)	VIDDELEER AC, 1992, J UROLOGY, V147, P1613, DOI 10.1016/S0022-5347(17)37645-0
	VANDERMEER, JB|DEJONG, MCJM	VANDERMEER, JB|DEJONG, MCJM	Review		Neth. J. Med.	NETHERLANDS JOURNAL OF MEDICINE	English	TOXIC-SHOCK-SYNDROME|GENERALIZED SHWARTZMAN REACTION|RESPIRATORY-DISTRESS SYNDROME|TISSUE PLASMINOGEN-ACTIVATOR|SEPTIC SHOCK|INTRAVASCULAR COAGULATION|INTERFERON-GAMMA|FOURNIERS GANGRENE|POTENTIAL ROLE|SEVERE SEPSIS	SHWARTZMAN REACTION|CYTOKINES|INTRAVASCULAR COAGULATION|NECROTIZING FASCIITIS|PURPURA FULMINANS|SEPTIC SHOCK	J	1992	MED CTR LEEUWARDEN, DEPT DERMATOL, LEEUWARDEN, NETHERLANDS.	General & Internal Medicine	5	RECENT ASPECTS OF PATHOGENESIS AND THERAPY OF FULMINANT ELAPSING NECROSIS	5	Science Citation Index Expanded (SCI-EXPANDED)	VANDERMEER JB, 1992, NETH J MED, V40, P244
	RAMOS, JM|MARTINEZ, S|ALGARRA, J|RODRIGUEZ, JM|BELINCHON, I	RAMOS, JM|MARTINEZ, S|ALGARRA, J|RODRIGUEZ, JM|BELINCHON, I	Letter		Rev. Clin. Esp.	REVISTA CLINICA ESPANOLA	Spanish			J	1992		General & Internal Medicine	0	ON A CASE OF FOURNIERS GANGRENE IN A DIABETIC WOMAN	0	Science Citation Index Expanded (SCI-EXPANDED)	RAMOS JM, 1992, REV CLIN ESP, V191, P54
A new method of treating Fournier's gangrene is described in 13 patients. There was no mortality and the average hospital stay was 10 days. Considerable gain in man-hours and expense was recorded when compared with the old method of treatment with antibiotics and wound debridement.	ATTAH, CA	ATTAH, CA	Article	10.1111/j.1464-410X.1992.tb15669.x	Br. J. Urol.	BRITISH JOURNAL OF UROLOGY	English	HYPERBARIC-OXYGEN THERAPY|SCROTUM|PENIS		J	1992		Urology & Nephrology	29	NEW APPROACH TO THE MANAGEMENT OF FOURNIERS GANGRENE	29	Science Citation Index Expanded (SCI-EXPANDED)	ATTAH CA, 1992, BRIT J UROL, V70, P78, DOI 10.1111/j.1464-410X.1992.tb15669.x
Seven patients with necrotizing soft tissue infections of the perineum are described. Predisposing factors related to infection were present in four patients (diabetes mellitus, multiple myeloma, HIV, and a poorly defined immunodeficiency syndrome). Anaerobic and facultative anaerobic bacteria were cultured in each case. Two patients required skin graft closure of the debrided wounds, with the re…	IORIANNI, P|OLIVER, GC	IORIANNI, P|OLIVER, GC	Article	10.1007/BF02053753	Dis. Colon Rectum	DISEASES OF THE COLON & RECTUM	English	NECROTIZING FASCIITIS|FOURNIERS GANGRENE|GAS-GANGRENE|OXYGEN	NECROTIZING FASCIITIS|FOURNIERS GANGRENE	J	1992	GEORGE WASHINGTON UNIV,WASHINGTON,DC 20052.|KAISER PERMANENTE MED CTR,WASHINGTON,DC.|MUHLENBERG REG MED CTR,PLAINFIELD,NJ.	Gastroenterology & Hepatology; Surgery	19	SYNERGISTIC SOFT-TISSUE INFECTIONS OF THE PERINEUM	22	Science Citation Index Expanded (SCI-EXPANDED)	IORIANNI P, 1992, DIS COLON RECTUM, V35, P640, DOI 10.1007/BF02053753
A case of combined use of bilateral medial thigh skin flaps and gracilis musculocutaneous flaps for the reconstruction of a scrotal defect resulting from Fournier's gangrene is presented. The procedure provided a sac-like scrotum, and the donor sites were successfully reconstructed using bilateral gracilis musculocutaneous V-Y advancement flaps.	SEVIN, K|EMIROGLU, M|YORMUK, E	SEVIN, K|EMIROGLU, M|YORMUK, E	Article	10.1007/BF00212189	Eur. J. Plast. Surg.	EUROPEAN JOURNAL OF PLASTIC SURGERY	English		MEDIAL THIGH FLAP|GRACILIS MUSCULOCUTANEOUS FLAP|FOURNIERS GANGRENE	J	1992		Surgery	0	COMBINED USE OF MEDIAL THIGH SKIN FLAPS AND GRACILIS MUSCULOCUTANEOUS FLAPS FOR THE RECONSTRUCTION OF SCROTUM	0	Science Citation Index Expanded (SCI-EXPANDED)	SEVIN K, 1992, EUR J PLAST SURG, V15, P303, DOI 10.1007/BF00212189
We describe three new cases of Fournier's gangrene - a necrotizing fasciitis of urogenital or anorectal origin. Though in the initial report the disease was believed to be idiopathic, the source of infection or immuncompromising factors can be identified in nearly all cases today. We present a combination of aggressive surgical therapy and adjunctive use of Imipenem which was successful in the tr…	ROSEN, HR|MRSTIK, C|KORNEK, GV|DUFEK, H|STOGERMAYER, F|KLEIN, D|MARCZELL, AP	ROSEN, HR|MRSTIK, C|KORNEK, GV|DUFEK, H|STOGERMAYER, F|KLEIN, D|MARCZELL, AP	Article		Chirurg	CHIRURG	German	HYPERBARIC-OXYGEN|ABSCESS|COMPLICATION|THERAPY|SCROTUM|PATIENT|PENIS	FOURNIER GANGRENE|SURGICAL THERAPY|IMIPENEM	J	1992	HANUSCH HOSP,UROL ABT,A-1140 VIENNA,AUSTRIA.|UNIV VIENNA,INST ANAT 1,A-1010 VIENNA,AUSTRIA.	Surgery	5	TREATMENT OF FOURNIER GANGRENE - REVIEW BASED ON 3 NEW CASES	5	Science Citation Index Expanded (SCI-EXPANDED)	ROSEN HR, 1992, CHIRURG, V63, P1045
	NELSON, MR|CARTLEDGE, J|BARTON, SE|GAZZARD, BG	NELSON, MR|CARTLEDGE, J|BARTON, SE|GAZZARD, BG	Article		Genitourin. Med.	GENITOURINARY MEDICINE	English	SYNERGISTIC GANGRENE|HYPERBARIC-OXYGEN|SCROTUM		J	1992	WESTMINSTER MED SCH & HOSP,DEAN RYLE ST,LONDON SW1P 2AP,ENGLAND.	Public, Environmental & Occupational Health; Obstetrics & Gynecology; Urology & Nephrology	10	FOURNIERS GANGRENE FOLLOWING HYFRECATION IN A MALE INFECTED WITH THE HUMAN-IMMUNODEFICIENCY-VIRUS	10	Science Citation Index Expanded (SCI-EXPANDED)	NELSON MR, 1992, GENITOURIN MED, V68, P401
	ECKER, KW|DEROUET, H|OMLOR, G|MAST, GJ	ECKER, KW|DEROUET, H|OMLOR, G|MAST, GJ	Article		Chirurg	CHIRURG	German		FOURNIERS GANGRENE|NECROTIZING FASCIITIS|SYNERGISTIC INFECTION|2-STAGE SURGERY	J	1993	UNIV HOMBURG, UROL KLIN, W-6650 HOMBURG, GERMANY.	Surgery	16	FOURNIERS GANGRENE	16	Science Citation Index Expanded (SCI-EXPANDED)	ECKER KW, 1993, CHIRURG, V64, P58
	KAULBARS, E	KAULBARS, E	Article		Chirurg	CHIRURG	German	SCROTUM|PATIENT|DISEASE|PENILE	FOURNIERS GANGRENE|STREPTOCOCCAL INFECTION|SURGICAL PROCEDURE	J	1993		Surgery	8	FOURNIERS GANGRENE - CASE-REPORT AND LITERATURE-REVIEW	8	Science Citation Index Expanded (SCI-EXPANDED)	KAULBARS E, 1993, CHIRURG, V64, P63
Between 1971 and 1987, 32 patients with clostridial gas gangrene were treated in the Department of Surgery, University of Turku. A presumptive diagnosis of gas gangrene was made on the basis of the clinical appearance of the patient and a predominance of Gram positive rods on stain. Between 1973 and 1989, 11 patients with perineal necrotizing fasciitis (Fournier's gangrene) were treated. The diag…	HIRN, M	HIRN, M	Review		Eur. J. Surg.	EUROPEAN JOURNAL OF SURGERY	English			J	1993		Surgery	6	HYPERBARIC-OXYGEN IN THE TREATMENT OF GAS-GANGRENE AND PERINEAL NECROTIZING FASCIITIS - A CLINICAL AND EXPERIMENTAL-STUDY	6	Science Citation Index Expanded (SCI-EXPANDED)	HIRN M, 1993, EUR J SURG, P7
Twenty consecutive cases of Fournier's gangrene managed conservatively with systemic antibiotics and topical application of unprocessed honey (group A) were compared with 21 similar cases of Fournier's gangrene managed by the orthodox method (group B) during the same period. Group A received oral amoxicillin/clavulanic acid and metronidazole in addition to daily topical application of honey to th…	EFEM, SEE	EFEM, SEE	Article		Surgery	SURGERY	English	NECROTIZING FASCIITIS|PERINEUM		J	1993		Surgery	68	RECENT ADVANCES IN THE MANAGEMENT OF FOURNIERS GANGRENE - PRELIMINARY-OBSERVATIONS	75	Science Citation Index Expanded (SCI-EXPANDED)	EFEM SEE, 1993, SURGERY, V113, P200
Experience with 11 cases of Fournier's gangrene during the decade 1979-1988, prompted this review of the English language literature to determine whether there have been changes in demography, etiology, and outcome, as compared to cases dating to 1763. All cases were evaluated according to age, sex, bacteriology, etiology, and outcome. In the decade 1979-1988, 449 cases were reported. The average…	STEPHENS, BJ|LATHROP, JC|RICE, WT|GRUENBERG, JC	STEPHENS, BJ|LATHROP, JC|RICE, WT|GRUENBERG, JC	Article		Am. Surg.	AMERICAN SURGEON	English	NECROTIZING PERINEAL INFECTIONS|MALE GENITALIA|HYPERBARIC-OXYGEN|SUBCUTANEOUS INFECTION|DIABETES-MELLITUS|SCROTAL GANGRENE|FASCIITIS|PATIENT|MANAGEMENT|PENIS		J	1993	SAGINAW COOPERAT HOSP,DEPT SURG,1000 HOUGHTON AVE,STE 6000,SAGINAW,MI 48602.	Surgery	93	FOURNIERS GANGRENE - HISTORIC (1764-1978) VERSUS CONTEMPORARY (1979-1988) DIFFERENCES IN ETIOLOGY AND CLINICAL IMPORTANCE	99	Science Citation Index Expanded (SCI-EXPANDED); Arts &amp; Humanities Citation Index (A&amp;HCI)	STEPHENS BJ, 1993, AM SURGEON, V59, P149
	MURPHY, M|MULCAHY, F	MURPHY, M|MULCAHY, F	Letter		Genitourin. Med.	GENITOURINARY MEDICINE	English	SCROTUM		J	1993	ST JAMES HOSP,DEPT GENITOURINARY MED,DUBLIN 8,IRELAND.	Public, Environmental & Occupational Health; Obstetrics & Gynecology; Urology & Nephrology	2	FOURNIER GANGRENE AND HIV DISEASE	2	Science Citation Index Expanded (SCI-EXPANDED)	MURPHY M, 1993, GENITOURIN MED, V69, P326
Fournier's gangrene was traditionally thought to arise spontaneously. More recently, cases with urological, perianal or systemic predisposing causes have been reported. This report describes four cases of Fournier's gangrene, all associated with a predisposing cause: two with diabetes mellitus, two secondary to urinary tract pathologies, and one secondary to an infected wound after an inguinal he…	CHOW, LWC|ONG, CL|PNG, DJC|LOH, TKS|RAJAGOPALAN, R	CHOW, LWC|ONG, CL|PNG, DJC|LOH, TKS|RAJAGOPALAN, R	Note		Br. J. Clin. Pract.	BRITISH JOURNAL OF CLINICAL PRACTICE	English			J	1993	NATL UNIV SINGAPORE HOSP,DEPT SURG,SINGAPORE,SINGAPORE.	General & Internal Medicine	1	FOURNIERS GANGRENE	1	Science Citation Index Expanded (SCI-EXPANDED)	CHOW LWC, 1993, BRIT J CLIN PRACT, V47, P277
We present four cases of perianal synergistic gangrene in severely immunocompromised patients. In all patients, gangrene was controlled by radical surgery, including defunctioning colostomy in three patients, backed up by appropriate antibiotic therapy. Three of the patients survived and left the hospital; the fourth died in the intensive care unit of overwhelming sepsis from an unidentified sour…	WILLIAMSON, M|THOMAS, A|WEBSTER, DJT|YOUNG, HL	WILLIAMSON, M|THOMAS, A|WEBSTER, DJT|YOUNG, HL	Note	10.1007/BF02047385	Dis. Colon Rectum	DISEASES OF THE COLON & RECTUM	English	SCROTUM|THERAPY|PENIS	GANGRENE|SYNERGISTIC BACTERIAL GANGRENE|FOURNIERS GANGRENE|IMMUNOCOMPROMISED	J	1993	UNIV WALES COLL MED,COLL MED,DEPT SURG,HEATH PK,CARDIFF CF4 4XN,S GLAM,WALES.|LLANDOUGH HOSP,CARDIFF,WALES.	Gastroenterology & Hepatology; Surgery	10	MANAGEMENT OF SYNERGISTIC BACTERIAL GANGRENE IN SEVERELY IMMUNOCOMPROMISED PATIENTS - REPORT OF 4 CASES	10	Science Citation Index Expanded (SCI-EXPANDED)	WILLIAMSON M, 1993, DIS COLON RECTUM, V36, P862, DOI 10.1007/BF02047385
Fournier's gangrene is a necrotising soft-tissue infection of the scrotum and perineal region caused by gram-negative and gram-positive Enterobacteriaceae. The disease is characterised by its unique appearance, its speed of onset, and its high mortality. Case report. A 26-year-old male presented to the emergency room complaining of a painful, tremendously swollen scrotum and penis (Fig. 1) that h…	ZIELMANN, S|THIES, K|SYDOW, M|BRINCK, U|FISCHER, G|WASSMANN, K|RUCHEL, R|BURCHARDI, H	ZIELMANN, S|THIES, K|SYDOW, M|BRINCK, U|FISCHER, G|WASSMANN, K|RUCHEL, R|BURCHARDI, H	Article	10.1007/s001010050041	Anaesthesist	ANAESTHESIST	German	SCROTUM|PATIENT	FOURNIERS GANGRENE|SEPTIC SHOCK	J	1994	GEORG AUGUST UNIV GOTTINGEN, ZENTRUM PATHOL, GOTTINGEN, GERMANY.|GEORG AUGUST UNIV GOTTINGEN, INST HYG, GOTTINGEN, GERMANY.|GEORG AUGUST UNIV GOTTINGEN, UROL KLIN & POLIKLIN, GOTTINGEN, GERMANY.	Anesthesiology	3	ESCHERICHIA-COLI SEPSIS IN FOURNIER GANGRENE	3	Science Citation Index Expanded (SCI-EXPANDED)	ZIELMANN S, 1994, ANAESTHESIST, V43, P121, DOI 10.1007/s001010050041
	LUZZI, GA	LUZZI, GA	Letter		Genitourin. Med.	GENITOURINARY MEDICINE	English			J	1994		Public, Environmental & Occupational Health; Obstetrics & Gynecology; Urology & Nephrology	0	FOURNIERS GANGRENE AND HIV - WIDER ISSUES	0	Science Citation Index Expanded (SCI-EXPANDED)	LUZZI GA, 1994, GENITOURIN MED, V70, P73
Fournier's disease was first described in 1883. It is a fulminating, necrotizing cellulitis of the perineum that spreads quickly and destroys the full thickness of the scrotal wall. Active debridement of necrotic skin is necessary to provide drainage.	DIETRICH, H	DIETRICH, H	Article	10.1055/s-2008-1058221	Aktuelle Urol.	AKTUELLE UROLOGIE	German		FOURNIER,JEAN,ALFRED|FOURNIERS SCROTAL GANGRENE|1ST DESCRIPTION	J	1994		Urology & Nephrology	0	FOURNIERS SCROTAL GANGRENE - 1ST DESCRIPTION IN 1883	0	Science Citation Index Expanded (SCI-EXPANDED)	DIETRICH H, 1994, AKTUEL UROL, V25, P179, DOI 10.1055/s-2008-1058221
Necrotizing fasciitis is a fatal, rapidly progressive, often initially unrecognized condition. Mortality rates range from 30% to 76%. Prognosis depends on the delay of diagnosis, antimicrobial treatment and surgical excision of all necrotic tissue. A case of postpartum perineal necrotizing fasciitis arising from episiotomy is presented. Prompt recognition and aggressive therapy resulted in a favo…	HAUSLER, G|HANZAL, E|DADAK, C|GRUBER, W	HAUSLER, G|HANZAL, E|DADAK, C|GRUBER, W	Note		Arch. Gynecol. Obstet.	ARCHIVES OF GYNECOLOGY AND OBSTETRICS	English		NECROTIZING FACSCIITIS|EPISIOTOMY	J	1994		Obstetrics & Gynecology	10	NECROTIZING FASCIITIS ARISING FROM EPISIOTOMY	10	Science Citation Index Expanded (SCI-EXPANDED)	HAUSLER G, 1994, ARCH GYNECOL OBSTET, V255, P153
Since first described in 1883 by Fournier only 420 cases of Fournier's gangrene have been published worldwide during the last 100 years. The anatomic association between the fascies of penis, scrotum, perineum, groin and gluteal favors the fast spread of tissue necrosis. We report two cases in which the penis, scrotum and a great part of the trunk and extremities were affected. Extensive debridem…	PROKOP, A|GAWENDA, M|WITT, J|SCHMITZRIXEN, T	PROKOP, A|GAWENDA, M|WITT, J|SCHMITZRIXEN, T	Article		Langenbecks Arch. Chir.	LANGENBECKS ARCHIV FUR CHIRURGIE	German		FOURNIERS GANGRENE|NECROTIZING FASCIITIS|SURGICAL THERAPY	J	1994		Surgery	5	FOURNIERS GANGRENE	5	Science Citation Index Expanded (SCI-EXPANDED)	PROKOP A, 1994, LANGENBECK ARCH CHIR, V379, P224
This paper reports a clinical study of 20 cases of gangrenous ulcers of the scrotum and/or of the penis (Fournier's gangrene) and a review of previous publications. Even though found mostly in elderly male patients, the disease spares no age group and can involve the external genitalia in neonates and women as well. The disease is a necrotising fasciitis of infective origin and always has a porta…	EFEM, SEE	EFEM, SEE	Article	10.1136/pgmj.70.826.568	Postgrad. Med. J.	POSTGRADUATE MEDICAL JOURNAL	English	NECROTIZING FASCIITIS		J	1994	UNIV CALABAR, TEACHING HOSP, CALABAR, NIGERIA.	General & Internal Medicine	42	THE FEATURES AND ETIOLOGY OF FOURNIERS GANGRENE	46	Science Citation Index Expanded (SCI-EXPANDED)	EFEM SEE, 1994, POSTGRAD MED J, V70, P568, DOI 10.1136/pgmj.70.826.568
Fourier's gangrene is an uncommon gas-forming infection of the scrotum which if not recognized early and treated appropriately may be fatal. In three patients recently seen at our institution, computed tomography (CT) was instrumental in establishing the correct diagnosis and determining the extent of the infectious process prior to surgery. The imaging findings at CT and its differential diagnos…	AMENDOLA, MA|CASILLAS, J|JOSEPH, R|ANTUN, R|GALINDEZ, O	AMENDOLA, MA|CASILLAS, J|JOSEPH, R|ANTUN, R|GALINDEZ, O	Article	10.1007/BF00206944	Abdom. Imaging	ABDOMINAL IMAGING	English	MALE GENITALIA|COMPLICATION|SCROTUM	SCROTUM, GANGRENE|SCROTUM, CT	J	1994	UNIV MIAMI,JACKSON MEM MED CTR,DEPT MED,MIAMI,FL 33101.|UNIV MIAMI,JACKSON MEM MED CTR,DEPT UROL,MIAMI,FL 33101.	Gastroenterology & Hepatology; Radiology, Nuclear Medicine & Medical Imaging	34	FOURNIERS GANGRENE - CT FINDINGS	37	Science Citation Index Expanded (SCI-EXPANDED)	AMENDOLA MA, 1994, ABDOM IMAGING, V19, P471, DOI 10.1007/BF00206944
	ROGAWSKI, KM|KOH, KBK|JOYCE, AD	ROGAWSKI, KM|KOH, KBK|JOYCE, AD	Note	10.1111/j.1464-410X.1994.tb16639.x	Br. J. Urol.	BRITISH JOURNAL OF UROLOGY	English	FOURNIERS GANGRENE|MALE GENITALIA|MANAGEMENT|VASECTOMY		J	1994	ST JAMESS UNIV HOSP,DEPT UROL,LEEDS,ENGLAND.	Urology & Nephrology	3	NECROTIZING FASCIITIS OF THE SCROTUM - 2 CASES AND A REVIEW OF THE LITERATURE	3	Science Citation Index Expanded (SCI-EXPANDED)	ROGAWSKI KM, 1994, BRIT J UROL, V74, P387, DOI 10.1111/j.1464-410X.1994.tb16639.x
Fournier's gangrene is a rare but life-threatening condition in western countries; it consists of acute subcutaneous necrotizing infection of the genital and perineal region. Predisposing diseases are characteristically those which impair the patient's immunological defense and wound healing. After emergency debridement, there is extensive loss of scrotal and perineal tissue, usually these defect…	SCHALLER, P|AKCETIN, Z|KUHN, R|RADU, C|GELDMACHER, J	SCHALLER, P|AKCETIN, Z|KUHN, R|RADU, C|GELDMACHER, J	Note		Eur. J. Plast. Surg.	EUROPEAN JOURNAL OF PLASTIC SURGERY	English		FOURNIERS GANGRENE|SCROTAL DEFECTS|SPLIT-THICKNESS SKIN GRAFTING	J	1994		Surgery	1	SCROTAL RECONSTRUCTION AFTER FOURNIERS GANGRENE WITH SIMPLE SKIN-GRAFTING	1	Science Citation Index Expanded (SCI-EXPANDED)	SCHALLER P, 1994, EUR J PLAST SURG, V17, P261
A new composite gastric seromuscular and omental pedicle flap is described that can provide immediate airtight or watertight closure in the repair of complex defects involving the urethra. This flap was used to repair defects of the urethra, scrotum, and abdominal wall in a patient with Fournier's gangrene. The seromuscular patch was sutured to the urethral defect, and the omentum was applied ove…	KAMEI, Y|AOYAMA, H|YOKOO, K|FUJII, K|KONDO, C|SATO, T|ONISHI, S	KAMEI, Y|AOYAMA, H|YOKOO, K|FUJII, K|KONDO, C|SATO, T|ONISHI, S	Note	10.1097/00000637-199411000-00018	Ann. Plast. Surg.	ANNALS OF PLASTIC SURGERY	English			J	1994		Surgery	18	COMPOSITE GASTRIC SEROMUSCULAR AND OMENTAL PEDICLE FLAP FOR URETHRAL AND SCROTAL RECONSTRUCTION AFTER FOURNIERS GANGRENE	19	Science Citation Index Expanded (SCI-EXPANDED)	KAMEI Y, 1994, ANN PLAS SURG, V33, P565, DOI 10.1097/00000637-199411000-00018
	DOGRA, VS|SMELTZER, JS|POBLETTE, J	DOGRA, VS|SMELTZER, JS|POBLETTE, J	Note	10.1002/jcu.1870220911	J. Clin. Ultrasound	JOURNAL OF CLINICAL ULTRASOUND	English			J	1994	ST LOUIS REG MED CTR,DEPT RADIOL,ST LOUIS,MO.|WASHINGTON UNIV,SCH MED,ST LOUIS,MO.	Acoustics; Radiology, Nuclear Medicine & Medical Imaging	21	SONOGRAPHIC DIAGNOSIS OF FOURNIERS GANGRENE	21	Science Citation Index Expanded (SCI-EXPANDED)	DOGRA VS, 1994, J CLIN ULTRASOUND, V22, P571, DOI 10.1002/jcu.1870220911
We report a case of Fournier's gangrene as the presenting sign of an unrecognized human immunodeficiency virus infection.	MCKAY, TC|WATERS, WB	MCKAY, TC|WATERS, WB	Note	10.1016/S0022-5347(17)32469-2	J. Urol.	JOURNAL OF UROLOGY	English	HYPERBARIC-OXYGEN|SCROTUM|DISEASE	GANGRENE|HIV|POSTOPERATIVE COMPLICATIONS|PENIS|SCROTUM	J	1994		Urology & Nephrology	22	FOURNIERS GANGRENE AS THE PRESENTING SIGN OF AN UNDIAGNOSED HUMAN-IMMUNODEFICIENCY-VIRUS INFECTION	23	Science Citation Index Expanded (SCI-EXPANDED)	MCKAY TC, 1994, J UROLOGY, V152, P1552, DOI 10.1016/S0022-5347(17)32469-2
	CUMMING, MJ|LEVI, CS|ACKERMAN, TE	CUMMING, MJ|LEVI, CS|ACKERMAN, TE	Note	10.1148/radiographics.14.6.7855351	Radiographics	RADIOGRAPHICS	English		SCROTUM, DISEASES|SCROTUM, US	J	1994	HLTH SCI CTR, DEPT RADIOL, DIAGNOST ULTRASOUND SECT, 820 SHERBROOK ST, WINNIPEG R3A 1R9, MB, CANADA.	Radiology, Nuclear Medicine & Medical Imaging	3	US CASE OF THE DAY - FOURNIER GANGRENE	3	Science Citation Index Expanded (SCI-EXPANDED)	CUMMING MJ, 1994, RADIOGRAPHICS, V14, P1423, DOI 10.1148/radiographics.14.6.7855351
We report 2 cases of necrotizing fasciitis of the perineum, perianal area, and male genitalia (Fournier's gangrene) that arose secondary to intra-abdominal infectious processes (ruptured appendicitis and diverticulitis). Management consisted of immediate debridement of necrotic tissue, exploratory laparotomy, and diverting colostomy. The presence of an acute abdominal process was not immediately …	GERBER, GS|GUSS, SP|PIELET, RW	GERBER, GS|GUSS, SP|PIELET, RW	Note	10.1016/S0090-4295(94)80230-0	UROLOGY	UROLOGY	English			J	1994	UNIV CHICAGO,PRITZKER SCH MED,DEPT SURG,PLAST SURG SECT,CHICAGO,IL 60637.	Urology & Nephrology	35	FOURNIERS GANGRENE SECONDARY TO INTRAABDOMINAL PROCESSES	35	Science Citation Index Expanded (SCI-EXPANDED)	GERBER GS, 1994, UROLOGY, V44, P779, DOI 10.1016/S0090-4295(94)80230-0
Fournier's gangrene is a necrotizing infection of the perineal and genital fasciae that is associated with secondary necrosis of the overlying cutaneous tissues. Most cases arise as the result of anorectal or genitourinary infection. The degree of systemic toxicity is often out of proportion to the physical findings, and a high degree of suspicion is needed to arrive at an accurate diagnosis in a…	LAUCKS, SS	LAUCKS, SS	Article		Surg. Clin.-North Am.	SURGICAL CLINICS OF NORTH AMERICA	English	SOFT-TISSUE INFECTIONS|NECROTIZING PERINEAL INFECTIONS|SYNERGISTIC BACTERIAL GANGRENE|COLORECTAL DISEASE|HYPERBARIC-OXYGEN|MANAGEMENT|ABSCESS|FASCIITIS|SCROTUM|COMPLICATION		J	1994	YORK HOSP,DEPT SURG,YORK,PA.	Surgery	109	FOURNIERS GANGRENE	119	Science Citation Index Expanded (SCI-EXPANDED)	LAUCKS SS, 1994, SURG CLIN N AM, V74, P1339
Acute perineal gangrene due to anaerobic Gram negative bacilli or streptococci rapidly leads to tissue necrosis and death in 50% of the cases despite progress in intensive care. Emergency treatment requires adapted antibiotics, hyperbaric oxygen therapy and repeated surgery. Factors of poor prognosis include age over 60 years, lomboabdominal or crural extension, septic shock, positive blood cultu…	FABIANI, P|BENIZRI, E|IOVINE, L|MIGLIORI, G|GUGENHEIM, J|AMIEL, J|TOUBOL, J|MOUIEL, J	FABIANI, P|BENIZRI, E|IOVINE, L|MIGLIORI, G|GUGENHEIM, J|AMIEL, J|TOUBOL, J|MOUIEL, J	Article		Presse Med.	PRESSE MEDICALE	French			J	1994	UNIV NICE,HOP LOUIS PASTEUR,UROL SERV,NICE,FRANCE.	General & Internal Medicine	2	SURGICAL-TREATMENT OF FOURNIERS GANGRENE	2	Science Citation Index Expanded (SCI-EXPANDED)	FABIANI P, 1994, PRESSE MED, V23, P1862
The author report twenty one cases of tissue reconstruction defects secondary to necrotizing cellulitis of perineum and external genital organs, treated at the burns and plastic surgery unit of UHC Ibn Rochd of Casablanca, between 1992 and 1994. Depending on the extent of the defect, the techniques used were gracilis musculocutaneous flap in 8 cases, thigh fasciocutaneous flap in 7 cases, groin f…	Boukind, H|Ezzoubi, M|Chafiki, N|Alibou, F|Chlihi, A|Bahechar, N|Zerouali, ON	Boukind, H|Ezzoubi, M|Chafiki, N|Alibou, F|Chlihi, A|Bahechar, N|Zerouali, ON	Article		Ann. Urol.	ANNALES D UROLOGIE	French	FOURNIERS GANGRENE|SEQUELAE|FLAP	scrotum|substance's loss|reconstruction|Fournier's gangrene	J	1995		Urology & Nephrology	4	Scrotal reconstruction after necrotizing cellulitis of the perineum and external genitalia. A series of twenty one cases.	4	Science Citation Index Expanded (SCI-EXPANDED)	Boukind H, 1995, ANN UROL, V29, P308
Corticosteroid therapy for acute alcoholic hepatitis has been demonstrated to enhance survival in patients who are encephalopathic, and who do not have renal failure or gastrointestinal bleeding. However, the complications of steroid therapy in such patients have been less well documented. The authors report two patients with alcoholic liver disease who developed life-threatening infections after…	ARANTES, V|MICHIELETTI, P|CAMERON, R|HEALTHCOTE, J|SHERMAN, M	ARANTES, V|MICHIELETTI, P|CAMERON, R|HEALTHCOTE, J|SHERMAN, M	Note	10.1155/1995/641296	Can. J. Gastroenterol.	CANADIAN JOURNAL OF GASTROENTEROLOGY	English		ALCOHOLIC HEPATITIS|DIABETES|FOURNIERS GANGRENE|RHIZOPOS|STEROID THERAPY	J	1995	TORONTO GEN HOSP,DIV GEN,TORONTO,ON M5G 2C4,CANADA.	Gastroenterology & Hepatology	0	UNUSUAL INFECTIONS COMPLICATING THE USE OF STEROIDS WITH SEVERE ALCOHOLIC HEPATITIS - REPORT OF 2 CASES	0	Science Citation Index Expanded (SCI-EXPANDED)	ARANTES V, 1995, CAN J GASTROENTEROL, V9, P81, DOI 10.1155/1995/641296
A wide range of soft-tissue infections can occur in diabetic patients, the consequences of which can be devastating. Early recognition and intervention, which may involve both surgical and medical approaches, can improve clinical outcomes.	SENTOCHNIK, DE	SENTOCHNIK, DE	Article		Infect. Dis. Clin. North Am.	INFECTIOUS DISEASE CLINICS OF NORTH AMERICA	English	NECROTIZING FASCIITIS|PERIPROSTHETIC INFECTIONS|FOURNIERS GANGRENE|PENILE PROSTHESIS|HYPERBARIC-OXYGEN|TEMPERATE CLIMATE|MALE GENITALIA|PYOMYOSITIS|MUCORMYCOSIS|RISK		J	1995		Immunology; Infectious Diseases	14	DEEP SOFT-TISSUE INFECTIONS IN DIABETIC-PATIENTS	15	Science Citation Index Expanded (SCI-EXPANDED)	SENTOCHNIK DE, 1995, INFECT DIS CLIN N AM, V9, P53
This paper describes the technique to reconstruct the genitals after an episode of Fournier's gangrene using the rectus abdominis muscle flap. A 44-year-old diabetic man felt ill with a Fournier's gangrene following inguinal herniotomia. The infection could be treated by aggressive debridement and by muscle flap coverage. Then we reconstructed the genitalia.	BRENNER, P|KRAUSEBERGMANN, A|AXMANN, D|BERGER, A	BRENNER, P|KRAUSEBERGMANN, A|AXMANN, D|BERGER, A	Article		Chirurg	CHIRURG	German	RETROPERITONEAL APPROACH|DEFECTS	INFECTION, NECROTIZING SUBCUTANEOUS|SYNERGISTIC GANGRENE|GANGRENE OF THE SCROTUM FOURNIERS GANGRENE	J	1995		Surgery	4	FOURNIERS GANGRENE - TREATMENT USING A RECTUS-ABDOMINIS MUSCLE FLAP	5	Science Citation Index Expanded (SCI-EXPANDED)	BRENNER P, 1995, CHIRURG, V66, P537
Fournier's gangrene is a relatively rare, mixed aerobic and anaerobic soft tissue infection in the perineoscrotal area. Although it is convenient to give it a separate name, it is really either necrotizing fasciitis or nonclostridial myonecrosis of the scrotal and perineal areas. The condition frequently develops from perianal diseases, including perianal abscess, anal fistulas, inflamed haemorrh…	ERSAN, Y|OZGULTEKIN, R|CETINKALE, O|CELIK, V|AYAN, F|CERCEL, A	ERSAN, Y|OZGULTEKIN, R|CETINKALE, O|CELIK, V|AYAN, F|CERCEL, A	Article		Langenbecks Arch. Chir.	LANGENBECKS ARCHIV FUR CHIRURGIE	German		FOURNIERS GANGRENE|NECROTIZING FASCIITIS|STREPTOCOCCAL CELLULITE	J	1995	UNIV ISTANBUL,CERRAHPASA TIP FAK,GENEL CERRAHI ANABILIM DALI,ISTANBUL,TURKEY.	Surgery	3	FOURNIERS GANGRENE	3	Science Citation Index Expanded (SCI-EXPANDED)	ERSAN Y, 1995, LANGENBECK ARCH CHIR, V380, P139
A case of Fournier's gangrene is presented following the use of a constriction ring in a patient with erectile dysfunction. The necrotizing inflammation started at the skin of the penile shaft and spread over the entire scrotal area. Total scrotectomy and excision of the skin of the penile shaft were necessary, This case demonstrates that mechanical constriction devices applied to create or maint…	THEISS, M|HOFMOCKEL, G|FROHMULLER, HGW	THEISS, M|HOFMOCKEL, G|FROHMULLER, HGW	Note	10.1016/S0022-5347(01)67355-5	J. Urol.	JOURNAL OF UROLOGY	English	MANAGEMENT|IMPOTENCE	GANGRENE|PENILE ERECTION|PENILE DISEASES	J	1995		Urology & Nephrology	21	FOURNIERS GANGRENE IN A PATIENT WITH ERECTILE DYSFUNCTION FOLLOWING USE OF A MECHANICAL ERECTION AID DEVICE	22	Science Citation Index Expanded (SCI-EXPANDED)	THEISS M, 1995, J UROLOGY, V153, P1921, DOI 10.1016/S0022-5347(01)67355-5
The results of a prospective study in the University Teaching Hospital, Lusaka, Zambia, on the impact of Human Immunodeficiency Virus on the incidence and prognosis of Fournier's gangrene is presented; Zambia has been in the grip of an HIV epidemic since the early 1980s. A total of 10 patients with an average age of 32 years was observed during a 14-month period (March 1992-April 1993); eight pat…	ELEM, B|RANJAN, P	ELEM, B|RANJAN, P	Article		Ann. R. Coll. Surg. Engl.	ANNALS OF THE ROYAL COLLEGE OF SURGEONS OF ENGLAND	English	AIDS	FOURNIERS GANGRENE|HUMAN IMMUNODEFICIENCY VIRUS (HIV)|INCIDENCE|PROGNOSIS|AFRICA	J	1995	UNIV ZAMBIA,SCH MED,LUSAKA,ZAMBIA.|UNIV LUSAKA,TEACHING HOSP,LUSAKA,ZAMBIA.	Surgery	33	IMPACT OF IMMUNODEFICIENCY VIRUS (HIV) ON FOURNIERS GANGRENE - OBSERVATIONS IN ZAMBIA	33	Science Citation Index Expanded (SCI-EXPANDED)	ELEM B, 1995, ANN ROY COLL SURG, V77, P283
We treated 30 patients with Fournier's gangrene during a 15-year period. Data were collected on demographics, medical history, admission signs and symptoms, physical examination, admission laboratory studies and bacteriology. The timing and degree of surgical debridement as well as antibiotic therapy were also reviewed. The extent of disease was calculated from body surface area nomograms. Data w…	LAOR, E|PALMER, LS|TOLIA, BM|REID, RE|WINTER, HI	LAOR, E|PALMER, LS|TOLIA, BM|REID, RE|WINTER, HI	Article	10.1016/S0022-5347(01)67236-7	J. Urol.	JOURNAL OF UROLOGY	English	APACHE-II SCORE|CLASSIFICATION-SYSTEM|MALE GENITALIA|SEPTIC SHOCK|INFECTION|SEVERITY|DISEASE	GANGRENE|GENITALIA, MALE|FASCIITIS|CRITICAL CARE|PROGNOSIS	J	1995	MONTEFIORE MED CTR,ALBERT EINSTEIN COLL MED,DEPT UROL,BRONX,NY 10467.	Urology & Nephrology	255	OUTCOME PREDICTION IN PATIENTS WITH FOURNIERS GANGRENE	284	Science Citation Index Expanded (SCI-EXPANDED)	LAOR E, 1995, J UROLOGY, V154, P89, DOI 10.1016/S0022-5347(01)67236-7
Objective To evaluate the influence of involved surface area (extent of disease) and the number and timing of surgical debridements on survival in patients with Fournier's gangrene, Patients and methods The medical records of 30 patients with Fournier's gangrene treated over a 15-year period were reviewed. The extent of disease was quantified and expressed as a percentage of the body surface area…	PALMER, LS|WINTER, HI|TOLIA, BM|REID, RE|LAOR, E	PALMER, LS|WINTER, HI|TOLIA, BM|REID, RE|LAOR, E	Article	10.1111/j.1464-410X.1995.tb07676.x	Br. J. Urol.	BRITISH JOURNAL OF UROLOGY	English	SOFT-TISSUE INFECTIONS|MALE GENITALIA|NECROTIZING FASCIITIS|MANAGEMENT|PERINEUM	GANGRENE|GENITALIA|SEPSIS|NECROTIZING FASCIITIS|PROGNOSIS	J	1995	ALBERT EINSTEIN COLL MED,DEPT UROL,BRONX,NY 10467.	Urology & Nephrology	56	THE LIMITED IMPACT OF INVOLVED SURFACE-AREA AND SURGICAL DEBRIDEMENT ON SURVIVAL IN FOURNIERS GANGRENE	57	Science Citation Index Expanded (SCI-EXPANDED)	PALMER LS, 1995, BRIT J UROL, V76, P208, DOI 10.1111/j.1464-410X.1995.tb07676.x
Diabetes mellitus is a common multisystemic disease with serious effects on the genitourinary system, In the radiology Literature, Little attention has been paid to developing an integral approach to imaging of the genitourinary tract in diabetes, The long-term effects of diabetes on the genitourinary system include diabetic nephropathy, papillary necrosis, renal artery stenosis, diabetic cystopa…	RODRIGUEZDEVELASQUEZ, A|YODER, IC|VELASQUEZ, P|PAPANICOLAOU, N	RODRIGUEZDEVELASQUEZ, A|YODER, IC|VELASQUEZ, P|PAPANICOLAOU, N	Article	10.1148/radiographics.15.5.7501850	Radiographics	RADIOGRAPHICS	English	URINARY-TRACT INFECTION|RENAL-ARTERY STENOSIS|EMPHYSEMATOUS PYELONEPHRITIS|TUBOOVARIAN ABSCESS|CYSTITIS|MELLITUS|SPECTRUM|DISEASE|WOMEN		J	1995	MASSACHUSETTS GEN HOSP,DEPT RADIOL,BOSTON,MA 02114.|HARVARD UNIV,SCH MED,BOSTON,MA 02114.	Radiology, Nuclear Medicine & Medical Imaging	40	IMAGING THE EFFECTS OF DIABETES ON THE GENITOURINARY SYSTEM	40	Science Citation Index Expanded (SCI-EXPANDED)	RODRIGUEZDEVELASQUEZ A, 1995, RADIOGRAPHICS, V15, P1051, DOI 10.1148/radiographics.15.5.7501850
Fournier's gangrene represents an acute severe necrotizing inflammatory process affecting the scrotum and penis, It has an associated mortality of 30-50%. In most cases, aetiological factors can be identified, such as diabetes mellitus, chronic alcoholism and perianal, perirectal or periurethral infection, The disease is characterized by a polybacterial infection, and the classic treatment includ…	SCHULTZ, ES|DIEPGEN, TL|VONDENDRIESCH, P|HORNSTEIN, OP	SCHULTZ, ES|DIEPGEN, TL|VONDENDRIESCH, P|HORNSTEIN, OP	Note	10.1111/j.1365-2133.1995.tb02719.x	Br. J. Dermatol.	BRITISH JOURNAL OF DERMATOLOGY	English			J	1995		Dermatology	11	CORTICOSTEROIDS ARE IMPORTANT IN THE TREATMENT OF FOURNIERS GANGRENE - A CASE-REPORT	11	Science Citation Index Expanded (SCI-EXPANDED)	SCHULTZ ES, 1995, BRIT J DERMATOL, V133, P633, DOI 10.1111/j.1365-2133.1995.tb02719.x
	BIYANI, CS|MAYOR, PE|POWELL, CS	BIYANI, CS|MAYOR, PE|POWELL, CS	Note	10.1016/S0009-9260(05)83323-9	Clin. Radiol.	CLINICAL RADIOLOGY	English			J	1995	LEIGHTON HOSP,DEPT RADIOL,CREWE CW1 4QJ,CHESHIRE,ENGLAND.	Radiology, Nuclear Medicine & Medical Imaging	9	CASE-REPORT - FOURNIERS GANGRENE - ROENTGENOGRAPHIC AND SONOGRAPHIC FINDINGS	9	Science Citation Index Expanded (SCI-EXPANDED)	BIYANI CS, 1995, CLIN RADIOL, V50, P728, DOI 10.1016/S0009-9260(05)83323-9
Fournier's gangrene, a form of necrotizing fasciitis, is an uncommon, fulminant, rapidly progressing subcutaneous infection of the scrotum and penis, and may occur in all age groups. Most cases involve a mixed synergistic infection of aerobic and anaerobic bacteria, and occur as a result of one of three mechanisms: local trauma, extension from a urinary tract infection, or extension from a perian…	ANZAI, AK	ANZAI, AK	Article		Am. Fam. Physician	AMERICAN FAMILY PHYSICIAN	English			J	1995	KAISER PERMANENTE,FONTANA,CA.	General & Internal Medicine	5	FOURNIERS GANGRENE - A UROLOGIC EMERGENCY	5	Science Citation Index Expanded (SCI-EXPANDED)	ANZAI AK, 1995, AM FAM PHYSICIAN, V52, P1821
	PAPACHRISTODOULOU, A|ZOGRAFOS, G|PAPAVASILIOU, V|MARKOPOULOS, C|GOGAS, J	PAPACHRISTODOULOU, A|ZOGRAFOS, G|PAPAVASILIOU, V|MARKOPOULOS, C|GOGAS, J	Meeting Abstract		Br. J. Surg.	BRITISH JOURNAL OF SURGERY	English			J	1995	UNIV ATHENS,DEPT PROPEDEUT SURG 2,ATHENS,GREECE.	Surgery	0	FOURNIERS GANGRENE OF THE PERINEUM	0	Science Citation Index Expanded (SCI-EXPANDED)	PAPACHRISTODOULOU A, 1995, BRIT J SURG, V82, P74
	KYRIAKIDIS, A	KYRIAKIDIS, A	Note	10.1111/j.1464-410X.1995.tb07807.x	Br. J. Urol.	BRITISH JOURNAL OF UROLOGY	English			J	1995		Urology & Nephrology	11	FOURNIERS GANGRENE FOLLOWING DELAYED RUPTURE OF AN ILEAL NEOBLADDER (HAUTMANN)	11	Science Citation Index Expanded (SCI-EXPANDED)	KYRIAKIDIS A, 1995, BRIT J UROL, V76, P668, DOI 10.1111/j.1464-410X.1995.tb07807.x
	LEHMANN, KJ|POCKLERSCHONIGER, C|STURM, J|GEORGI, M	LEHMANN, KJ|POCKLERSCHONIGER, C|STURM, J|GEORGI, M	Note	10.1055/s-2007-1016024	Fortschritte Geb. Rontgenstr. Neuen Bildgebenden Verfahren	FORTSCHRITTE AUF DEM GEBIETE DER RONTGENSTRAHLEN UND DER NEUEN BILDGEBENDEN VERFAHREN	German	NECROTIZING FASCIITIS|SYNERGISTIC GANGRENE|VULVA	FOURNIERS GANGRENE|NECROTIZING FASCIITIS|CT|INFECTION|NECROTIZING FASCIITIS OF THE VULVA	J	1995	UNIV HEIDELBERG,FAK KLIN MED MANNHEIM,KLINIKUM STADT MANNHEIM,CHIRURG KLIN,HEIDELBERG,GERMANY.|UNIV HEIDELBERG,INST KLIN RADIOL,HEIDELBERG,GERMANY.	Radiology, Nuclear Medicine & Medical Imaging	0	FOURNIERS GANGRENE OF THE FEMALE IN COMPUTED-TOMOGRAPHY	0	Science Citation Index Expanded (SCI-EXPANDED)	LEHMANN KJ, 1995, ROFO FORTSCHR RONTG, V163, P446, DOI 10.1055/s-2007-1016024
Background. The accepted treatment protocol for necrotizing fasciitis (NF) consists of extensive surgery and wide spectrum antibiotics. Hyperbaric oxygenation (HBO) has been recommended as adjuvant therapy for NF, improving patient mortality and outcome. However, the beneficial effect of HBO for NF remains controversial. Methods. A retrospective evaluation of treatment outcome in 37 patients trea…	SHUPAK, A|SHOSHANI, O|GOLDENBERG, I|BARZILAI, A|MOSKUNA, R|BURSZTEIN, S	SHUPAK, A|SHOSHANI, O|GOLDENBERG, I|BARZILAI, A|MOSKUNA, R|BURSZTEIN, S	Article	10.1016/S0039-6060(05)80278-8	Surgery	SURGERY	English	10 YEARS EXPERIENCE|FOURNIERS GANGRENE|INSPIRED OXYGEN|EARLY DIAGNOSIS|INFECTIONS|SURVIVAL|TENSIONS|SCROTUM		J	1995	RAMBAM MED CTR,DEPT SURG A,HAIFA,ISRAEL.|RAMBAM MED CTR,DEPT PLAST & RECONSTRUCT SURG,HAIFA,ISRAEL.|RAMBAM MED CTR,DEPT INTENS CARE,HAIFA,ISRAEL.	Surgery	116	NECROTIZING FASCIITIS - AN INDICATION FOR HYPERBARIC OXYGENATION THERAPY	119	Science Citation Index Expanded (SCI-EXPANDED)	SHUPAK A, 1995, SURGERY, V118, P873, DOI 10.1016/S0039-6060(05)80278-8
	Theiss, M|Frohmuller, H	Theiss, M|Frohmuller, H	Article; Proceedings Paper		Zent.bl. Chir.	ZENTRALBLATT FUR CHIRURGIE	German			J	1996		Surgery	0	Fourniers gangrene	0	Conference Proceedings Citation Index - Science (CPCI-S); Science Citation Index Expanded (SCI-EXPANDED)	Theiss M, 1996, ZBL CHIR, V121, P55
	KrauseBergmann, A|Brenner, P|Reichert, B|Rieck, B	KrauseBergmann, A|Brenner, P|Reichert, B|Rieck, B	Article; Proceedings Paper		Zent.bl. Chir.	ZENTRALBLATT FUR CHIRURGIE	German			J	1996		Surgery	0	Anogenital problem wounds: Fourniers gangrene	0	Conference Proceedings Citation Index - Science (CPCI-S); Science Citation Index Expanded (SCI-EXPANDED)	KrauseBergmann A, 1996, ZBL CHIR, V121, P81
Background: The experience with genitoperineal gangrene at the Department of Colorectal Surgery,Singapore General Hospital is documented. Methods: The results of 12 patients treated during the 5 year period between 1 January 1990 and 31 January 1995 were studied. There were 10 men and two women. The mean age of the patients was 55.2 (range 37-83) years. Results: Perianal pain and swelling were th…	Ong, HS|Ho, YH	Ong, HS|Ho, YH	Article	10.1111/j.1445-2197.1996.tb01188.x	Aust. N. Z. J. Surg.	AUSTRALIAN AND NEW ZEALAND JOURNAL OF SURGERY	English	FOURNIERS GANGRENE|SYNERGISTIC GANGRENE|SCROTUM|INFECTIONS|MANAGEMENT|SECONDARY|GENITALIA|ETIOLOGY|PENIS	anorectal sepsis|diabetes mellitus|genitoperineal gangrene|necrotizing fasciitis|perianal abscess|scrotal gangrene	J	1996	SINGAPORE GEN HOSP,DEPT COLORECTAL SURG,SINGAPORE 169608,SINGAPORE.	Surgery	14	Genitoperineal gangrene: Experience in Singapore	14	Science Citation Index Expanded (SCI-EXPANDED)	Ong HS, 1996, AUST NZ J SURG, V66, P291, DOI 10.1111/j.1445-2197.1996.tb01188.x
Fifty human immunodeficiency virus (HIV)-infected patients with perianal sepsis were studied, Seven (14 per cent) had serious septic complications, four patients with severe necrotizing gangrene,and three with abscesses in the mediastinum, liver and brain respectively. CD4(+) lymphocyte counts were significantly lower in patients with severe septic complications as compared with those with uncomp…	Consten, ECJ|Slors, JFM|Danner, SA|Sars, PRA|Obertop, H|VanLanschot, JJB	Consten, ECJ|Slors, JFM|Danner, SA|Sars, PRA|Obertop, H|VanLanschot, JJB	Article	10.1002/bjs.1800830616	Br. J. Surg.	BRITISH JOURNAL OF SURGERY	English	FOURNIERS GANGRENE|ANORECTAL SURGERY|SURGICAL-MANAGEMENT|INFECTED PATIENTS|HIV-INFECTION|AIDS|DISEASES		J	1996	UNIV AMSTERDAM,ACAD MED CTR,DEPT INTERNAL MED,AIDS UNIT,1105 AZ AMSTERDAM,NETHERLANDS.	Surgery	18	Severe complications of perianal sepsis in patients with human immunodeficiency virus	19	Science Citation Index Expanded (SCI-EXPANDED)	Consten ECJ, 1996, BRIT J SURG, V83, P778, DOI 10.1002/bjs.1800830616
Necrotizing fasciitis is an uncommon soft-tissue infection, usually caused by toxin-producing, virulent bacteria, which is characterized by widespread fascial necrosis with relative sparing of skin and underlying muscle. It is accompanied by local pain, fever, and systemic toxicity and is often fatal unless promptly recognized and aggressively treated. The disease occurs more frequently in diabet…	Green, RJ|Dafoe, DC|Raffin, TA	Green, RJ|Dafoe, DC|Raffin, TA	Review	10.1378/chest.110.1.219	Chest	CHEST	English	HYPERBARIC-OXYGEN THERAPY|SOFT-TISSUE INFECTIONS|TOXIC SHOCK SYNDROME|NONSTEROIDAL ANTIINFLAMMATORY DRUGS|ANTI-INFLAMMATORY DRUGS|FOURNIERS GANGRENE|STREPTOCOCCUS-PYOGENES|CLINICAL-FEATURES|SURVIVAL|SURGERY	Fournier's gangrene|hyperbaric oxygen|necrotizing fasciitis|review|soft-tissue infection|Streptococcus organisms	J	1996	STANFORD UNIV, SCH MED, DIV PULM & CRIT CARE, STANFORD, CA 94305 USA.|STANFORD UNIV, SCH MED, DIV TRANSPLANT SURG, STANFORD, CA 94305 USA.	General & Internal Medicine; Respiratory System	293	Necrotizing fasciitis	303	Science Citation Index Expanded (SCI-EXPANDED)	Green RJ, 1996, CHEST, V110, P219, DOI 10.1378/chest.110.1.219
In 2 seriously ill patients with scrotal swelling of uncertain origin, scrotal and perineal ultrasonography demonstrated gas in the soft, tissue before crepitus was detected on physical examination. Necrotizing infections of the scrotum and perineum have characteristic ultrasonographic features that can facilitate earlier diagnosis and treatment.	Kane, CJ|Nash, P|McAninch, JW	Kane, CJ|Nash, P|McAninch, JW	Article	10.1016/S0090-4295(96)00103-3	UROLOGY	UROLOGY	English	SOFT-TISSUE INFECTIONS|FOURNIERS GANGRENE|GENITALIA|PERINEUM|GAS		J	1996	UNIV CALIF SAN FRANCISCO,SCH MED,DEPT UROL,SAN FRANCISCO,CA 94143.|SAN FRANCISCO GEN HOSP,SAN FRANCISCO,CA 94110.	Urology & Nephrology	36	Ultrasonographic appearance of necrotizing gangrene: Aid in early diagnosis	37	Science Citation Index Expanded (SCI-EXPANDED)	Kane CJ, 1996, UROLOGY, V48, P142, DOI 10.1016/S0090-4295(96)00103-3
Synergistic necrotizing fasciitis of the penis and scrotum was first described by Fournier, and remains a rare, but life-threatening disease. The reported mortality rates in different series range between 22 and 60%, We present a study of 20 patients treated over a 9 year period by early aggressive excision. Four of the treated patients (20%) died. A high index of suspicion, combined with early r…	BenAharon, U|Borenstein, A|Eisenkraft, S|Lifschitz, O|Leviav, A	BenAharon, U|Borenstein, A|Eisenkraft, S|Lifschitz, O|Leviav, A	Article		Isr. J. Med. Sci.	ISRAEL JOURNAL OF MEDICAL SCIENCES	English	FOURNIERS GANGRENE|FASCIITIS|MANAGEMENT	Fournier's disease|necrotizing fasciitis|perineal infections	J	1996	HEBREW UNIV JERUSALEM,HADASSAH MED SCH,KAPLAN HOSP,DEPT PLAST SURG,IL-76100 REHOVOT,ISRAEL.|HEBREW UNIV JERUSALEM,HADASSAH MED SCH,KAPLAN HOSP,DEPT SURG,IL-76100 REHOVOT,ISRAEL.|HEBREW UNIV JERUSALEM,HADASSAH MED SCH,KAPLAN HOSP,DEPT UROL,IL-76100 REHOVOT,ISRAEL.	General & Internal Medicine	7	Extensive necrotizing soft tissue infection of the perineum	9	Science Citation Index Expanded (SCI-EXPANDED)	BenAharon U, 1996, ISRAEL J MED SCI, V32, P745
	Moses, AE	Moses, AE	Editorial Material		Isr. J. Med. Sci.	ISRAEL JOURNAL OF MEDICAL SCIENCES	English	HYPERBARIC-OXYGEN THERAPY|10 YEARS EXPERIENCE|FOURNIERS GANGRENE|INFECTIONS|FEATURES	necrotizing fasciitis|Fournier's gangrene|group A Streptococcus	J	1996	HADASSAH UNIV HOSP, DEPT CLIN MICROBIOL & INFECT DIS, IL-91120 JERUSALEM, ISRAEL.	General & Internal Medicine	6	Necrotizing fasciitis: Flesh-eating microbes	6	Science Citation Index Expanded (SCI-EXPANDED)	Moses AE, 1996, ISRAEL J MED SCI, V32, P781
Objective The authors evaluate in a retrospective fashion the factors influencing outcome in a large group of patients presenting with necrotizing soft tissue infections, and, based on this analysis, propose a plan for optimal care of such patients. Summary Background Data In many smaller series of patients with necrotizing soft tissue infections, similar analyses of risk factors for mortality ha…	Elliott, DC|Kufera, JA|Myers, RAM	Elliott, DC|Kufera, JA|Myers, RAM	Article	10.1097/00000658-199611000-00011	Ann. Surg.	ANNALS OF SURGERY	English	FOURNIERS GANGRENE|HYPERBARIC-OXYGEN|FASCIITIS|BACTERIOLOGY|GENITALIA|SURVIVAL|NEED		J	1996	UNIV MARYLAND, MED CTR, R ADAMS COWLEY SHOCK TRAUMA CTR, BALTIMORE, MD 21201 USA.|CHARLES MCC MATHIAS NATL STUDY CTR TRAUMA & EMERG, BALTIMORE, MD USA.	Surgery	411	Necrotizing soft tissue infections - Risk factors for mortality and strategies for management	425	Science Citation Index Expanded (SCI-EXPANDED)	Elliott DC, 1996, ANN SURG, V224, P672, DOI 10.1097/00000658-199611000-00011
	Huang, LT|Chuang, JH|Tunnessen, WW	Huang, LT|Chuang, JH|Tunnessen, WW	Article	10.1001/archpedi.1996.02170370085015	Arch. Pediatr. Adolesc. Med.	ARCHIVES OF PEDIATRICS & ADOLESCENT MEDICINE	English			J	1996	CHANG GUNG MEM HOSP,DIV PEDIAT SURG,DEPT SURG,KAOHSIUNG,TAIWAN.|AMER BOARD PEDIAT INC,CHAPEL HILL,NC.	Pediatrics	2	Picture of the month - Fournier gangrene	2	Science Citation Index Expanded (SCI-EXPANDED)	Huang LT, 1996, ARCH PEDIAT ADOL MED, V150, P1307, DOI 10.1001/archpedi.1996.02170370085015
Necrotizing soft-tissue infections may be rapidly fatal because of toxin-induced circulatory collapse. Because of the often nonspecific clinical presentation, prompt diagnosis may be difficult but is imperative as prompt treatment can be lifesaving. This article discusses necrotizing fasciitis and clostridial myonecrosis, and highlights pathogenesis, clinical presentation, diagnosis, and treatmen…	Chapnick, EK|Abter, EI	Chapnick, EK|Abter, EI	Review	10.1016/S0891-5520(05)70329-9	Infect. Dis. Clin. North Am.	INFECTIOUS DISEASE CLINICS OF NORTH AMERICA	English	CLOSTRIDIUM-SEPTICUM INFECTION|HYPERBARIC-OXYGEN THERAPY|GAS-GANGRENE PANOPHTHALMITIS|ANTI-INFLAMMATORY DRUGS|SHOCK-LIKE SYNDROME|FOURNIERS GANGRENE|THETA-TOXIN|FASCIITIS|PERFRINGENS|MYONECROSIS		J	1996	SUNY HLTH SCI CTR, BROOKLYN, NY 11203 USA.|BETH ISRAEL MED CTR, NEW YORK, NY 10003 USA.|ALBERT EINSTEIN COLL MED, BRONX, NY 10467 USA.	Immunology; Infectious Diseases	61	Necrotizing soft-tissue infections	64	Science Citation Index Expanded (SCI-EXPANDED)	Chapnick EK, 1996, INFECT DIS CLIN N AM, V10, P835, DOI 10.1016/S0891-5520(05)70329-9
At the Department of Surgery of the Medical University Lubeck, 25 cases of necrotising fasciitis (NF) were treated between 01.05.1990 and 30.04.1995. 6 cases originated from the vulva, the perineum or the anorectal region. The mean age in this group was 70.6 years. 5 of the 6 patients suffered from insulin-dependent diabetes mellitus. Mixed infections consisting of facultative and obligate anaero…	Eckmann, C|Kujath, P|Benecke, P|Husstedt, WD	Eckmann, C|Kujath, P|Benecke, P|Husstedt, WD	Article	10.1055/s-2007-1023033	Geburtshilfe Frauenheilkd.	GEBURTSHILFE UND FRAUENHEILKUNDE	German	NECROTIZING FASCIITIS|FOURNIERS GANGRENE|SOFT-TISSUE|INFECTIONS		J	1997	UNIV LUBECK, KLIN GYNAKOL & GEBURTSHILFE, D-2400 LUBECK, GERMANY.	Obstetrics & Gynecology	2	Necrotising fasciitis of the vulva	2	Science Citation Index Expanded (SCI-EXPANDED)	Eckmann C, 1997, GEBURTSH FRAUENHEILK, V57, P18, DOI 10.1055/s-2007-1023033
Rare Disease with High Mortality: Demonstration and discussion of an obstetrical case:/Necrotising fasciitis, not reported in gynaecological literature before 1972, is a rare soft-tissue infection, associated with a high mortality that can be caused by Various bacteria. The life of the afflicted patients is safest with immediate clinical diagnosis, radical, surgical intervention, maximal intensiv…	Erhardt, I|Jager, W|Kockerling, F|Lang, N	Erhardt, I|Jager, W|Kockerling, F|Lang, N	Article	10.1055/s-2007-1023034	Geburtshilfe Frauenheilkd.	GEBURTSHILFE UND FRAUENHEILKUNDE	German	NECROTIZING FASCIITIS|FOURNIERS GANGRENE|HYPERBARIC-OXYGEN		J	1997	UNIV ERLANGEN NURNBERG, KLIN FRAUENHEILKUNDE, D-91054 ERLANGEN, GERMANY.|UNIV ERLANGEN NURNBERG, CHIRURG KLIN, D-8520 ERLANGEN, GERMANY.	Obstetrics & Gynecology	0	Necrotising fasciitis	0	Science Citation Index Expanded (SCI-EXPANDED)	Erhardt I, 1997, GEBURTSH FRAUENHEILK, V57, P24, DOI 10.1055/s-2007-1023034
Gangrene of the male external genitalia (GMEG) is characterized by necrotizing cell evolving toward necrotizing of the soft tissues of the male genitalia and possibly death. The cause may be primary infection called Fournier's gangrene (5 %) or secondary infection (95 %) due to general or local factors. GMEG is a real urinary emergency because of its local and general complications which lead to …	Benchekroun, A|Lachkar, A|Bjijou, Y|Soumana, A|Faik, M|Marzouk, M|Belahnech, Z|Farih, MH	Benchekroun, A|Lachkar, A|Bjijou, Y|Soumana, A|Faik, M|Marzouk, M|Belahnech, Z|Farih, MH	Article		J. Urol.	JOURNAL D UROLOGIE	French	FOURNIERS GANGRENE|NECROTIZING FASCIITIS|MANAGEMENT|PERINEUM	necrotizing cell|gangrene|male genitalia	J	1997	CHU Ibn Sina, Clin Urol A, Rabat, Morocco.	Urology & Nephrology	8	Gangrene of the male external genitalia: a series of 55 cases.	9	Science Citation Index Expanded (SCI-EXPANDED)	Benchekroun A, 1997, J UROLOGIE, V103, P27
	Hashim, E|AlKhudair, WK	Hashim, E|AlKhudair, WK	Letter		Saudi Med. J.	SAUDI MEDICAL JOURNAL	English			J	1997		General & Internal Medicine	0	Fournier gangrene	0	Science Citation Index Expanded (SCI-EXPANDED)	Hashim E, 1997, SAUDI MED J, V18, P102
PURPOSE: To establish computed tomographic (CT) criteria for the diagnosis of necrotizing fasciitis. MATERIALS AND METHODS: Twenty CT scans in 20 patients with pathologically proved necrotizing fasciitis were reviewed retrospectively for fascial thickening, fat infiltration, focal fluid collection, soft-tissue gas, muscle involvement, and intra-abdominal extension; the findings were correlated wi…	Wysoki, MG|Santora, TA|Shah, RM|Friedman, AC	Wysoki, MG|Santora, TA|Shah, RM|Friedman, AC	Article; Proceedings Paper	10.1148/radiology.203.3.9169717	Radiology	RADIOLOGY	English	SOFT-TISSUE INFECTIONS|FOURNIERS GANGRENE|EARLY RECOGNITION|BACTERIOLOGY|GENITALIA|NEED|GAS	computed tomography (CT), utilization|fasciitis|scrotum, diseases|soft tissues, infection	J	1997	ALLEGHENY UNIV HOSP, DEPT SURG, PHILADELPHIA, PA 19129 USA.	Radiology, Nuclear Medicine & Medical Imaging	198	Necrotizing fasciitis: CT characteristics	203	Science Citation Index Expanded (SCI-EXPANDED); Conference Proceedings Citation Index - Science (CPCI-S)	Wysoki MG, 1997, RADIOLOGY, V203, P859, DOI 10.1148/radiology.203.3.9169717
Purpose: Optimal tissue oxygenation, as obtained by hyperbaric oxygen therapy, potentiates or restores the host's bactericidal mechanisms and wound healing activity in patients afflicted by serious synergeic aerobic and anaerobic infections of the cutaneous and subcutaneous tissues. Furthermore, hyperbaric oxygen therapy has a direct toxic effect on anaerobic bacteria. We describe our experience …	Pizzorno, R|Bonini, F|Donelli, A|Stubinski, R|Medica, M|Carmignani, G	Pizzorno, R|Bonini, F|Donelli, A|Stubinski, R|Medica, M|Carmignani, G	Article	10.1016/S0022-5347(01)64331-3	J. Urol.	JOURNAL OF UROLOGY	English	NECROTIZING FASCIITIS|GANGRENE|TISSUE	penis|gangrene|hyperbaric oxygen	J	1997		Urology & Nephrology	73	Hyperbaric oxygen therapy in the treatment of Fournier's disease in 11 male patients	80	Science Citation Index Expanded (SCI-EXPANDED)	Pizzorno R, 1997, J UROLOGY, V158, P837, DOI 10.1016/S0022-5347(01)64331-3
Perineoscrotal gangrene (Fournier's disease, a specific type of necrotizing fasciitis) is a rare and potentially fatal clinical entity characterized by progressive spread of necrosis in the skin and subcutaneous tissues combined with severe systemic sepsis. We analyzed retrospectively seven patients with perineoscrotal gangrene, illustrating the various clinical presentations, problems in managem…	Nomikos, IN	Nomikos, IN	Article	10.1007/s003840050131	Int. J. Colorectal Dis.	INTERNATIONAL JOURNAL OF COLORECTAL DISEASE	English	GANGRENE|MANAGEMENT	Fournier's disease|perineoscrotal soft tissues infection	J	1998		Gastroenterology & Hepatology; Surgery	13	Necrotizing perineal infections (Fournier's disease): old remedies for an old disease	15	Science Citation Index Expanded (SCI-EXPANDED)	Nomikos IN, 1998, INT J COLORECTAL DIS, V13, P48, DOI 10.1007/s003840050131
Necrotizing fasciitis is a rapidly progressing, synergistic bacterial infection of fascia with a reported average mortality of about 40%. Fournier's disease, necrotizing fasciitis of the genital sphere, is also included in this study. Seven patients were studied over a one-year period between May 1991 and October 1992. Most commonly, they were infected by perineal diseases, medical procedures and…	Adant, JP|Bluth, F|Fissette, J	Adant, JP|Bluth, F|Fissette, J	Article		Acta Chir. Belg.	ACTA CHIRURGICA BELGICA	English	HYPERBARIC-OXYGEN THERAPY|SURVIVAL	necrotizing fasciitis|fascia|soft tissue infection	J	1998	Univ Liege, Hosp Sart Tilman, Dept Plast Surg, B-4000 Liege, Belgium.	Surgery	12	Necrotizing fasciitis: a life-threatening infection	12	Science Citation Index Expanded (SCI-EXPANDED)	Adant JP, 1998, ACTA CHIR BELG, V98, P102
Necrotizing fasciitis is a rare and potentially fatal infection of the fascia and subcutaneous tissue. We found only few reports about this disease following laparoscopic surgery. A contamination of the abdominal wall at the trocar position with pathogenic aerobic and anaerobic microorganisms in an "aerosol" is discussed. An increased incidence is associated with risk factors which lead to compro…	Jansen, M|Schippers, E|Schumpelick, V	Jansen, M|Schippers, E|Schumpelick, V	Article	10.1007/s001040050473	Chirurg	CHIRURG	German	FOURNIERS GANGRENE|SURGERY	necrotizing fasciitis|laparoscopic cholecystectomy|diagnosis and therapy	J	1998	Univ Aachen, Chirurg Klin & Poliklin, Klinikum RWTH, D-52057 Aachen, Germany.	Surgery	9	Necrotizing fasciitis following laparoscopic cholecystectomy	9	Science Citation Index Expanded (SCI-EXPANDED)	Jansen M, 1998, CHIRURG, V69, P667, DOI 10.1007/s001040050473
Genital skin loss results from a heterogeneous group of traumatic and infectious processes. Removal of all devitalized tissue is necessary prior to reconstructive surgery; hyperbaric oxygen may help in the management of necrotizing infections. Defect coverage depends more on the remaining genital skin than on the etiology of the loss.	Wessells, H	Wessells, H	Article	10.1007/s003450050115	World J. Urol.	WORLD JOURNAL OF UROLOGY	English	FOURNIERS-GANGRENE|HYPERBARIC-OXYGEN|LYMPHEDEMA|PERINEUM|SCROTUM|DISEASE|PENIS		J	1999	Univ Arizona, Urol Sect, Tucson, AZ 85719 USA.	Urology & Nephrology	8	Genital skin loss: unified reconstructive approach to a heterogeneous entity	9	Science Citation Index Expanded (SCI-EXPANDED)	Wessells H, 1999, WORLD J UROL, V17, P107, DOI 10.1007/s003450050115
Necrotizing gangrene of the genitalia and perineum is a fulminant, life-threatening infection. The infection may spread along subcutaneous planes and result in tissue necrosis. Infections are usually polymicrobial. The organisms most commonly isolated from wound cultures include Bacteroides, coliforms, Streptococcus, Staphylococcus, and Peptostreptococcus. Anorectal infections, genitourinary infe…	Meng, MV|McAninch, JW	Meng, MV|McAninch, JW	Article		Infect. Urol.	INFECTIONS IN UROLOGY	English	SOFT-TISSUE INFECTIONS|HYPERBARIC-OXYGEN THERAPY|FOURNIERS GANGRENE|EARLY DIAGNOSIS|FASCIITIS|COMPLICATIONS|ETIOLOGY|ABSCESS|DISEASE|BIOPSY	infection, necrotizing|genital tract|infection, urinary tract|gangrene, Fournier's|infection, soft tissue	J	1999	Univ Calif San Francisco, Sch Med, Dept Urol, San Francisco, CA 94143 USA.	Infectious Diseases; Urology & Nephrology	2	Necrotizing gangrene of the genitalia and perineum	2	Science Citation Index Expanded (SCI-EXPANDED)	Meng MV, 1999, INFECT UROL, V12, P132
Purpose: We review the use of hyperbaric oxygen therapy in urology, and present the mechanisms of hyperoxia action in whole body hyperbaric chamber treatments, patient outcomes and patient selection criteria. Materials and Methods: The literature on hyperbaric oxygen use in urology was reviewed. Results: Hyperbaric oxygen is a treatment alternative for patients with an underlying ischemic process…	Capelli-Schellpfeffer, M|Gerber, GS	Capelli-Schellpfeffer, M|Gerber, GS	Review	10.1097/00005392-199909010-00002	J. Urol.	JOURNAL OF UROLOGY	English	INDUCED HEMORRHAGIC CYSTITIS|SOFT-TISSUE INFECTIONS|NECROTIZING FASCIITIS|RADIATION CYSTITIS|FOURNIERS-GANGRENE|THERAPY|MANAGEMENT|BLADDER|MESNA|OSTEORADIONECROSIS	hyperbaric oxygenation|cystitis|ischemia	J	1999	Univ Chicago, Dept Surg, Chicago, IL 60637 USA.|Univ Chicago, Plast & Reconstruct Surg Sect, Chicago, IL 60637 USA.|Univ Chicago, Urol Sect, Chicago, IL 60637 USA.	Urology & Nephrology	75	The use of hyperbaric oxygen in urology	80	Science Citation Index Expanded (SCI-EXPANDED)	Capelli-Schellpfeffer M, 1999, J UROLOGY, V162, P647, DOI 10.1097/00005392-199909010-00002
We report a case of necrotising fasciitis of the genitoperineum (Fournier's gangrene) in a HIV positive male following incision and drainage of bilateral ischiorectal fossa abscesses, During surgery to debride the necrotic tissue the rectum was found to be perforated necessitating laparotomy and subsequent abdomino-perineal resection, Although previous reports of Fournier's gangrene in the HIV po…	Caird, J|Abbasakoor, F|Quill, R	Caird, J|Abbasakoor, F|Quill, R	Article	10.1007/BF02944351	Irish J. Med. Sci.	IRISH JOURNAL OF MEDICAL SCIENCE	English	HUMAN-IMMUNODEFICIENCY-VIRUS|FOURNIERS-GANGRENE|NECROTIZING FASCIITIS|HYDROGEN-PEROXIDE|OXYGEN|EMBOLISM|LEUKEMIA|SCROTUM|PATIENT		J	1999	St James Hosp, Dept Gen Surg, Dublin 8, Ireland.	General & Internal Medicine	5	Necrotising fasciitis in a HIV positive male: An unusual indication for abdomino-perineal resection	5	Science Citation Index Expanded (SCI-EXPANDED)	Caird J, 1999, IRISH J MED SCI, V168, P251, DOI 10.1007/BF02944351
A 10-year-old boy presenting with steroid resistant nephrotic syndrome developed Fournier gangrene of the scrotum. Antimicrobial drug therapy, intravenous albumin, excision of necrotic scrotum and left orchidectomy followed by skin grafting 3 weeks later led to an excellent cosmetic and medical result. Six months later he remains nephrotic on diuretic and angiotensin converting enzyme inhibitor m…	Wright, AJ|Lall, A|Gransden, WR|Joyce, MRL|Rowsell, A|Clark, G	Wright, AJ|Lall, A|Gransden, WR|Joyce, MRL|Rowsell, A|Clark, G	Article	10.1007/s004670050711	Pediatr. Nephrol.	PEDIATRIC NEPHROLOGY	English		nephrotic syndrome|Fournier gangrene|scrotum	J	1999	Guys Hosp, Dept Paediat Nephrol, London SE1 9RT, England.	Pediatrics; Urology & Nephrology	8	A case of Fournier gangrene complicating idiopathic nephrotic syndrome of childhood	8	Science Citation Index Expanded (SCI-EXPANDED)	Wright AJ, 1999, PEDIATR NEPHROL, V13, P838, DOI 10.1007/s004670050711
Fournier's gangrene is one of the most disastrous urologic infections treated by clinical urologists. The rapid progression of this superficial infectious process frequently is associated with underlying conditions of immune compromise in medically complex patients. Despite current surgical techniques and modern aggressive antibiotic treatment, the mortality rate for Fournier's gangrene continues…	Vick, R|Carson, CC	Vick, R|Carson, CC	Article	10.1016/S0094-0143(05)70224-X	Urol. Clin. N. Am.	UROLOGIC CLINICS OF NORTH AMERICA	English	HYPERBARIC-OXYGEN THERAPY|HUMAN-IMMUNODEFICIENCY-VIRUS|NECROTIZING FASCIITIS|GANGRENE|DIAGNOSIS|PATIENT|COMPLICATION|RECOGNITION|MANAGEMENT|CELLULITIS		J	1999	Univ N Carolina, Sch Med, Dept Urol, Div Urol, Chapel Hill, NC 27599 USA.	Urology & Nephrology	87	Fournier's disease	94	Science Citation Index Expanded (SCI-EXPANDED)	Vick R, 1999, UROL CLIN N AM, V26, P841, DOI 10.1016/S0094-0143(05)70224-X
Fourniers disease is a potentially fatal acute, gangrenous infection of the scrotum, penis, or perineum associated with a synergistic bacterial infection of the subcutaneous fat and superficial fascia. Thrombosis of small subcutaneous arterioles with resultant ischemia contributes to the rapid extension of the infection. During a 12-year period, the clinical and operative records of 14 patients w…	Olsofka, JN|Carrillo, EH|Spain, DA|Polk, HC	Olsofka, JN|Carrillo, EH|Spain, DA|Polk, HC	Article; Proceedings Paper		Am. Surg.	AMERICAN SURGEON	English	NECROTIZING FASCIITIS|INFECTIONS|MANAGEMENT|GENITALIA		J	1999	Univ Louisville, Dept Surg, Sch Med, Louisville, KY 40292 USA.	Surgery	33	The continuing challenge of Fournier's gangrene in the 1990s	35	Conference Proceedings Citation Index - Science (CPCI-S); Science Citation Index Expanded (SCI-EXPANDED)	Olsofka JN, 1999, AM SURGEON, V65, P1156
Gonadal possession of the vascular supply and anatomical separation from the surrounding fascia generally spare the testes from Fournier's gangrene. To our knowledge the presence of air on plain film of the kidneys, meters and bladder in the setting of necrotizing fasciitis has not been previously described. We report on a patient with Fournier's gangrene and plain film evidence of testicular inv…	Rehman, J|Kaynan, A|Samadi, D|Fleischmann, J	Rehman, J|Kaynan, A|Samadi, D|Fleischmann, J	Article	10.1016/S0022-5347(05)68117-7	J. Urol.	JOURNAL OF UROLOGY	English		fasciitis, necrotizing|Fournier's gangrene|radiography|air	J	1999	Montefiore Med Ctr, Albert Einstein Coll Med, Dept Urol, Bronx, NY 10467 USA.	Urology & Nephrology	8	Air on radiography of perineal necrotizing fasciitis indicates testis involvement	8	Science Citation Index Expanded (SCI-EXPANDED)	Rehman J, 1999, J UROLOGY, V162, P2101, DOI 10.1016/S0022-5347(05)68117-7
The authors treated 88 patients with Fournier's disease. They followed clinical features, outcome and mortality of each case, and divided the sample into four groups, with increasing areas of the necrotic lesion. The statistical analysis shows that the mortality was significantly greater for group IV. They conclude that the extent of the lesion plays a very important role in determinating the mor…	Feres, O|Andrade, JI|Rocha, JJR|Aprilli, F	Feres, O|Andrade, JI|Rocha, JJR|Aprilli, F	Proceedings Paper			18TH BIENNIAL CONGRESS OF THE INTERNATIONAL SOCIETY OF UNIVERSITY COLON AND RECTAL SURGEONS	English	SYNERGISTIC GANGRENE|MALE GENITALIA|INFECTIONS|SCROTUM		C	2000	Univ Sao Paulo, Fac Med Ribeirao Preto, Ribeirao Preto, SP, Brazil.	Oncology; Gastroenterology & Hepatology	1	Fournier's gangrene: a new anatomic classification	4	Conference Proceedings Citation Index - Science (CPCI-S)	Feres O, 2000, P103
Clostridial gas gangrene and perineal necrotizing fasciitis or Fournier's gangrene are rare but serious infections with an acute onset, rapid progression, systemic toxemia and a high mortality rate. The aim of this study was to investigate the efficacy of surgery, antibiotic treatment, surgical intensive care and in particular the role of hyperbaric oxygen (HBO) in the management of these infecti…	Korhonen, K	Korhonen, K	Review		Ann. Chir. Gynaecol.	ANNALES CHIRURGIAE ET GYNAECOLOGIAE	English	CLOSTRIDIUM-SEPTICUM INFECTION|SYNERGISTIC BACTERIAL GANGRENE|FOURNIERS-GANGRENE|ALPHA-TOXIN|INSPIRED OXYGEN|MALE GENITALIA|PERFRINGENS INFECTION|SIALIDASE ANTIBODIES|PERINEAL INFECTIONS|COLORECTAL DISEASE	gas gangrene|Clostridium perfringens|hyperbaric oxygen|necrotizing infections|Fournier's gangrene|tissue oxygen tension|tissue carbon dioxide tension|tissue tonometry|measurement of tissue gas tensions	J	2000	Univ Turku, Dept Surg, Turku, Finland.	Obstetrics & Gynecology; Surgery	70	Hyperbaric oxygen therapy in acute necrotizing infections - With a special reference to the effects on tissue gas tensions	79	Science Citation Index Expanded (SCI-EXPANDED)	Korhonen K, 2000, ANN CHIR GYNAECOL, V89, P7
Background and Objective. Noninvasive diagnosis of intestinal necrosis is important in planning surgery in preterm infants with necrotizing enterocolitis (NEC). We aimed to assess the potential of magnetic resonance imaging (MRI) for the diagnosis of intestinal necrosis. Study Participants and Methods. Abdominal MRI scans were performed in a group of preterm infants with suspected NEC and compare…	Maalouf, EF|Fagbemi, A|Duggan, PJ|Jayanthi, S|Counsell, SJ|Lewis, HJ|Fletcher, AM|Lakhoo, K|Edwards, AD	Maalouf, EF|Fagbemi, A|Duggan, PJ|Jayanthi, S|Counsell, SJ|Lewis, HJ|Fletcher, AM|Lakhoo, K|Edwards, AD	Article	10.1542/peds.105.3.510	Pediatrics	PEDIATRICS	English	NECROTIZING ENTEROCOLITIS|MESENTERIC ISCHEMIA|FOURNIERS GANGRENE|CT|DIAGNOSIS	gangrene|ischemia|MRI|necrotizing enterocolitis	J	2000	Hammersmith Hosp, Imperial Coll, Sch Med, Dept Paediat, London W12 0NN, England.|Hammersmith Hosp, Imperial Coll, Sch Med, Dept Surg & Gastroenterol, London W12 0NN, England.|Hammersmith Hosp, Imperial Coll, Sch Med, Robert Steiner Magnet Resonance Unit, London W12 0NN, England.|Hammersmith Hosp, Imperial Coll, Sch Med, MRC,Clin Sci Ctr, London W12 0NN, England.	Pediatrics	22	Magnetic resonance imaging of intestinal necrosis in preterm infants	24	Science Citation Index Expanded (SCI-EXPANDED)	Maalouf EF, 2000, PEDIATRICS, V105, P510, DOI 10.1542/peds.105.3.510
Some urological procedures are regarded as minor or simple. As a result, these may be delegated to trainee surgeons to do. Occasionally nonmedical persons embark on some of the procedures such as male circumcision. Published serious complications from urological procedures considered minor or simple were identified from a Medline search (1966 through 1999) and reference lists of relevant publicat…	Eke, N	Eke, N	Article		J. Natl. Med. Assoc.	JOURNAL OF THE NATIONAL MEDICAL ASSOCIATION	English	FOURNIERS GANGRENE|CIRCUMCISION|BIOPSY|PROSTATE|PENIS|CATHETERIZATION|LETHAL	circumcision|urological procedures|urological complications|penis mutilation	J	2000	Univ Port Harcourt Teaching Hosp, Dept Surg, Urol Unit, Port Harcourt, Nigeria.	General & Internal Medicine	3	Major surgical complications from minor urological procedures	3	Science Citation Index Expanded (SCI-EXPANDED)	Eke N, 2000, J NATL MED ASSOC, V92, P196
The authors analyse the epidemiological, diagnostic and therapeutic aspects of peno-perineo-scrotal gangrene in the urology department of a university hospital of a developing African country The frequency of this disease is low four cases per year and most patients (about 72%) are between the a,bes of 40 to 70 years. The authors identified urethral stricture (31.25%) and idiopathic causes as the…	Hodonou, R|Hounnasso, PP|Gbessi, DG|Akpo, C	Hodonou, R|Hounnasso, PP|Gbessi, DG|Akpo, C	Article		Prog. Urol.	PROGRES EN UROLOGIE	French	FOURNIERS GANGRENE	peno-perineo-scrotal gangrene|medical and surgical treatment	J	2000	CHU Cotonou, Urol Clin, Chotonou, Benin.	Urology & Nephrology	8	Peno-perineo-scrotal gangrene. Epidemiological, diagnostic and therapeutic aspects at the University Urology Clinic and National University Hospital of Cotonou, based on 32 cases.	10	Science Citation Index Expanded (SCI-EXPANDED)	Hodonou R, 2000, PROG UROL, V10, P271
Necrotizing fasciitis is a progressive, potentially fatal, rapid, necrotizing infection of the subcutaneous tissues and fascia often caused by a mixture of organisms or by infection with group A Streptococcus pyogenes with or without Staphylococcus aureus. Three cases are presented that have been encountered in forensic pathologic practice. Two cases presented after assaults, and the third simula…	Rutty, GN|Busuttil, A	Rutty, GN|Busuttil, A	Article	10.1097/00000433-200006000-00012	Am. J. Forensic Med. Pathol.	AMERICAN JOURNAL OF FORENSIC MEDICINE AND PATHOLOGY	English	STREPTOCOCCAL INFECTIONS|CLINICAL-FEATURES|FOURNIERS GANGRENE|INJURY|COMPLICATION|PYOGENES|OUTBREAK	necrotizing fasciitis|assault|autopsy	J	2000	Medicolegal Ctr, Dept Forens Pathol, Sheffield S3 7ES, S Yorkshire, England.	Legal Medicine; Pathology	8	Necrotizing fasciitis - Reports of three fatal cases simulating and resulting from assaults	8	Science Citation Index Expanded (SCI-EXPANDED)	Rutty GN, 2000, AM J FOREN MED PATH, V21, P151, DOI 10.1097/00000433-200006000-00012
Study objective: The objective of this retrospective study was to report the results of a series of 81 cases of perineal gangrene treated in the same center. Patients and methods: From 1988 to 1998, 81 patients (64 males, 17 females, mean age: 58 years) with perineal gangrene were treated by a medico-surgical team, by means of a protocol combining appropriate intensive care measures based on a ne…	Brunet, C|Consentino, B|Barthelemy, A|Huart, L|Pirro, N|Cesari, B|Sielezneff, Y|Sastre, B|Farisse, J	Brunet, C|Consentino, B|Barthelemy, A|Huart, L|Pirro, N|Cesari, B|Sielezneff, Y|Sastre, B|Farisse, J	Article	10.1016/S0003-3944(00)00215-7	Ann. Chir.	ANNALES DE CHIRURGIE	French	FOURNIERS GANGRENE|INFECTIONS|BACTEREMIA|EXPERIENCE	cellulitis|Fournier's syndrome|gangrene|hyperbaric oxygen therapy|perineum	J	2000	Serv Chirurg Gen & Urgences, F-13274 Marseille 09, France.|Serv Chirurg Digest, F-13274 Marseille, France.|Serv Osygenotherapie Hyperbare & Reanimat, F-13274 Marseille 09, France.|Hop St Marguerite, Dept Med Informat, F-13274 Marseille 09, France.	Surgery	4	A new bacteriologic approach to perineal gangrene. Results of medico-surgical management. Report of 81 cases.	5	Science Citation Index Expanded (SCI-EXPANDED)	Brunet C, 2000, ANN CHIR, V125, P420, DOI 10.1016/S0003-3944(00)00215-7
Background: Although there is much consensus, certain controversies exist regarding the management of Fournier's gangrene. Method: Publications in English on Fournier's gangrene from January 1950 to September 1999 were obtained through the Medline database and relevant reference lists in publications. It was possible to identify 1726 cases for study. Data extracted for review included country of …	Eke, N	Eke, N	Review	10.1046/j.1365-2168.2000.01497.x	Br. J. Surg.	BRITISH JOURNAL OF SURGERY	English	SOFT-TISSUE INFECTIONS|PERINEAL NECROTIZING FASCIITIS|HYPERBARIC-OXYGEN THERAPY|DIABETES-MELLITUS|MALE GENITALIA|SYNERGISTIC GANGRENE|SURGICAL-MANAGEMENT|PENILE GANGRENE|RISK ASSESSMENT|SCROTUM		J	2000	Univ Port Harcourt, Dept Surg, Urol Unit, Port Harcourt, Nigeria.	Surgery	426	Fournier's gangrene: a review of 1726 cases	461	Science Citation Index Expanded (SCI-EXPANDED)	Eke N, 2000, BRIT J SURG, V87, P718, DOI 10.1046/j.1365-2168.2000.01497.x
A 17-year-old boy presented with Fournier gangrene associated with previously undiagnosed Crohn ileocolitis, Fournier gangrene was managed by debridement, broad-spectrum antibiotics, and hyperbaric oxygen. A diverting ileostomy was performed before skin grafting and scrotal reconstruction. Microscopy of a full-layer surgical sample from the terminal ileum revealed granulomas with multinucleated h…	Jiang, T|Covington, JA|Haile, CA|Murphy, JB|Rotolo, FS|Lake, AM	Jiang, T|Covington, JA|Haile, CA|Murphy, JB|Rotolo, FS|Lake, AM	Article	10.4065/75.6.647	Mayo Clin. Proc.	MAYO CLINIC PROCEEDINGS	English	TUMOR-NECROSIS-FACTOR		J	2000	Greater Baltimore Med Ctr, Dept Med, Baltimore, MD 21204 USA.|Greater Baltimore Med Ctr, Hospitalist Grp, Baltimore, MD 21204 USA.|Greater Baltimore Med Ctr, Dept Surg, Baltimore, MD 21204 USA.|Greater Baltimore Med Ctr, Dept Pediat, Baltimore, MD 21204 USA.	General & Internal Medicine	12	Fournier gangrene associated with Crohn disease	13	Science Citation Index Expanded (SCI-EXPANDED)	Jiang T, 2000, MAYO CLIN PROC, V75, P647, DOI 10.4065/75.6.647
Objectives. To characterize patients with primary necrotizing fasciitis of the male genitalia (Fournier's gangrene) and to identify risk factors and prognostic variables of survival. Methods. Fifty consecutive patients with primary necrotizing fasciitis of the male genitalia treated at our institution during a 15-year period between 1984 and 1998 were retrospectively analyzed. Of these patients, …	Dahm, P|Roland, FH|Vaslef, SN|Moon, RE|Price, DT|Georgiade, GS|Vieweg, J	Dahm, P|Roland, FH|Vaslef, SN|Moon, RE|Price, DT|Georgiade, GS|Vieweg, J	Article	10.1016/S0090-4295(00)00604-X	UROLOGY	UROLOGY	English	HYPERBARIC-OXYGEN THERAPY|FOURNIERS GANGRENE|PERINEUM|SURVIVAL|DISEASE		J	2000	Duke Univ, Med Ctr, Div Urol, Dept Surg, Durham, NC 27710 USA.|Duke Univ, Med Ctr, Div Gen Surg, Durham, NC 27710 USA.|Duke Univ, Med Ctr, Dept Anesthesiol, Durham, NC 27710 USA.	Urology & Nephrology	63	Outcome analysis in patients with primary necrotizing fasciitis of the male genitalia	66	Science Citation Index Expanded (SCI-EXPANDED)	Dahm P, 2000, UROLOGY, V56, P31, DOI 10.1016/S0090-4295(00)00604-X
Introduction: Necrotizing perineal infection or Fournier's gangrene is an uncommon but lethal complication of ischiorectal fossa abscesses. It is associated with a high mortality, especially in diabetics and immunocompromised individuals. Attempts have been made to study factors which could serve as prognostic indicators, The role of faecal diversion has not been clearly determined, Materials and…	Moorthy, K|Rao, PP|Supe, AN	Moorthy, K|Rao, PP|Supe, AN	Article		J. R. Coll. Surg. Edinb.	JOURNAL OF THE ROYAL COLLEGE OF SURGEONS OF EDINBURGH	English	FOURNIERS GANGRENE|NECROTIZING FASCIITIS|COLORECTAL DISEASE|GENITALIA|SURVIVAL|SCROTUM	abscess|Fournier's gangrene|ischiorectal fossa|necrotising perineal infection	J	2000	Seth GS Med Coll, Dept Surg, Parel, Mumbai, India.|KEM Hosp, Parel, Mumbai, India.	Surgery	19	Necrotising perineal infection: a fatal outcome of ischiorectal fossa abscesses	19	Science Citation Index Expanded (SCI-EXPANDED)	Moorthy K, 2000, J ROY COLL SURG EDIN, V45, P281
	[Anonymous]	[Anonymous]	Review		Med. Mal. Infect.	MEDECINE ET MALADIES INFECTIEUSES	French	SOFT-TISSUE INFECTIONS|HYPERBARIC-OXYGEN THERAPY|TOXIC-SHOCK-SYNDROME|A STREPTOCOCCAL INFECTIONS|INTRAVENOUS IMMUNOGLOBULIN THERAPY|INVASIVE GROUP|FOURNIERS-GANGRENE|CLINICAL-FEATURES|CLOSTRIDIUM-PERFRINGENS|CUTANEOUS CELLULITIS		J	2000		Infectious Diseases	0	Consensus conference - Erysipelas and necrotizing fasciitis: management - Tours, January 26, 2000	0	Science Citation Index Expanded (SCI-EXPANDED)	[Anonymous], 2000, MED MALADIES INFECT, V30, P245S
	[Anonymous]	[Anonymous]	Editorial Material		Ann. Dermatol. Venereol.	ANNALES DE DERMATOLOGIE ET DE VENEREOLOGIE	French	SOFT-TISSUE INFECTIONS|HYPERBARIC-OXYGEN THERAPY|TOXIC-SHOCK-SYNDROME|A STREPTOCOCCAL INFECTIONS|INTRAVENOUS IMMUNOGLOBULIN THERAPY|INVASIVE GROUP|FOURNIERS-GANGRENE|CLINICAL-FEATURES|CLOSTRIDIUM-PERFRINGENS|CUTANEOUS CELLULITIS		J	2000		Dermatology	0	Management of erysipela and necrotizing faciitis	0	Science Citation Index Expanded (SCI-EXPANDED)	[Anonymous], 2000, ANN DERMATOL VENER, V127, P1118
	Roux, J|Delage-Corre, M|Gilquin, M|Gaudy, N|Labrousse, F	Roux, J|Delage-Corre, M|Gilquin, M|Gaudy, N|Labrousse, F	Letter		Ann. Pathol.	ANNALES DE PATHOLOGIE	French	FOURNIERS-GANGRENE	genitals|Fournier's gangrene|necrotizing fasciitis	J	2000	CHRU Dupuytren, Serv Anat Pathol, F-87042 Limoges, France.	Pathology	0	Genital gangrene of abrupt onset	0	Science Citation Index Expanded (SCI-EXPANDED)	Roux J, 2000, ANN PATHOL, V20, P648
A literature review did not reveal any controlled study on the management of necrotizing fasciitis. Treatment protocol includes: - an immediate or early surgical management with debridement of all necrotic tissue and extensive fasciotomy followed by a surgical reexamination of the infected area in the following days; -an initial antibiotic therapy targeting aerobic Gram-positive and Gram-negative…	Derancourt, C	Derancourt, C	Article; Proceedings Paper	10.1016/S0399-077X(01)80044-5	Med. Mal. Infect.	MEDECINE ET MALADIES INFECTIEUSES	French	SOFT-TISSUE INFECTIONS|HYPERBARIC-OXYGEN THERAPY|A STREPTOCOCCAL INFECTIONS|TOXIC SHOCK SYNDROME|FOURNIERS-GANGRENE|EARLY RECOGNITION|IMPROVE SURVIVAL|MORTALITY|DIAGNOSIS|SPECTRUM	hyperbaric oxygen|necrotizing fasciitis|soft tissue infection	J	2000	Hop Robert Debre, Serv Dermatol, Reims, France.	Infectious Diseases	1	Management necrotizing cellulitis and fasciitis.	1	Science Citation Index Expanded (SCI-EXPANDED); Conference Proceedings Citation Index - Science (CPCI-S)	Derancourt C, 2000, MED MALADIES INFECT, V30, P420S, DOI 10.1016/S0399-077X(01)80044-5
The effectiveness of honey as a therapeutic agent has been unequivocally demonstrated in the literature reviewed in Part 1 of this article published in 1999, but the biochemical explanation of these effects is more hypothetical, However a rational explanation can be seen when one looks at the scientific literature outside that on honey, Some of the components of honey are substances known to have…	Molan, P	Molan, P	Review	10.1080/0005772X.2001.11099498	Bee World	BEE WORLD	English	INCREASED VASCULAR-PERMEABILITY|INDUCED GASTRIC-LESIONS|HYDROGEN-PEROXIDE|ANTIBACTERIAL ACTIVITY|NATURAL HONEY|TOPICAL APPLICATION|MANUKA HONEY|LOCAL HYPERALIMENTATION|FOURNIERS GANGRENE|IMPREGNATED GAUZE		J	2001	Univ Waikato, Dept Biol Sci, Honey Res Unit, Hamilton, New Zealand.	Entomology	114	Why honey is effective as a medicine - 2. The scientific explanation of its effects	120	Science Citation Index Expanded (SCI-EXPANDED)	Molan P, 2001, BEE WORLD, V82, P22, DOI 10.1080/0005772X.2001.11099498
The scrotum is a superficial structure and clinical examination is frequently not enough for making a specific diagnosis. In acute scrotal pain US can confirm the presumptive clinical diagnosis and provide additional relevant information. In testicular torsion, color-Doppler imaging has a central role since it has become possible to identify it at early stage by showing absence of perfusion in th…	Pavlica, P|Barozzi, L	Pavlica, P|Barozzi, L	Article	10.1007/s003300000604	Eur. Radiol.	EUROPEAN RADIOLOGY	English	COLOR DOPPLER SONOGRAPHY|HENOCH-SCHONLEIN PURPURA|TESTICULAR TORSION|INFLAMMATORY DISEASE|FOURNIERS GANGRENE|SPERMATIC CORD|DIAGNOSIS|CHILDREN|US|ULTRASONOGRAPHY	scrotum|scrotum abnormalities|US|testis|torsion|testis injuries	J	2001	Univ Hosp S Orsola Malpighi, Dept Radiol, I-40138 Bologna, Italy.	Radiology, Nuclear Medicine & Medical Imaging	64	Imaging of the acute scrotum	72	Science Citation Index Expanded (SCI-EXPANDED)	Pavlica P, 2001, EUR RADIOL, V11, P220, DOI 10.1007/s003300000604
A literature review did not reveal any controlled study on the management of necrotizing fasciitis. Treatment protocol includes: an immediate or early surgical management with debridement of all necrotic tissue and extensive fasciotomy followed by a surgical reexamination of the infected area in the following days; an initial antibiotic therapy targeting aerobic Cram positive and Cram-negative or…	Derancourt, C	Derancourt, C	Article		Ann. Dermatol. Venereol.	ANNALES DE DERMATOLOGIE ET DE VENEREOLOGIE	French	SOFT-TISSUE INFECTIONS|HYPERBARIC-OXYGEN THERAPY|A STREPTOCOCCAL INFECTIONS|TOXIC SHOCK SYNDROME|FOURNIERS-GANGRENE|EARLY RECOGNITION|IMPROVE SURVIVAL|MORTALITY|DIAGNOSIS|SPECTRUM		J	2001	Hop Robert Debre, Serv Dermatol, Reims, France.	Dermatology	6	Management necrotizing cellulitis and fasciitis.	6	Science Citation Index Expanded (SCI-EXPANDED)	Derancourt C, 2001, ANN DERMATOL VENER, V128, P452
The preoperative diagnosis of a cecal perforation associated with Salmonella infection as a cause of abdominal-wall necrotizing fasciitis (AWNF) is clinically difficult. Computed tomography of the abdomen is helpful, and can detect the combined presence of a pneumoscrotum and pneumoperitoneum. Its presence indicates a patent processus vaginalis, which acts as the primary route for the spread of t…	Sy, ED|Liu, CS|Huang, SM|Shan, YS	Sy, ED|Liu, CS|Huang, SM|Shan, YS	Article	10.1007/s003830000410	Pediatr. Surg. Int.	PEDIATRIC SURGERY INTERNATIONAL	English	FOURNIERS-GANGRENE|CHILDREN|CT|PNEUMOPERITONEUM|MANAGEMENT|EXPERIENCE|DIAGNOSIS|SURVIVAL|IMPACT	cecal perforation|necrotizing fasciitis|pneumoperitoneum|pneumoscrotum|patent processus vaginalis|Salmonella infection	J	2001	Natl Cheng Kung Univ Hosp, Dept Surg, Sect Pediat Surg, Tainan 70428, Peoples R China.	Pediatrics; Surgery	8	Cecal perforation presenting as abdominal-wall necrotizing fasciitis	8	Science Citation Index Expanded (SCI-EXPANDED)	Sy ED, 2001, PEDIATR SURG INT, V17, P215, DOI 10.1007/s003830000410
	Choe, JM|Battino, BS|Benedict, J|Bell, TE	Choe, JM|Battino, BS|Benedict, J|Bell, TE	Article	10.1016/S0022-5347(05)66484-1	J. Urol.	JOURNAL OF UROLOGY	English	FOURNIERS	Fournier gangrene|myositis|perineum|orchitis	J	2001	Univ Cincinnati, Coll Med, Dept Surg, Div Urol, Cincinnati, OH 45267 USA.	Urology & Nephrology	3	Myositis and myonecrosis of the thigh: An unusual complication of a testicular thigh pouch	3	Science Citation Index Expanded (SCI-EXPANDED)	Choe JM, 2001, J UROLOGY, V165, P1217, DOI 10.1016/S0022-5347(05)66484-1
Necrotizing fasciitis is a severe infection of the superficial fascia. Early recognition and aggressive management are essential to the treatment of this highly morbid disease. The clinical and physical findings are often the initial clues leading to the correct diagnosis. Computed tomography can play a crucial role in delineating the anatomy, evaluating for the extent of the infection, and for e…	Jean-Charles, N|Sadler, MA	Jean-Charles, N|Sadler, MA	Article	10.1007/s002610000188	Abdom. Imaging	ABDOMINAL IMAGING	English	GANGRENE	necrotizing perineal fasciitis|Fournier's disease|CT|pelvis	J	2001	St Vincents Med Ctr, Dept Radiol, New York, NY 10011 USA.	Gastroenterology & Hepatology; Radiology, Nuclear Medicine & Medical Imaging	9	Necrotizing perineal fasciitis in two paraplegic nursing-home residents: CT imaging findings	11	Science Citation Index Expanded (SCI-EXPANDED)	Jean-Charles N, 2001, ABDOM IMAGING, V26, P443, DOI 10.1007/s002610000188
The subject of scrotal pain or mass can be a difficult and embarrassing subject for the patient to discuss. However, the male with acute scrotal, groin, or lower abdominal pain requires prompt, accurate diagnosis and management. Thus, the clinician must obtain an in-depth topic. Although a broad scope of etiologies manifest as an acute scrotum, testicular torsion, testicular and epididymal append…	Marcozzi, D|Suner, S	Marcozzi, D|Suner, S	Article	10.1016/S0733-8627(05)70203-0	Emerg. Med. Clin. N. Am.	EMERGENCY MEDICINE CLINICS OF NORTH AMERICA	English	SOFT-TISSUE INFECTIONS|FOURNIERS-GANGRENE|TESTICULAR TORSION|CLINICAL PRESENTATION|CREMASTERIC REFLEX|DIAGNOSIS|CHILDREN|MANAGEMENT|EPIDIDYMITIS|ULTRASOUND		J	2001	Rhode Isl Hosp, Dept Emergency Med, Providence, RI 02903 USA.|Brown Univ, Sch Med, Providence, RI 02912 USA.	Emergency Medicine	9	The nontraumatic, acute scrotum	9	Science Citation Index Expanded (SCI-EXPANDED)	Marcozzi D, 2001, EMERG MED CLIN N AM, V19, P547, DOI 10.1016/S0733-8627(05)70203-0
	Giebel, GD	Giebel, GD	Editorial Material	10.1007/s00104-002-0431-7	Chirurg	CHIRURG	German			J	2002	Krankenhaus St Josef, Sekt Koloproktol, D-66125 Saarbrucken, Germany.	Surgery	7	Fournier gangrene as rate complication of stapler hemorrhoidectomy	7	Science Citation Index Expanded (SCI-EXPANDED)	Giebel GD, 2002, CHIRURG, V73, P288, DOI 10.1007/s00104-002-0431-7
	Hodgson, DJ|Peters, JL|Shah, PJR	Hodgson, DJ|Peters, JL|Shah, PJR	Article	10.1258/jrsm.95.3.136	J. R. Soc. Med.	JOURNAL OF THE ROYAL SOCIETY OF MEDICINE	English			J	2002	Middlesex Hosp, Inst Urol & Nephrol, London W1T 3AA, England.	General & Internal Medicine	2	Perineal necrotizing fasciitis with dilatation of Cowper's gland	2	Science Citation Index Expanded (SCI-EXPANDED)	Hodgson DJ, 2002, J ROY SOC MED, V95, P136, DOI 10.1258/jrsm.95.3.136
Purpose: We describe the use of fibrin tissue adhesive as an adjunct for reconstructing genital skin loss due to Fournier's gangrene. Materials and Methods: We treated 2 patients with Fournier's gangrene with repeat surgical debridement and antibiotics. Delayed primary closure was enhanced by using liquid fibrin sealant. In 1 case the sealant was used to obliterate a large testicular thigh pouch …	DeCastro, BJ|Morey, AF	DeCastro, BJ|Morey, AF	Article	10.1016/S0022-5347(05)65197-X	J. Urol.	JOURNAL OF UROLOGY	English	MANAGEMENT|GLUE	penis|fibrin tissue adhesive|Fournier gangrene|skin|debridement	J	2002	Brooke Army Med Ctr, Urol Serv, San Antonio, TX USA.	Urology & Nephrology	11	Fibrin sealant for the reconstruction of Fournier's gangrene sequelae	14	Science Citation Index Expanded (SCI-EXPANDED)	DeCastro BJ, 2002, J UROLOGY, V167, P1774, DOI 10.1016/S0022-5347(05)65197-X
Emphysematous (gas-forming) infections of the abdomen and pelvis represent potentially life-threatening conditions that require aggressive medical and often surgical management. The initial clinical manifestation of these entities may be insidious, but rapid progression to sepsis will occur in the absence of early therapeutic intervention. Conventional radiography and ultrasonography are often th…	Grayson, DE|Abbott, RM|Levy, AD|Sherman, PM	Grayson, DE|Abbott, RM|Levy, AD|Sherman, PM	Article; Proceedings Paper	10.1148/radiographics.22.3.g02ma06543	Radiographics	RADIOGRAPHICS	English	URINARY-TRACT INFECTIONS|FOURNIERS-GANGRENE|COMPUTED-TOMOGRAPHY|NECROTIZING FASCIITIS|HYPERBARIC-OXYGEN|EFFERVESCENT GALLBLADDER|CLOSTRIDIUM-PERFRINGENS|GENITOURINARY TRACT|ACUTE-PANCREATITIS|PROGNOSTIC VALUE	cholecystitis|cystitis|emphysema, gastrointestinal|gastritis|genitourinary system, infection|pancreatitis|scrotum, diseases	J	2002	Wilford Hall USAF Med Ctr, Dept Radiol, MDTS 759, MTRD, Lackland AFB, TX 78236 USA.|Univ Texas, Hlth Sci Ctr, Dept Radiol, San Antonio, TX USA.|Armed Forces Inst Pathol, Dept Radiol Pathol, Washington, DC 20306 USA.|Uniformed Serv Univ Hlth Sci, Dept Radiol & Nucl Med, Bethesda, MD 20814 USA.	Radiology, Nuclear Medicine & Medical Imaging	184	Emphysematous infections of the abdomen and pelvis: A pictorial review	196	Science Citation Index Expanded (SCI-EXPANDED); Conference Proceedings Citation Index - Science (CPCI-S)	Grayson DE, 2002, RADIOGRAPHICS, V22, P543, DOI 10.1148/radiographics.22.3.g02ma06543
	Embil, JM|Cherneski, C	Embil, JM|Cherneski, C	Letter		Saudi Med. J.	SAUDI MEDICAL JOURNAL	English	FOURNIERS-GANGRENE|MALE GENITALIA		J	2002	Univ Manitoba, Ctr Hlth Sci, Winnipeg, MB, Canada.	General & Internal Medicine	0	Necrotizing fasciitis - Reply	0	Science Citation Index Expanded (SCI-EXPANDED)	Embil JM, 2002, SAUDI MED J, V23, P609
Fournier's gangrene is a fascitis of the perineum and of the external genitalia. It is a serious infection with rapid evolution and a severe prognosis. It is also unpredictable towards the necrosis. It concerns a series of 31 cases of the perineal scrotal gangrene supervised In the department of surgical visceral emergency of the Ibn Rochd University hospital of Casablanca between 1992 and 2000. …	El Mejjad, A|Belmahi, A|Choukri, A|Kafih, M|Aghzadi, R|Zerouali, ON	El Mejjad, A|Belmahi, A|Choukri, A|Kafih, M|Aghzadi, R|Zerouali, ON	Article	10.1016/S0003-4401(02)00112-2	Ann. Urol.	ANNALES D UROLOGIE	French	HYPERBARIC-OXYGEN THERAPY|FOURNIERS-GANGRENE|NECROTIZING FASCIITIS|MALE GENITALIA|DIAGNOSIS|INFECTION	diagnosis|Fournier's gangrene|treatment	J	2002	CHU Ibnou Rochd, Serv Urgences Chirurg Viscerales, Casablanca, Morocco.	Urology & Nephrology	4	The perineal scrotal gangrene: a series of 31 cases.	5	Science Citation Index Expanded (SCI-EXPANDED)	El Mejjad A, 2002, ANN UROL, V36, P277, DOI 10.1016/S0003-4401(02)00112-2
Fournier's gangrene is an infectious necrotizing fasciitis of the perineum and genital regions. It is a synergistic infection caused by a mixture of aerobic and anaerobic organisms. The mortality rate from this infection ranges from 0 to 67 per cent. One of the most important determinants of overall outcome is early recognition and extensive surgical debridement upon initial diagnosis. This is fo…	Norton, KS|Johnson, LW|Perry, T|Perry, KH|Sehon, JK|Zibari, GB	Norton, KS|Johnson, LW|Perry, T|Perry, KH|Sehon, JK|Zibari, GB	Article; Proceedings Paper		Am. Surg.	AMERICAN SURGEON	English	DISEASE		J	2002	Louisiana State Univ, Ctr Hlth Sci, EA Conway Med Ctr, Monroe, LA 71202 USA.|Louisiana State Univ, Ctr Hlth Sci, Shreveport, LA 71105 USA.	Surgery	70	Management of Fournier's gangrene: An eleven year retrospective analysis of early recognition, diagnosis, and treatment	90	Conference Proceedings Citation Index - Science (CPCI-S); Science Citation Index Expanded (SCI-EXPANDED)	Norton KS, 2002, AM SURGEON, V68, P709
	Monteiro, E|Carvalho, P|Costa, P|Ferraro, A	Monteiro, E|Carvalho, P|Costa, P|Ferraro, A	Letter	10.1097/00006534-200210000-00042	Plast. Reconstr. Surg.	PLASTIC AND RECONSTRUCTIVE SURGERY	English	RECONSTRUCTION		J	2002		Surgery	10	"Inner thigh lift flap" for Fournier gangrene of the scrotum	11	Science Citation Index Expanded (SCI-EXPANDED)	Monteiro E, 2002, PLAST RECONSTR SURG, V110, P1372, DOI 10.1097/00006534-200210000-00042
Background Necrotizing gangrene of the genitalia and perineum is a fulminant, life-threatening condition. This infection is usually polymicrobial and may be idiopathic or secondary to local trauma or surgery. Histologically, it is characterized by obliterative endarteritis and thrombosis of the subcutaneous vessels, fascial necrosis, and leukocytic infiltration. Mortality rates of 25-75% have bee…	Cabrera, H|Skoczdopole, L|Marini, M|Della Giovanna, P|Saponaro, A|Echeverria, C	Cabrera, H|Skoczdopole, L|Marini, M|Della Giovanna, P|Saponaro, A|Echeverria, C	Article	10.1046/j.1365-4362.2002.01640.x	Int. J. Dermatol.	INTERNATIONAL JOURNAL OF DERMATOLOGY	English	HUMAN-IMMUNODEFICIENCY-VIRUS|FOURNIERS-GANGRENE|FASCIITIS|INFECTIONS|DISEASE		J	2002	Hosp Nacl Alejandro Posadas, Dermatol Sect, Buenos Aires, DF, Argentina.|Hosp Nacl Alejandro Posadas, Plast Surg Sect, Buenos Aires, DF, Argentina.|British Hosp, Dermatol Sect, Buenos Aires, DF, Argentina.	Dermatology	16	Necrotizing gangrene of the genitalia and perineum	19	Science Citation Index Expanded (SCI-EXPANDED)	Cabrera H, 2002, INT J DERMATOL, V41, P847, DOI 10.1046/j.1365-4362.2002.01640.x
Objective: To determine whether hyperbaric oxygen (HBO) therapy is an effective adjunct treatment for hypoxic wounds. Methods: We identified studies from technology assessment reports on HBO and a MEDLINE search from mid-1998 to August 2001. We accepted randomized controlled trials (RCTs), cohorts, and case series that reported original data, included at least 5 patients, evaluated the use of HBO…	Wang, CC|Schwaitzberg, S|Berliner, E|Zarin, DA|Lau, J	Wang, CC|Schwaitzberg, S|Berliner, E|Zarin, DA|Lau, J	Article	10.1001/archsurg.138.3.272	Arch. Surg.	ARCHIVES OF SURGERY	English	INDUCED HEMORRHAGIC CYSTITIS|GAS-GANGRENE|NECROTIZING FASCIITIS|RADIATION CYSTITIS|FOURNIERS-GANGRENE|ADJUNCTIVE TREATMENT|SURGICAL PATIENTS|CLINICAL-TRIAL|FOOT ULCER|THERAPY		J	2003	Tufts New England Med Ctr, Evidence Based Practice Ctr, Div Clin Care Res, Boston, MA USA.|Tufts New England Med Ctr, Dept Surg, Boston, MA USA.|Agcy Healthcare Res & Qual, Technol Assessment Program, Ctr Practice & Technol Assessment, Rockville, MD USA.	Surgery	107	Hyperbaric oxygen for treating wounds - A systematic review of the literature	112	Science Citation Index Expanded (SCI-EXPANDED)	Wang CC, 2003, ARCH SURG-CHICAGO, V138, P272, DOI 10.1001/archsurg.138.3.272
Objectives: We wanted to determine if there was a difference in outcome for those patients with Fournier's disease who underwent numerous debridements as opposed to only one initial debridement. Methods: The records of 19 patients with the diagnosis of Fournier's gangrene were reviewed retrospectively at our institution. Special attention was placed on demographic data, primary managing service, …	Chawla, SN|Gallop, C|Mydlo, JH	Chawla, SN|Gallop, C|Mydlo, JH	Article	10.1016/S0302-2838(03)00102-7	Eur. Urol.	EUROPEAN UROLOGY	English	GENITALIA|SURVIVAL	gangrene|debridement|outcome analysis|infection	J	2003	Temple Univ, Ctr Med, Dept Urol, Philadelphia, PA 19140 USA.	Urology & Nephrology	80	Fournier's gangrene: An analysis of repeated surgical debridement	85	Science Citation Index Expanded (SCI-EXPANDED)	Chawla SN, 2003, EUR UROL, V43, P572, DOI 10.1016/S0302-2838(03)00102-7
Introduction. The gracilis flap is commonly used for the reconstruction of the genitalia and scrotum, but the procedure has problems owing to a pedicle away from the pubic tubercle and a bulky nature. A new use of this flap without including its pedicle has been described as the "short gracilis flap" and has been used for vulvovaginal, perineal, and inguinal reconstruction with considerable resul…	Kayikcioglu, A	Kayikcioglu, A	Article	10.1016/S0090-4295(03)00158-4	Urology	UROLOGY	English	MYOCUTANEOUS FLAPS|FOURNIERS GANGRENE		J	2003	Hacettepe Univ, Fac Med, Dept Plast & Reconstruct Surg, Ankara, Turkey.	Urology & Nephrology	19	A new technique in scrotal reconstruction: Short gracilis flap	26	Science Citation Index Expanded (SCI-EXPANDED)	Kayikcioglu A, 2003, UROLOGY, V61, P1254, DOI 10.1016/S0090-4295(03)00158-4
Major scrotal defect with exposed testes. and/or, spermatic cords are, a challenge for the reconstructive surgeon. The bacterial flora of the perineum, difficulty of immobilisation and the contour of the testes make testicular cover a difficult task [Br. J. Plast. Surg. 41 (1988) 190]. Traditional approaches have used simple skin grafts or if not feasible, multi-staged procedures with initial bur…	Ellabban, MG|Townsend, PL	Ellabban, MG|Townsend, PL	Article	10.1016/S0007-1226(03)00178-4	Br. J. Plast. Surg.	BRITISH JOURNAL OF PLASTIC SURGERY	English	FOURNIER GANGRENE|THIGH FLAPS|AVULSION	scrotal defects|reconstruction|muscle flaps|single-stage	J	2003	Frenchay Hosp, Dept Plast Surg, Bristol BS16 1LE, Avon, England.	Surgery	16	Single-stage muscle flap reconstruction of major scrotal defects: report of two cases	24	Science Citation Index Expanded (SCI-EXPANDED)	Ellabban MG, 2003, BRIT J PLAST SURG, V56, P489, DOI 10.1016/S0007-1226(03)00178-4
Scrotal ulcer is a unique adverse effect of all- trans retinoic acid (ATRA) in patients with acute promyelocytic leukemia (APL). The pathogenesis of scrotal ulceration remains unknown. We describe genital ulcers that developed in four patients with APL who were undergoing ATRA therapy (45 mg/m 2 per day p.o.). Two of the patients were female, in whom this condition is quite rare. Genital ulcers w…	Fukuno, K|Tsurumi, H|Goto, H|Oyama, M|Tanabashi, S|Moriwaki, H	Fukuno, K|Tsurumi, H|Goto, H|Oyama, M|Tanabashi, S|Moriwaki, H	Article	10.1080/1042819031000110982	Leuk. Lymphoma	LEUKEMIA & LYMPHOMA	English	FOURNIERS-GANGRENE	genital ulcer|all-retinoic acid|acute promyelocytic leukemia|Fournier's gangrene	J	2003	Gifu Univ, Sch Med, Dept Internal Med 1, Gifu 5008705, Japan.|Takayama Red Cross Hosp, Dept Internal Med, Gifu 5068550, Japan.|Kisogawa Hosp, Dept Internal Med, Aichi 4930001, Japan.	Oncology; Hematology	10	Genital ulcers during treatment with all-trans retinoic acid for acute promyelocytic leukemia	10	Science Citation Index Expanded (SCI-EXPANDED)	Fukuno K, 2003, LEUKEMIA LYMPHOMA, V44, P2009, DOI 10.1080/1042819031000110982
	Lawrentschuk, N|Young, AB|Nguyen, H	Lawrentschuk, N|Young, AB|Nguyen, H	Article	10.1046/j.1445-2197.2003.02794.x	ANZ J. Surg.	ANZ JOURNAL OF SURGERY	English	SOFT-TISSUE INFECTIONS|FOURNIERS GANGRENE|PERFORATION|SCROTUM|CANCER|COLON	fournier gangrene|necrotizing fasciitis|rectal neoplasms	J	2003	Launceston Gen Hosp, Dept Surg, Launceston, Tas, Australia.	Surgery	4	Necrotizing fasciitis: An unusual presentation for rectal carcinoma	4	Science Citation Index Expanded (SCI-EXPANDED)	Lawrentschuk N, 2003, ANZ J SURG, V73, P865, DOI 10.1046/j.1445-2197.2003.02794.x
We report one case of rectal cancer disclosed by a perineal cellulitis in a diabetic woman. This infrequent association has a bad prognosis. Diagnosis is mainly clinical. Treatment is urgent with large spectrum antibiotic therapy, surgical debridement, colostomy and hyperbaric oxygen if available. Surgical treatment of the rectal cancer can be done immediately or delayed. (C) 2003 Editions scient…	Lamy, A|Tissot, B|Pigot, F	Lamy, A|Tissot, B|Pigot, F	Article	10.1016/j.anchir.2003.09.006	Ann. Chir.	ANNALES DE CHIRURGIE	French	FOURNIERS GANGRENE	rectal cancer|perineal cellulites|gas gangrene	J	2003	Ctr Hosp Agen, Serv Chirurg Digest, F-47923 Agen, France.|Ctr Hosp Agen, Serv Med 2, F-47923 Agen, France.|Serv Proctol Maison St Protestante Bagatelle, F-33401 Talence, France.	Surgery	2	Perineal necrotizing cellulitis disclosing rectal cancer	3	Science Citation Index Expanded (SCI-EXPANDED)	Lamy A, 2003, ANN CHIR, V128, P630, DOI 10.1016/j.anchir.2003.09.006
	Harden, SP|Creasy, TS	Harden, SP|Creasy, TS	Article	10.1259/bjr/20796813	Br. J. Radiol.	BRITISH JOURNAL OF RADIOLOGY	English	FOURNIERS GANGRENE|NECROTIZING FASCIITIS		J	2003	Royal Bournemouth Hosp, Dept Radiol, Bournemouth BH7 7DW, Dorset, England.	Radiology, Nuclear Medicine & Medical Imaging	2	All that glistens isn't gold (so do be sure the surgeon's told!)	3	Science Citation Index Expanded (SCI-EXPANDED)	Harden SP, 2003, BRIT J RADIOL, V76, P841, DOI 10.1259/bjr/20796813
	Bakshi, C|Banavali, S|Lokeshwar, N|Prasad, R|Advani, S	Bakshi, C|Banavali, S|Lokeshwar, N|Prasad, R|Advani, S	Article	10.1002/mpo.10110	Med. Pediatr. Oncol.	MEDICAL AND PEDIATRIC ONCOLOGY	English	NECROTIZING FASCIITIS|PROMYELOCYTIC LEUKEMIA|HYPERBARIC-OXYGEN|SURVIVAL|THERAPY|SCROTUM|PENIS	Fournier gangrene|pediatric cancer|hematologic malignancies	J	2003	Tata Mem Hosp, Dept Med & Pediat Oncol, Bombay 400012, Maharashtra, India.|Tata Mem Hosp, Dept Plast Surg, Bombay 400012, Maharashtra, India.	Oncology; Pediatrics	12	Clustering of Fournier (male genital) gangrene cases in a pediatric cancer ward	15	Science Citation Index Expanded (SCI-EXPANDED)	Bakshi C, 2003, MED PEDIATR ONCOL, V41, P472, DOI 10.1002/mpo.10110
	Nakamura, S|Hashimoto, Y|Ishida-Yamamoto, A|Takahashi, H|Yokoo, H|Ichikawa, H|Fujisawa, M|Iizuka, H	Nakamura, S|Hashimoto, Y|Ishida-Yamamoto, A|Takahashi, H|Yokoo, H|Ichikawa, H|Fujisawa, M|Iizuka, H	Article	10.1159/000078591	Dermatology	DERMATOLOGY	English	FOURNIERS GANGRENE	Fournier's gangrene|necrotizing fasciitis|debridement|mesh skin graft|abnormal serum electrolytes	J	2004	Asahikawa Med Coll, Dept Dermatol, Asahikawa, Hokkaido 0788510, Japan.|Fukagawa City Hosp, Div Surg, Fukagawa, Japan.|Fukagawa City Hosp, Div Urol, Fukagawa, Japan.	Dermatology	6	Hypocalcemia: A sign of severity of necrotizing fasciitis	6	Science Citation Index Expanded (SCI-EXPANDED)	Nakamura S, 2004, DERMATOLOGY, V209, P64, DOI 10.1159/000078591
The primary care physician plays a key role in the diagnosis and initial management of most urologic emergencies. It is critical to stratify patients into those who require urgent care and those who require emergent care, because the time to therapy may significantly impact on outcome between these two groups. Mismanagement of these conditions may result in significant sequelae, which are prevent…	Rosenstein, D|McAninch, JW	Rosenstein, D|McAninch, JW	Article	10.1016/S0025-7125(03)00190-1	Med. Clin. N. Am.	MEDICAL CLINICS OF NORTH AMERICA	English	FOURNIERS GANGRENE|ACUTE SCROTUM|RENAL TRAUMA|DIAGNOSIS|ETIOLOGY|CHILDREN|PRIAPISM|TORSION|PAIN		J	2004	Univ Calif San Francisco, San Francisco Gen Hosp, San Francisco, CA 94110 USA.|Santa Clara Valley Med Ctr, Div Urol, San Jose, CA 95128 USA.	General & Internal Medicine	26	Urologic emergencies	26	Science Citation Index Expanded (SCI-EXPANDED)	Rosenstein D, 2004, MED CLIN N AM, V88, P495, DOI 10.1016/S0025-7125(03)00190-1
Acute scrotal pain makes up approximately 0.5% of all complaints presenting to an emergency department. Some of the most common diagnoses for this complaint are testicular torsion and epididymitis. Misdiagnosing testicular torsion can lead to organ loss, cosmetic deformity, and compromised fertility. Modern ultrasound examination of the scrotum is the test of choice for acute scrotal pathology an…	Blaivas, M|Brannam, L	Blaivas, M|Brannam, L	Article	10.1016/j.emc.2004.04.002	Emerg. Med. Clin. N. Am.	EMERGENCY MEDICINE CLINICS OF NORTH AMERICA	English	COLOR DOPPLER SONOGRAPHY|ACUTE SCROTUM|EMERGENCY PHYSICIANS|FOURNIERS GANGRENE|SPERMATIC CORD|TORSION|DIAGNOSIS|CHILDREN|ULTRASONOGRAPHY|US		J	2004	Med Coll Georgia, Dept Emergency Med, Sect Emergency Ultrasound, Augusta, GA 30912 USA.	Emergency Medicine	40	Testicular ultrasound	41	Science Citation Index Expanded (SCI-EXPANDED)	Blaivas M, 2004, EMERG MED CLIN N AM, V22, P723, DOI 10.1016/j.emc.2004.04.002
Background: Fournier gangrene is a necrotizing fasciitis of the perineal and genital region resulting from polymicrobial infection in which infection spreads along fascial planes, causing soft-tissue necrosis. If surgical debridement and control of infection are delayed, the disease can progress and result in septic shock, multiorgan failure, and death. Initial symptoms are severe pain in the gen…	Nambiar, PK|Lander, S|Midha, M|Ha, C	Nambiar, PK|Lander, S|Midha, M|Ha, C	Article	10.1080/10790268.2005.11753809	J. Spinal Cord. Med.	JOURNAL OF SPINAL CORD MEDICINE	English	OUTCOME ANALYSIS|COMPLICATION|INJECTION	tetraplegia|spinal cord injuries|penile lesion|Fournier gangrene|necrotizing fasciitis|neurogenic bladder|neurogenic bowel|urgent surgical intervention	J	2005	Hunter Holmes McGuire Vet Adm Med Ctr, Spinal Cord Injury & Dis Unit, Richmond, VA USA.	Neurosciences & Neurology	7	Fournier gangrene in spinal cord injury: A case report	9	Science Citation Index Expanded (SCI-EXPANDED)	Nambiar PK, 2005, J SPINAL CORD MED, V28, P121, DOI 10.1080/10790268.2005.11753809
The elevated serum glucose levels associated with diabetes mellitus (DM) alter host immune responses, resulting in a well-documented increase in the predisposition to infectious processes. Furthermore, the cumulative effect of age-related immune senescence, superimposed on this enhanced risk of infections, can lead to serious and life-threatening infections in elderly patients with DM. Because in…	Rajagopalan, S	Rajagopalan, S	Article	10.1086/427690	Clin. Infect. Dis.	CLINICAL INFECTIOUS DISEASES	English	MALIGNANT EXTERNAL OTITIS|URINARY-TRACT INFECTIONS|EMPHYSEMATOUS PYELONEPHRITIS|RHINOCEREBRAL MUCORMYCOSIS|FOURNIERS GANGRENE|IMMUNE-SYSTEM|SUSCEPTIBILITY|MANAGEMENT|PATHOGENESIS|ZYGOMYCOSIS		J	2005	Charles R Drew Univ Med & Sci, King Drew Med Ctr, Div Infect Dis, Dept Internal Med, Los Angeles, CA 90059 USA.	Immunology; Infectious Diseases; Microbiology	60	Serious infections in elderly patients with diabetes mellitus	67	Science Citation Index Expanded (SCI-EXPANDED)	Rajagopalan S, 2005, CLIN INFECT DIS, V40, P990, DOI 10.1086/427690
Purpose: Fournier's gangrene is a necrotizing fasciitis of the genitalia that is associated with high morbidity and mortality. Groups at many institutions have initiated routine adjuvant hyperbaric oxygen (HBO) therapy. We examined whether HBO has made a difference in the morbidity, mortality and costs associated with treating this disease. We also analyzed predictors of extended hospital stay an…	Mindrup, SR|Kealey, GP|Fallon, B	Mindrup, SR|Kealey, GP|Fallon, B	Article	10.1097/01.ju.0000158129.56571.05	J. Urol.	JOURNAL OF UROLOGY	English	THERAPY	scrotum|Fournier gangrene|hyperbaric oxygenation|treatment outcome|fasciitis|necrotizing	J	2005	Univ Iowa, Dept Urol, Iowa City, IA 52242 USA.|Univ Iowa, Dept Surg, Iowa City, IA 52242 USA.	Urology & Nephrology	67	Hyperbaric oxygen for the treatment of Fournier's gangrene	78	Science Citation Index Expanded (SCI-EXPANDED)	Mindrup SR, 2005, J UROLOGY, V173, P1975, DOI 10.1097/01.ju.0000158129.56571.05
	Hamzaoglu, I|Hodin, RA	Hamzaoglu, I|Hodin, RA	Review	10.1097/01.MIB.0000174373.75977.b9	Inflamm. Bowel Dis.	INFLAMMATORY BOWEL DISEASES	English	POUCH-ANAL ANASTOMOSIS|INFLAMMATORY-BOWEL-DISEASE|ANORECTAL ABSCESS FISTULA|QUALITY-OF-LIFE|CROHNS-DISEASE|INDETERMINATE COLITIS|RESTORATIVE PROCTOCOLECTOMY|SURGICAL MANAGEMENT|FOURNIERS GANGRENE|HEMORRHOIDS		J	2005	Massachusetts Gen Hosp, Dept Surg, Boston, MA 02114 USA.	Gastroenterology & Hepatology	10	Perianal problems in patients with ulcerative colitis	10	Science Citation Index Expanded (SCI-EXPANDED)	Hamzaoglu I, 2005, INFLAMM BOWEL DIS, V11, P856, DOI 10.1097/01.MIB.0000174373.75977.b9
Fournier gangrene is a life-threatening necrotizing fasciitis of the perineal-scrotal area that occurs in diabetic males. Patients typically present with systemic toxicity and significant inflammatory changes in the scrotum and perineum. Most cases of Fournier gangrene are polymicrobic and require urgent surgical debridement and broad-spectrum antibiotic therapy. We describe a case of Fournier ga…	Marinella, MA	Marinella, MA	Article	10.1097/01.smj.0000177354.44532.9f	South.Med.J.	SOUTHERN MEDICAL JOURNAL	English	LANCEFIELD GROUP-C|INFECTIONS	Fournier gangrene|necrotizing fasciitis|group C streptococci|diabetes mellitus	J	2005	Wright State Univ, Sch Med, Dayton, OH 45435 USA.	General & Internal Medicine	3	Group C streptococcal sepsis complicating Fournier gangrene	4	Science Citation Index Expanded (SCI-EXPANDED)	Marinella MA, 2005, SOUTH MED J, V98, P921, DOI 10.1097/01.smj.0000177354.44532.9f
Objective: A retrospective analysis of 42 patients with necrotizing soft tissue infections treated with adjunctive HBO2 to ascertain efficacy and safety. Overall mortality was 11.9% and morbidity 5%. Summary Background Data: Necrotizing soft tissue infections have historically high rates of mortality and morbidity, including amputation. Common misconceptions that prevent widespread use of adjunct…	Escobar, SJ|Slade, JB|Hunt, TK|Cianci, P	Escobar, SJ|Slade, JB|Hunt, TK|Cianci, P	Article		Undersea Hyperb. Med.	UNDERSEA AND HYPERBARIC MEDICINE	English	SOFT-TISSUE INFECTIONS|FOURNIERS-GANGRENE|ENDOTHELIAL-CELLS|GAS-GANGRENE|RISK-FACTORS|MANAGEMENT|TOXIN|ALPHA		J	2005	Doctors Med Ctr, Dept Hyperbar Med, San Pablo, CA USA.|Univ Calif San Francisco, Dept Surg, San Francisco, CA 94143 USA.	Marine & Freshwater Biology; Research & Experimental Medicine	65	Adjuvant Hyperbaric oxygen therapy (HBO2) for treatment of necrotizing fasciitis reduces mortality and amputation rate.	68	Science Citation Index Expanded (SCI-EXPANDED)	Escobar SJ, 2005, UNDERSEA HYPERBAR M, V32, P437
Aims: Fournier gangrene is a rapidly progressive necrotizing fasciitis involving the genitalia. It can be treated with antibiotics and immediate debridement along with treatment of the predisposing condition. We evaluated the Prognostic factors, clinical characteristics and treatment of patients of the Fournier gangrene. Methods: The subjects were 40 male patients diagnosed with Fournier gangrene…	Jeong, HJ|Park, SC|Seo, IY|Rim, JS	Jeong, HJ|Park, SC|Seo, IY|Rim, JS	Article	10.1111/j.1442-2042.2005.01204.x	Int. J. Urol.	INTERNATIONAL JOURNAL OF UROLOGY	English	SURGICAL DEBRIDEMENT|MALE GENITALIA|SCROTUM|SURVIVAL|PENIS	Fournier gangrene|infection|prognosis	J	2005	Wonkwang Univ, Coll Med, Dept Urol, Iksan, South Korea.	Urology & Nephrology	65	Prognostic factors in Fournier gangrene	71	Science Citation Index Expanded (SCI-EXPANDED)	Jeong HJ, 2005, INT J UROL, V12, P1041, DOI 10.1111/j.1442-2042.2005.01204.x
	Eltorai, IM	Eltorai, IM	Letter		J. Spinal Cord. Med.	JOURNAL OF SPINAL CORD MEDICINE	English	OF-THE-LITERATURE|HYPERBARIC-OXYGEN|NECROSIS		J	2006		Neurosciences & Neurology	1	Fournier gangrene in spinal cord injury: A case report - Namblar PK, Lander S, Mildha M, Ha C - J Spinal Cord Med. 2005;28(2): 121-124	2	Science Citation Index Expanded (SCI-EXPANDED)	Eltorai IM, 2006, J SPINAL CORD MED, V29, P15
	Nambiar, P	Nambiar, P	Letter		J. Spinal Cord. Med.	JOURNAL OF SPINAL CORD MEDICINE	English	HYPERBARIC-OXYGEN THERAPY|NECROTIZING FASCIITIS		J	2006		Neurosciences & Neurology	0	Fournier gangrene in spinal cord injury: A case report - Namblar PK, Lander S, Mildha M, Ha C - J Spinal Cord Med. 2005;28(2): 121-124 - Authors' response	0	Science Citation Index Expanded (SCI-EXPANDED)	Nambiar P, 2006, J SPINAL CORD MED, V29, P16
Fournier gangrene is a necrotizing fasciitis of the perineal and genital region, which almost exclusively affects men. The cause is a polymicrobial infection associated with superficial trauma, urological diseases and operations, as well as colorectal diseases. Diabetes mellitus, alcoholism, immunosuppression and other severe illnesses are frequent co-factors. Immediate administration of systemic…	Aschoff, R|Baldauf, A|Leike, S|Wirth, MP|Meurer, M	Aschoff, R|Baldauf, A|Leike, S|Wirth, MP|Meurer, M	Article	10.1007/s00105-006-1101-3	Hautarzt	HAUTARZT	German		Fournier gangrene|necrotizing fasciitis|infection|penis|scrotum	J	2006	Tech Univ Dresden, Dermatol Klin & Poliklin, Klinikum Carl Gustav Carus, D-01307 Dresden, Germany.|Tech Univ Dresden, Klinikum Carl Gustav Carus, Klin & Poliklin Urol, D-8027 Dresden, Germany.	Dermatology	1	Extensive Fournier gangrene. A dermatologic emergency	1	Science Citation Index Expanded (SCI-EXPANDED)	Aschoff R, 2006, HAUTARZT, V57, P217, DOI 10.1007/s00105-006-1101-3
Background: In the present study, the authors report their experience with quartet rotationplasty that were performed to cover large perianal defects caused by necrotizing fasciitis with no tension to the anus. Methods: From April of 2000 to August of 2004, four patients with large perianal necrotizing fasciitis were treated with quartet rotationplasty. The average follow-up period was 10 months.…	Ulkur, E|Karagoz, H|Celikoz, B	Ulkur, E|Karagoz, H|Celikoz, B	Editorial Material	10.1097/01.prs.0000200617.04473.ae	Plast. Reconstr. Surg.	PLASTIC AND RECONSTRUCTIVE SURGERY	English	ISLAND FLAPS|DEFECTS|ANOPLASTY|RECONSTRUCTION|REPAIR		J	2006	Gulhane Mil Med Acad, Dept Plast & Reconstruct Surg, Istanbul, Turkey.|Gulhane Mil Med Acad, Burn Unit, Istanbul, Turkey.	Surgery	2	Tension-free treatment of large perianal necrotizing fasciitis using quartet rotationplasty	2	Science Citation Index Expanded (SCI-EXPANDED)	Ulkur E, 2006, PLAST RECONSTR SURG, V117, P993, DOI 10.1097/01.prs.0000200617.04473.ae
The aim of this study was to assess infectious complications in transrectal ultrasound-guided prostate biopsy (TRUSPB), comparing two groups of patients: one group with antibiotic prophylaxis and the other without prophylaxis. A total of 1,018 TRUSPBs were performed from April 1996 to July 2003. No antibiotic prophylaxis was given in the first 614; the remaining 404 procedures were performed unde…	Puig, J|Darnell, A|Bermudez, P|Malet, A|Serrate, G|Bare, M|Prats, J	Puig, J|Darnell, A|Bermudez, P|Malet, A|Serrate, G|Bare, M|Prats, J	Article	10.1007/s00330-005-0076-2	Eur. Radiol.	EUROPEAN RADIOLOGY	English	RECTAL NEEDLE-BIOPSY|PATIENT PREPARATION|INFECTION	prostate|biopsy|prostate|US|antibiotics	J	2006	Corp Sanitaria Parc Tauli, Inst Univ Fdn Parc Tauli, Dept Diagnost Imaging, UDIAT CD, Barcelona 08208, Spain.|Corp Sanitaria Parc Tauli, Inst Univ Fdn Parc Tauli, Dept Internal Med, Barcelona 08208, Spain.|Corp Sanitaria Parc Tauli, Inst Univ Fdn Parc Tauli, Dept Urol, Barcelona 08208, Spain.	Radiology, Nuclear Medicine & Medical Imaging	50	Transrectal ultrasound-guided prostate biopsy: is antibiotic prophylaxis necessary?	54	Science Citation Index Expanded (SCI-EXPANDED)	Puig J, 2006, EUR RADIOL, V16, P939, DOI 10.1007/s00330-005-0076-2
	Yoganathan, KG|Blackwell, AL	Yoganathan, KG|Blackwell, AL	Article	10.1136/sti.2005.017020	Sex. Transm. Infect.	SEXUALLY TRANSMITTED INFECTIONS	English	FOURNIERS GANGRENE|INFECTION		J	2006	Singleton Hosp, Dept Genitourinary Med, Swansea SA2 8QA, W Glam, Wales.	Infectious Diseases	5	Unusual cause of acute scrotal cellulitis in an HIV positive man	5	Science Citation Index Expanded (SCI-EXPANDED)	Yoganathan KG, 2006, SEX TRANSM INFECT, V82, P187, DOI 10.1136/sti.2005.017020
	Elgin, Y|Demirkasimoglu, T|Kucukplakci, B|Altundag, MB|Altundag, K|Misirlioglu, C|Sanri, E|Erkal, H|Ugur, I|Kara, P|Ozgen, A|Ozdamar, N	Elgin, Yesim|Demirkasimoglu, Taciser|Kucukplakci, Bulent|Altundag, Muzaffer B.|Altundag, Kadri|Misirlioglu, Cem|Sanri, Ergun|Erkal, Handan|Ugur, Isil|Kara, Pinar|Ozgen, Aytul|Ozdamar, Nadi	Letter	10.1007/s10620-006-9098-0	Dig. Dis. Sci.	DIGESTIVE DISEASES AND SCIENCES	English			J	2006	Hacettepe Univ, Fac Med, Dept Med Oncol, TR-06100 Ankara, Turkey.|Ankara Oncol Educ & Res Hosp, Dept Radiat Oncol, Ankara, Turkey.	Gastroenterology & Hepatology	2	Anal tumor diagnosed after the recovery of Fournier gangrene	4	Science Citation Index Expanded (SCI-EXPANDED)	Elgin Y, 2006, DIGEST DIS SCI, V51, P889, DOI 10.1007/s10620-006-9098-0
Aim: Here we present the clinical symptomatology of and therapy for necrotizing fasciitis. Method: The case of a 35-year-old female patient with sustaining fractures of the 5th and 10th thoracic vertebrae and a pulmonary contusion and without any skin lesions is presented. Results: Conventional x-rays and computed tomography revealed stable spine fractures not necessitating surgical intervention.…	Siekmann, H|Marquass, B|Glasmacher, S|Tiemann, A|Josten, C	Siekmann, H.|Marquass, B.|Glasmacher, S.|Tiemann, A.|Josten, C.	Article	10.1055/s-2006-933384	Z. Orthop. Grenzg.	ZEITSCHRIFT FUR ORTHOPADIE UND IHRE GRENZGEBIETE	German	SOFT-TISSUE INFECTIONS|FOURNIERS GANGRENE		J	2006	Univ Klinikum Leipzig, Klin Unfall Wiederherstellungs & Plast Chirurg, Abt Unfall Wiederherstellungs & Plast Chirurg, D-04103 Leipzig, Germany.	Orthopedics	0	Differentiated therapy in necrotizing fasciitis of three extremities	0	Science Citation Index Expanded (SCI-EXPANDED)	Siekmann H, 2006, Z ORTHOP GRENZGEB, V144, P338, DOI 10.1055/s-2006-933384
	Chang, IJ|Lee, CC|Chen, SY	Chang, I-Jing|Lee, Chien-Chang|Chen, Shy-Ying	Letter	10.1001/archderm.142.6.797	Arch. Dermatol.	ARCHIVES OF DERMATOLOGY	English	FOURNIERS GANGRENE		J	2006	Natl Taiwan Univ Hosp, Dept Emergency Med, Taipei 100, Peoples R China.	Dermatology	3	Fulminant gangrenous and crepitating scrotum	5	Science Citation Index Expanded (SCI-EXPANDED)	Chang IJ, 2006, ARCH DERMATOL, V142, P797, DOI 10.1001/archderm.142.6.797
Objectives: To investigate the factors associated with patients with Fournier's gangrene, and to clarify the effect of diabetes mellitus (DM) as a comorbid disease on morbidity and mortality of patients with Fournier's gangrene. Methods: Twenty-six Fournier's gangrene patients who were admitted to the Emergency Department of Ankara Numune Teaching and Research Hospital, Ankara, Turkey from 1997 t…	Unal, B|Kocer, B|Ozel, E|Bozkurt, B|Yildirim, O|Altun, B|Dolapci, M|Cengiz, O	Unal, Bulent|Kocer, Belma|Ozel, Ebru|Bozkurt, Betul|Yildirim, Osman|Altun, Buket|Dolapci, Mete|Cengiz, Omer	Article		Saudi Med. J.	SAUDI MEDICAL JOURNAL	English	NECROTIZING INFECTIONS|MANAGEMENT|ETIOLOGY|DISEASE		J	2006	Ankara Numune Teaching & Res Hosp, Dept Gen Surg 2, Ankara, Turkey.	General & Internal Medicine	10	Fournier gangrene - Approaches to diagnosis and treatment	11	Science Citation Index Expanded (SCI-EXPANDED)	Unal B, 2006, SAUDI MED J, V27, P1038
Introduction. Grafts and flaps have been widely used to reconstruct scrotal defects due to Fournier's gangrene. Controversy still exists concerning the use of grafts and flaps because of the low protection provided by the grafts and the high volume of the flaps. We describe the use of an expanded groin flap for scrotum reconstruction. Technical Considerations. Three patients were treated for tota…	Atik, B|Tan, O|Ceylan, K|Etlik, O|Demir, C	Atik, Bekir|Tan, Onder|Ceylan, Kadir|Etlik, Omer|Demir, Cengiz	Article	10.1016/j.urology.2006.04.003	Urology	UROLOGY	English	FOURNIERS GANGRENE|TISSUE EXPANSION|MUSCLE FLAP		J	2006	Yuzuncu Yil Univ, Tip Fak, Plast & Rekonstrukt Cerrahi AD, Dept Plast & Reconstruct Surg, TR-65100 Van, Turkey.|Yuzuncu Yil Univ, Fac Med, Dept Urol, TR-65100 Van, Turkey.|Yuzuncu Yil Univ, Fac Med, Dept Radiol, TR-65100 Van, Turkey.|Yuzuncu Yil Univ, Fac Med, Dept Hematol, TR-65100 Van, Turkey.|Ataturk Univ, Fac Med, Dept Plast & Reconstruct Surg, Erzurum, Turkey.	Urology & Nephrology	22	Reconstruction of wide scrotal defect using superthin groin flap	25	Science Citation Index Expanded (SCI-EXPANDED)	Atik B, 2006, UROLOGY, V68, P419, DOI 10.1016/j.urology.2006.04.003
Necrotizing fasciitis is a devastating soft tissue infection affecting fascias and subcutaneous soft tissues. Literature reviews have identified several related risk factors, including malignancy, alcoholism, malnutrition, diabetes, male gender and old age. There are only scanty case reports in the literature describing its rare association with colorectal malignancy. All published cases are attr…	Liu, SYW|Ng, SSM|Lee, JFY	Liu, Shirley Yuk Wah|Ng, Simon Siu Man|Lee, Janet Fung Yee	Article		World J. Gastroenterol.	WORLD JOURNAL OF GASTROENTEROLOGY	English	GROUP-G STREPTOCOCCUS|FOURNIERS GANGRENE|CLINICAL CHARACTERISTICS|CARCINOMA|INFECTIONS|BACTEREMIA|COLON	necrotizing fasciitis|soft tissue infection|colorectal cancer|malignancy|group G streptococcus	J	2006	Chinese Univ Hong Kong, Prince Wales Hosp, Dept Surg, Shatin, Hong Kong, Peoples R China.	Gastroenterology & Hepatology	21	Multi-limb necrotizing fasciitis in a patient with rectal cancer	22	Science Citation Index Expanded (SCI-EXPANDED)	Liu SYW, 2006, WORLD J GASTROENTERO, V12, P5256
Fournier gangrene can have devastating consequences. Often in the male, the testicles become exposed and demand both a functional and esthetic coverage. Local medial thigh cutaneous flaps usually still are available and have evolved to become a preferred solution. The medial circumflex femoral artery perforator (MCFAP) flap based on musculocutaneous perforators of the gracilis muscle represents y…	Hallock, GG	Hallock, Geoffrey G.	Article	10.1097/01.sap.0000218505.13232.1b	Ann. Plast. Surg.	ANNALS OF PLASTIC SURGERY	English	GRACILIS MUSCLE|THIGH	scrotum|testicles|Fournier gangrene|medial circumflex femoral muscle perforator flap|gracilis muscle	J	2006	Lehigh Valley Hosp Ctr, Div Plast Surg, Allentown, PA 18102 USA.	Surgery	27	Scrotal reconstruction following Fournier gangrene using the medial circumflex femoral artery perforator flap	30	Science Citation Index Expanded (SCI-EXPANDED)	Hallock GG, 2006, ANN PLAS SURG, V57, P333, DOI 10.1097/01.sap.0000218505.13232.1b
Fournier gangrene is a necrotizing infection involving the soft tissues of the male genitalia. It was first described in 1764 by Baurienne and given its eponymous name after Jean-Alfred Fournier in 1883 presented a case of perineal gangrene in an otherwise healthy young man. While only 600 cases of Fournier gangrene have been reported in the world literature since 1996, it is a common and serious…	Vaz, I	Vaz, Igor	Article	10.1258/004947506778604724	Trop. Dr.	TROPICAL DOCTOR	English			J	2006	Maputo Cent Hosp, Dept Surg, Maputo, Mozambique.	Public, Environmental & Occupational Health; Tropical Medicine	11	Fournier gangrene	12	Science Citation Index Expanded (SCI-EXPANDED)	Vaz I, 2006, TROP DOCT, V36, P203, DOI 10.1258/004947506778604724
Background: Necrotizihg soft tissue infection (NSTI) is a disastrous infection of the subcutaneous tissue and underlying fascia] layers. Even if urgent treatment is started, mortality rates are high. Due to the paucity of specific cutaneous signs, early recognition is extremely difficult. This in turn causes a delay in diagnosis and worsens prognosis. Although NSTI can develop after a wide variet…	Nijhof, HW|Steenvoorde, P|Bonsing, BA|Hartgrink, HH	Nijhof, H. W.|Steenvoorde, P.|Bonsing, B. A.|Hartgrink, H. H.	Article	10.1007/s00268-006-0286-z	World J.Surg.	WORLD JOURNAL OF SURGERY	English	FOURNIERS GANGRENE|EARLY RECOGNITION|FASCIITIS|DIAGNOSIS|MORTALITY|DETERMINANTS|APPENDICITIS|BIOPSY		J	2006	Leiden Univ, Med Ctr, Dept Surg, NL-2300 RC Leiden, Netherlands.	Surgery	3	Necrotizing soft tissue infection of the thigh: Consider an abdominal cause	3	Science Citation Index Expanded (SCI-EXPANDED)	Nijhof HW, 2006, WORLD J SURG, V30, P1836, DOI 10.1007/s00268-006-0286-z
Introduction Haemorrhoids are a common complaint with estimates suggesting a prevalence of 4% of the adult population. Treatments such as rubber band ligation (RBL), sclerotherapy and excisional surgery have been in use for many years, and recently stapled haemorrhoidopexy, or procedure for prolapsing haemorrhoids (PPH) has gained acceptance. However, there have been consistent reports of severe …	McCloud, JM|Jameson, JS|Scott, AND	McCloud, J. M.|Jameson, J. S.|Scott, A. N. D.	Review	10.1111/j.1463-1318.2006.01028.x	Colorectal Dis.	COLORECTAL DISEASE	English	RUBBER-BAND LIGATION|STAPLED HEMORRHOIDECTOMY|INJECTION SCLEROTHERAPY|FOURNIERS-GANGRENE|RETROPERITONEAL SEPSIS|RECTAL PERFORATION|PELVIC CELLULITIS|LIVER-ABSCESS|COMPLICATION|BACTEREMIA	haemorrhoids|sepsis|infection|postoperative complication|gangrene	J	2006	Glenfield Gen Hosp, Dept Gen Surg, Leicester LE3 9QP, Leics, England.	Gastroenterology & Hepatology; Surgery	86	Life-threatening sepsis following treatment for haemorrhoids: a systematic review	89	Science Citation Index Expanded (SCI-EXPANDED)	McCloud JM, 2006, COLORECTAL DIS, V8, P748, DOI 10.1111/j.1463-1318.2006.01028.x
Background: Fournier's disease is a potentially fatal, acute, gangrenous infection of the scrotum, penis or perineum associated with a synergistic bacterial infection of the subcutaneous fat and superficial fascia. Methods: The clinical records of 70 patients treated for Fournier's gangrene were evaluated retrospectively to determine prognostic indices and to stress Fournier's Severity Index (FSI…	Ersay, A|Yilmaz, G|Akgun, Y|Celik, Y	Ersay, Ahmet|Yilmaz, Gulsen|Akgun, Yilmaz|Celik, Yusuf	Article	10.1111/j.1445-2197.2006.03975.x	ANZ J. Surg.	ANZ JOURNAL OF SURGERY	English	NECROTIZING FASCIITIS|SURGICAL DEBRIDEMENT|OUTCOME ANALYSIS|MALE GENITALIA|SURVIVAL|MANAGEMENT|PERINEUM|DISEASE|IMPACT	Fournier's gangrene|Fournier's Severity Index|mortality	J	2007	Dicle Univ, Fac Med, Dept Gen Surg, TR-21280 Diyarbakir, Turkey.|Dicle Univ, Fac Med, Dept Urol, Diyarbakir, Turkey.|Dicle Univ, Fac Med, Dept Biostat, Diyarbakir, Turkey.	Surgery	79	Factors affecting mortality of Fournier's gangrene: Review of 70 patients	92	Science Citation Index Expanded (SCI-EXPANDED)	Ersay A, 2007, ANZ J SURG, V77, P43, DOI 10.1111/j.1445-2197.2006.03975.x
Purpose: We identified an emerging infectious disease of the genitoperineum caused by community associated, methicillin resistant Staphylococcus aureus. Materials and Methods: We report our experience with severe genital infections caused by community associated, methicillin resistant S. aureus occurring in 3 individuals who lacked any of the risk factors associated with traditional methicillin r…	Kalorin, CM|Tobin, EH	Kalorin, Carmin M.|Tobin, Ellis H.	Article	10.1016/j.juro.2006.10.041	J. Urol.	JOURNAL OF UROLOGY	English	SOFT-TISSUE INFECTIONS|FOOTBALL TEAM|COLONIZATION|OUTBREAK|CHILDREN|PLAYERS|CLONE|SKIN	scrotum|testes|fasciitis|necrotizing|Fournier gangrene|Staphylococcus aureus	J	2007	Albany Med Ctr, Albany, NY USA.	Urology & Nephrology	18	Community associated methicillin resistant Staphylococcus aureus causing Fournier's gangrene and genital infections	19	Science Citation Index Expanded (SCI-EXPANDED)	Kalorin CM, 2007, J UROLOGY, V177, P967, DOI 10.1016/j.juro.2006.10.041
OBJECTIVE: To compare the effect of a honey dressing vs an ethoxy-diaminoacricline plus nitrofurazone dressing in patients with pressure ulcers. DESIGN: This 5-week randomized clinical trial evaluated the effect of a honey dressing on pressure ulcer healing. SETTING AND SUBJECTS: Thirty-six patients with a total of 68 stage 11 or III pressure ulcers referred from a university hospital in izmir we…	Gunes, UY|Eser, I	Gunes, Ulku Yapucu|Eser, Ismet	Article	10.1097/01.WON.0000264833.11108.35	J. Wound Ostomy Cont. Nurs.	JOURNAL OF WOUND OSTOMY AND CONTINENCE NURSING	English	FOURNIERS GANGRENE|SCALE		J	2007	Ege Univ, Sch Nursing, TR-35100 Izmir, Turkey.	Nursing	53	Effectiveness of a honey dressing for healing pressure ulcers	60	Science Citation Index Expanded (SCI-EXPANDED); Social Science Citation Index (SSCI)	Gunes UY, 2007, J WOUND OSTOMY CONT, V34, P184, DOI 10.1097/01.WON.0000264833.11108.35
The Fournier Gangrene (FG) is a synergistic, polymicrobial, necrotizing fasciitis with infectious origin that produces gangrene of the perineal, genital or perianal skin. The number bigger than cases happens between 20 at 50 years, the males are affected more than the females in proportion 10:1 and the mortality rate is high yet. The clinical manage of the GF must be fast and opportune with intra…	Carruyo, EU|Parra, AM|Contreras, AVU	Urdaneta Carruyo, E.|Mendez Parra, A.|Urdaneta Contreras, A. V.	Review		An. Med. Interna	ANALES DE MEDICINA INTERNA	Spanish	SOFT-TISSUE INFECTIONS|NECROTIZING FASCIITIS|HYPERBARIC-OXYGEN|MANAGEMENT|DISEASE|COMPLICATION|DEBRIDEMENT|DIAGNOSIS|GENITALIA|PERINEUM	Fournier's gangrene|necrotizing fasciitis|infectious necrozing of soft tissues|infective obliterative thromboarteritis|thrombosis of small subcutaneous vessels	J	2007	[Urdaneta Carruyo, E.; Mendez Parra, A.] Hosp Univ Los Andes, Unidad Nefrol Pediat & Metab Mineral, Merida 5101, Venezuela.|[Urdaneta Carruyo, E.; Urdaneta Contreras, A. V.] Univ Los Andes, Lab Invest Pediat, Merida, Venezuela.|[Urdaneta Carruyo, E.; Mendez Parra, A.] Univ Los Andes, Fac Med, Grp Transdiciplinario Invest Biomed, Merida, Venezuela.		3	Fournier's gangrene. Current perspectives	5	Science Citation Index Expanded (SCI-EXPANDED)	Carruyo EU, 2007, AN MED INTERN, V24, P190
We present a case of prepubic and thigh abscess after the placement of two types of suburethral slings in a 65-year-old woman suffering from stress urinary incontinence (SUI). The first surgical procedure (prepubic tension-free vaginal tape) was unsuccessful. Thus, 2 months later, we placed an ObTape sling by transobturator approach. This second procedure was successful. Seven months later, the p…	Deffieux, X|Donnadieu, AC|Mordefroid, M|Levante, S|Frydman, R|Fernandez, H	Deffieux, X.|Donnadieu, A. C.|Mordefroid, M.|Levante, S.|Frydman, R.|Fernandez, H.	Article	10.1007/s00192-006-0154-2	Int. Urogynecol. J.	INTERNATIONAL UROGYNECOLOGY JOURNAL	English	MINIMALLY-INVASIVE PROCEDURE|STRESS URINARY-INCONTINENCE|FOURNIERS GANGRENE	suburethral sling|stress urinary incontinence|abscess|thigh|prepubic|transobturator	J	2007	Hop Antoine Beclere, AP HP, Dept Obstet & Gynaecol, F-92140 Clamart, France.|Univ Paris 06, INSERM, Pitie Salpetriere Hosp, U731, F-75013 Paris, France.|Hop Antoine Beclere, AP HP, Dept Radiol, F-92140 Clamart, France.|Hop Antoine Beclere, AP HP, Dept Orthopaed Surg, F-92140 Clamart, France.	Obstetrics & Gynecology; Urology & Nephrology	14	Prepubic and thigh abscess after successive placement of two suburethral slings	14	Science Citation Index Expanded (SCI-EXPANDED)	Deffieux X, 2007, INT UROGYNECOL J, V18, P571, DOI 10.1007/s00192-006-0154-2
Necrotizing fasciitis in the neonatal period is a rare, life-threatening condition. Previous cases of neonatal necrotizing fasciitis in the perianal region were speculated to have been initiated by rectal mucosal trauma secondary to rectal temperature measurements. We observed a case of fatal perianal necrotizing fasciitis in a neonate where the process began as a red ring surrounding the anus an…	Christensen, RD|Pysher, TJ|Christensen, SS	Christensen, R. D.|Pysher, T. J.|Christensen, S. S.	Article	10.1038/sj.jp.7211733	J. Perinatol.	JOURNAL OF PERINATOLOGY	English		necrotizing fasciitis|rectal temperature|probe cover	J	2007	Intermt Healthcare, Ogden, UT 84403 USA.|Intermt Healthcare, Salt Lake City, UT USA.|Primary Childrens Med Ctr, Dept Pathol, Salt Lake City, UT 84103 USA.|Univ Utah, Coll Med, Salt Lake City, UT USA.|Christensen Dent, Layton, UT USA.	Obstetrics & Gynecology; Pediatrics	5	Case report: perianal necrotizing fasciitis in a near-term neonate	6	Science Citation Index Expanded (SCI-EXPANDED)	Christensen RD, 2007, J PERINATOL, V27, P390, DOI 10.1038/sj.jp.7211733
	Keane, PF|O'Kane, HF	Keane, P. F.|O'Kane, H. F.	Article; Proceedings Paper	10.1016/S1359-6349(07)70062-9	EJC Suppl.	EJC SUPPLEMENTS	English	RENAL-CELL CARCINOMA|RANDOMIZED-TRIAL|INTRAVESICAL FORMALIN|ARTERIAL EMBOLIZATION|HEMORRHAGIC CYSTITIS|FOURNIERS-GANGRENE|PRIAPISM SECONDARY|BLADDER HEMORRHAGE|PROSTATE-CANCER|URINARY-TRACT		J	2007	Belfast City Hosp, Canc Res Ctr, Dept Urol, Belfast BT9 7AD, Antrim, North Ireland.	Oncology	1	Urological emergencies in the cancer patient - diagnosis and treatment	1	Conference Proceedings Citation Index - Science (CPCI-S); Science Citation Index Expanded (SCI-EXPANDED)	Keane PF, 2007, EJC SUPPL, V5, P339, DOI 10.1016/S1359-6349(07)70062-9
	Urdaneta-Carruyo, E|Mendez-Parra, A|Urdaneta-Contreras, A|Dorta, J|Mora-Diaz, L|Munoz-Arizpe, R	Urdaneta-Carruyo, E.|Mendez-Parra, A.|Urdaneta-Contreras, A.|Dorta, J.|Mora-Diaz, L.|Munoz-Arizpe, R.	Meeting Abstract		Pediatr. Nephrol.	PEDIATRIC NEPHROLOGY	English			J	2007	Univ Hosp Andes, Pediat Nephrol Unit, Merida, Venezuela.|Univ Los Andes, Sch Med, Merida, Venezuela.|Univ Hosp Andes, Dept Pathol, Merida, Venezuela.|Hosp Infantil Mexico Dr Federico Gomez, Mexico City, DF, Mexico.	Pediatrics; Urology & Nephrology	0	Fournier gangrene in a preschooler: A rare complication of nephrotic idiopathic syndrome	0	Science Citation Index Expanded (SCI-EXPANDED)	Urdaneta-Carruyo E, 2007, PEDIATR NEPHROL, V22, P1628
Background First described more than a century ago, necrotizing soft tissue infections (NSTIs) continue to cause high mortality and morbidity. The aim of this study was to elucidate the factors affecting the outcome of patients presenting with an NSTI. Methods To determine the factors affecting mortality from NSTIs, the records of 67 patients were retrospectively assessed for the following parame…	Yilmazlar, T|Ozturk, E|Alsoy, A|Ozguc, H	Yilmazlar, Tuncay|Ozturk, Ersin|Alsoy, Alpaslan|Ozguc, Halil	Article	10.1007/s00268-007-9132-1	World J.Surg.	WORLD JOURNAL OF SURGERY	English	LABORATORY RISK INDICATOR|FOURNIERS GANGRENE|FASCIITIS|MANAGEMENT|SEVERITY|STRATEGIES|MORTALITY|GENITALIA|DISEASE|TOOL		J	2007	Uludag Univ Sch Med, Dept Gen Surg, TR-21900 Bursa, Turkey.|Uludag Univ Tip Fak Genel Cerrahi ABD, Bursa, Turkey.	Surgery	55	Necrotizing soft tissue infections: APACHE II score, dissemination, and survival	56	Science Citation Index Expanded (SCI-EXPANDED)	Yilmazlar T, 2007, WORLD J SURG, V31, P1858, DOI 10.1007/s00268-007-9132-1
A 53-year-old male was admitted with a two-day history of abdominal pain, anal bleeding, fever, diarrhea, vomiting, and mental confusion. A diagnosis of thrombosis of very large hemorrhoids (Grade 4) was made. On the day of admission, he underwent an exploring laparotomy followed by abdominoperineal resection. The peritoneal cavity was filled with pus and blood clots. Because rectal necrosis was …	de Moura, HB|Ribeiro-Silva, A	de Moura, Heveline Becker|Ribeiro-Silva, Alfredo	Article	10.1007/s10350-007-9054-x	Dis. Colon Rectum	DISEASES OF THE COLON & RECTUM	English		autopsy|Fournier gangrene|thrombosis|hemorrhoids	J	2007	Campus Univ Monte Alegre, Fac Med Ribeirao Preto, Dept Pathol, BR-14049900 Ribeirao Preto, Brazil.	Gastroenterology & Hepatology; Surgery	2	Death resulting from Fournier gangrene secondary to thrombosis of very large hemorrhoids: Report of a case	2	Science Citation Index Expanded (SCI-EXPANDED)	de Moura HB, 2007, DIS COLON RECTUM, V50, P1715, DOI 10.1007/s10350-007-9054-x
Fournier gangrene is a progressive infection of the genital and perianal regions. It is a truly rare entity in association with varicella. There is only a single case published in the literature. We present the second case of a Fournier gangrene associated with varicella in an infant.	Cortes, JR|Arratia, JA|Jaime, R	Cortes, Jeff R.|Arratia, Jorge A.|Jaime, Rodoffio	Article	10.1097/PEC.0b013e3181567fff	Pediatr. Emerg. Care	PEDIATRIC EMERGENCY CARE	English		pediatric fournier gangrene|varicella|scrotal abscess	J	2007	UANL Monterrey, Univ Hosp Dr Jose E Gonzalez, Urol Serv, Monterrey 64460, Mexico.	Emergency Medicine; Pediatrics	2	A 12-month-old infant with fournier gangrene associated with varicella	2	Science Citation Index Expanded (SCI-EXPANDED)	Cortes JR, 2007, PEDIATR EMERG CARE, V23, P719, DOI 10.1097/PEC.0b013e3181567fff
Fournier gangrene is a rare, but potentially devastating infection. A case is presented and the treatment principles are discussed. (C) 2008 Excerpta Medica Inc. All rights reserved.	Kobayashi, S	Kobayashi, Shin	Article	10.1016/j.amjsurg.2007.01.042	Am. J. Surg.	AMERICAN JOURNAL OF SURGERY	English		Fournier's gangrene|necrotizing fasciitis	J	2008	Okinawa Yaeyama Hosp, Dept Surg, Okinawa 9070022, Japan.	Surgery	5	Fournier's gangrene	5	Science Citation Index Expanded (SCI-EXPANDED)	Kobayashi S, 2008, AM J SURG, V195, P257, DOI 10.1016/j.amjsurg.2007.01.042
Fournier gangrene is a rapidly progressing necrotizing fasciitis involving the perineal, perianal, or genital regions and constitutes a true surgical emergency with a potentially high mortality rate. Although the diagnosis of Fournier gangrene is often made clinically, emergency computed tomography (CT) can lead to early diagnosis with accurate assessment of disease extent. CT not only helps eval…	Levenson, RB|Singh, AK|Novelline, RA	Levenson, Robin B.|Singh, Ajay K.|Novelline, Robert A.	Article; Proceedings Paper	10.1148/rg.282075048	Radiographics	RADIOGRAPHICS	English	CT FINDINGS|MANAGEMENT|EMERGENCY		J	2008	[Levenson, Robin B.; Singh, Ajay K.] Univ Massachusetts, Mem Med Ctr, Dept Radiol, Worcester, MA 01655 USA.|[Singh, Ajay K.; Novelline, Robert A.] Massachusetts Gen Hosp, Div Emergency Radiol, Boston, MA 02114 USA.	Radiology, Nuclear Medicine & Medical Imaging	119	Fournier gangrene: role of imaging	129	Science Citation Index Expanded (SCI-EXPANDED); Conference Proceedings Citation Index - Science (CPCI-S)	Levenson RB, 2008, RADIOGRAPHICS, V28, P519, DOI 10.1148/rg.282075048
We report a case of a 32-year-old man with hyper IgE syndrome (Job syndrome) who developed Fournier gangrene due to infectious multiple atheromas of the scrotal skin that progressed to the right groin and thigh. The patient required surgical debridement and subsequent skin grafting. This is a rare case of Fournier gangrene associated with hyper IgE syndrome (Job syndrome). When a patient without …	Hori, J|Yamaguchi, S|Watanabe, M|Osanai, H|Hori, M	Hori, Junichi|Yamaguchi, Satoshi|Watanabe, Masaki|Osanai, Hiroaki|Hori, Masako	Article	10.1111/j.1442-2042.2008.02005.x	Int. J. Urol.	INTERNATIONAL JOURNAL OF UROLOGY	English		Fournier gangrene|job syndrome|surgical debridement	J	2008	[Hori, Junichi; Yamaguchi, Satoshi; Watanabe, Masaki; Osanai, Hiroaki] Hokkaido Social Welf Assoc Furano Hosp, Dept Urol, Furano City, Hokkaido 0768765, Japan.|[Hori, Masako] Asahikawa Med Coll, Dept Dermatol, Asahikawa, Hokkaido 078, Japan.	Urology & Nephrology	0	Fournier gangrene associated with hyper IgE syndrome (Job syndrome)	0	Science Citation Index Expanded (SCI-EXPANDED)	Hori J, 2008, INT J UROL, V15, P372, DOI 10.1111/j.1442-2042.2008.02005.x
Necrotizing fasciitis (NF) is a severe soft tissue infection, which has a reported 25 per cent to 60 per cent mortality rate. In addition, NF has been reported to occur after invasive procedures. We present a 10-year retrospective study on postprocedural NF and its differences with community-acquired NF. A retrospective study was conducted from 1996 to 2006. Charts were searched using Internation…	Miller, AT|Saadai, P|Greenstein, A|Divino, CM	Miller, Aaron T.|Saadai, Payam|Greenstein, Alexander|Divino, Celia M.	Article		Am. Surg.	AMERICAN SURGEON	English	OF-THE-LITERATURE|FOURNIERS GANGRENE|STREPTOCOCCUS-PYOGENES|HERNIA REPAIR|RISK-FACTORS|CASE SERIES|INFECTION|MANAGEMENT|STRATEGIES|GROIN		J	2008	[Miller, Aaron T.; Saadai, Payam; Greenstein, Alexander; Divino, Celia M.] Mt Sinai Hosp, Div Gen Surg, New York, NY 10029 USA.	Surgery	19	Postprocedural necrotizing fasciitis: A 10-year retrospective review	19	Science Citation Index Expanded (SCI-EXPANDED)	Miller AT, 2008, AM SURGEON, V74, P405
We presented 23 patients with necrotizing fasciitis (NF), 15 of whom had uncontrolled diabetes mellitus (DM), for risk factors, clinical signs, laboratory findings and prognosis during the period 1998 and 2006 in Istanbul. A hospital incidence of NF was 14.2/100,000 admissions. other risk factors were obesity in 9 and recent surgical trauma in 10 patients. The mean age of the patients with DM was…	Oncul, O|Erenoglu, C|Top, C|Kuecuekardali, Y|Karabudak, O|Kurt, Y|Akin, ML|Cavuslu, S|Celenk, T	Oncul, O.|Erenoglu, C.|Top, C.|Kuecuekardali, Y.|Karabudak, O.|Kurt, Y.|Akin, M. L.|Cavuslu, S.|Celenk, T.	Article	10.1016/j.diabres.2007.12.001	Diabetes Res. Clin. Pract.	DIABETES RESEARCH AND CLINICAL PRACTICE	English	FOURNIERS GANGRENE|INFECTIONS|EXPERIENCE|MANAGEMENT	necrotizing fasciitis|diabetes mellitus|surgical infection	J	2008	[Oncul, O.; Cavuslu, S.] Gulhane Mil Med Acad, Dept Infect Dis & Clin Microbiol, GATA, Haydarpasa Training Hosp, TR-81327 Istanbul, Turkey.|[Erenoglu, C.; Kurt, Y.; Akin, M. L.; Celenk, T.] Gulhane Mil Med Acad, Haydarpasa Training Hosp, Dept Gen Surg, TR-81327 Istanbul, Turkey.|[Top, C.; Kuecuekardali, Y.] Gulhane Mil Med Acad, Haydarpasa Training Hosp, Dept Internal Med, TR-81327 Istanbul, Turk…	Endocrinology & Metabolism	18	Necrotizing fasciitis: A life-threatening clinical disorder in uncontrolled type 2 diabetic patients	19	Science Citation Index Expanded (SCI-EXPANDED)	Oncul O, 2008, DIABETES RES CLIN PR, V80, P218, DOI 10.1016/j.diabres.2007.12.001
Study objective > The objective of this retrospective study of 35 cases of perineal gangrene was to describe their clinical and therapeutic features and to analyze the prognostic factors of mortality. Methods > From 1997 to 2004, 35 cases (25 men and 10 women, mean age = 50.3 years) with perineal gangrene were treated in the "A" surgical department of Charles Nicole Hospital (Tunisia) with G comb…	Jarboui, S|Jarraya, H|Daldoul, S|Sayari, S|Ben Moussa, M|Abdesselem, MM|Zaouche, A	Jarboui, Slim|Jarraya, Hichem|Daldoul, Sami|Sayari, Sofiene|Ben Moussa, Mounir|Abdesselem, Mohamed Morched|Zaouche, Abdeljelil	Article	10.1016/j.lpm.2007.08.018	Presse Med.	PRESSE MEDICALE	French	FOURNIERS GANGRENE|DIAGNOSIS		J	2008	[Jarboui, Slim] CHI Poissy, Serv Chirurg Viscerale, F-78303 Poissy, France.|[Jarraya, Hichem; Daldoul, Sami; Sayari, Sofiene; Ben Moussa, Mounir; Abdesselem, Mohamed Morched; Zaouche, Abdeljelil] Hop Charles Nicolle, Serv Chirurg Gen, TN-1002 Tunis, Tunisia.	General & Internal Medicine	3	Perineal gangrene: Clinical and therapeutic features and prognostic analysis of 35 cases	3	Science Citation Index Expanded (SCI-EXPANDED)	Jarboui S, 2008, PRESSE MED, V37, P760, DOI 10.1016/j.lpm.2007.08.018
Necrotizing fasciitis is a synergistic aerobical-anaerobical infection that rapidly spreads from its origin leading to foudroyant increasing soft tissue gangrene and systemic sepsis. In the perineal, perianal and genital regions it is referred to as Fournier's gangrene constituting a clinical entity with the gangrene of the abdominal wall. After a short presentation of the own experience with 17 …	Ecker, KW|Baars, A|Topfer, J|Frank, J	Ecker, Karl-Wilhelm|Baars, Andreas|Toepfer, John|Frank, Johannes	Article	10.1007/s00068-008-8072-2	Eur. J. Trauma Emerg. Surg.	EUROPEAN JOURNAL OF TRAUMA AND EMERGENCY SURGERY	English	SOFT-TISSUE INFECTIONS|FOURNIERS-GANGRENE|SCROTAL RECONSTRUCTION|SYNERGISTIC GANGRENE|FECAL INCONTINENCE|HYPERBARIC-OXYGEN|MANAGEMENT|EXPERIENCE|ETIOLOGY|MORTALITY	necrotizing fasciitis|synergistic bacterial infection|soft tissue gangrene|radical surgical excision|intensive care|plastic reconstruction	J	2008	[Ecker, Karl-Wilhelm; Toepfer, John] MediClin Muritz Klinikum GmbH, Dept Surg, D-17192 Waren, Muritz, Germany.|[Baars, Andreas] MediClin Muritz Klinikum GmbH, Dept Urol, D-17192 Waren, Muritz, Germany.|[Frank, Johannes] Goethe Univ Frankfurt, Dept Trauma Hand & Reconstruct Surg, Frankfurt, Germany.	Emergency Medicine	9	Necrotizing fasciitis of the perineum and the abdominal wall-surgical approach	10	Science Citation Index Expanded (SCI-EXPANDED)	Ecker KW, 2008, EUR J TRAUMA EMERG S, V34, P219, DOI 10.1007/s00068-008-8072-2
	Bronchard, R|de Vaumas, C|Lasocki, S|Jabbour, K|Geffroy, A|Kermarrec, N|Montravers, P	Bronchard, Regis|de Vaumas, Cyrille|Lasocki, Sigismond|Jabbour, Khalil|Geffroy, Arnaud|Kermarrec, Nathalie|Montravers, Philippe	Editorial Material	10.1007/s00134-008-1094-8	Intensive Care Med.	INTENSIVE CARE MEDICINE	English	FOURNIERS GANGRENE|WOUND CONTROL|FOUNDATION|MANAGEMENT|FASCIITIS|THERAPY|STATE		J	2008	[Bronchard, Regis; de Vaumas, Cyrille; Lasocki, Sigismond; Jabbour, Khalil; Geffroy, Arnaud; Kermarrec, Nathalie; Montravers, Philippe] Univ Paris 07, Serv Anesthesie & Reanimat Chirurg, CHU Bichat Claude Bernard, AP HP, F-75018 Paris, France.	General & Internal Medicine	5	Vacuum-assisted closure in the treatment of perineal necrotizing skin and soft tissue infections	9	Science Citation Index Expanded (SCI-EXPANDED)	Bronchard R, 2008, INTENS CARE MED, V34, P1345, DOI 10.1007/s00134-008-1094-8
Complete necrosis of the penis and scrotum due to strangulation of the external genitalia is unusually encountered in urologic emergencies. Urological conservative management is recommended. Delayed presentation is a major source of complications. We report the case of a psychotic patient, who was transferred from the emergency department in a context of complete necrosis of the external genitali…	Bart, S|Culty, T|Pizzoferrato, AC|Thibault, F|Girault, N|Chartier-Kastler, E|Richard, F	Bart, S.|Culty, T.|Pizzoferrato, A. -C.|Thibault, F.|Girault, N.|Chartier-Kastler, E.|Richard, F.	Article	10.1016/j.purol.2008.04.014	Prog. Urol.	PROGRES EN UROLOGIE	French	GENITAL SELF-MUTILATION|FOURNIERS GANGRENE|MANAGEMENT|DEVICE	penis|strangulation|psychotic disorder|human|immunodeficiency|virus	J	2008	[Bart, S.; Culty, T.; Pizzoferrato, A. -C.; Thibault, F.; Chartier-Kastler, E.; Richard, F.] Univ Paris 05, Serv Urol & Transplantat Renale, Hop Pitie Salpetriere,Fac Med Pierre Marie Curie, Grp Hosp Pitie Salpetriere,Assistance Publ Hop Pa, F-75013 Paris, France.|[Girault, N.] Hop La Pitie Salpetriere, Psychiat Serv, F-75013 Paris, France.	Urology & Nephrology	7	Complete necrosis of the penis and testes by strangulation in a psychotic patient	7	Science Citation Index Expanded (SCI-EXPANDED)	Bart S, 2008, PROG UROL, V18, P483, DOI 10.1016/j.purol.2008.04.014
Purpose: In this study we identified prognostic factors for survival and validated the accuracy of the Fournier's gangrene severity index in patients with Fournier's gangrene. Materials and Methods: We retrospectively reviewed medical records of patients diagnosed with Fournier's gangrene between 1996 and 2006. Fournier's gangrene severity index scores were assessed using a receiver operating cha…	Corcoran, AT|Smaldone, MC|Gibbons, EP|Walsh, TJ|Davies, BJ	Corcoran, A. T.|Smaldone, M. C.|Gibbons, E. P.|Walsh, T. J.|Davies, B. J.	Article	10.1016/j.juro.2008.05.021	J. Urol.	JOURNAL OF UROLOGY	English	NECROTIZING FASCIITIS|SURGICAL DEBRIDEMENT|OUTCOME ANALYSIS|MALE GENITALIA|MORTALITY|SURVIVAL|IMPACT	Fournier gangrene|severity of illness index|mortality	J	2008	[Corcoran, A. T.; Smaldone, M. C.; Gibbons, E. P.] Univ Pittsburgh, Sch Med, Dept Urol, Pittsburgh, PA 15213 USA.|[Walsh, T. J.; Davies, B. J.] Univ Calif San Francisco, Dept Urol, San Francisco, CA 94143 USA.	Urology & Nephrology	89	Validation of the Fournier's gangrene severity index in a large contemporary series	96	Science Citation Index Expanded (SCI-EXPANDED)	Corcoran AT, 2008, J UROLOGY, V180, P944, DOI 10.1016/j.juro.2008.05.021
A 4-yr-old, 300-kg male Bongo antelope presented a fluctuant swelling on the ventral abdomen surrounding the penis, which was confirmed later as compatible with urethral rupture. Initial treatment included broad-spectrum antibiotic and radical Surgical debridement. Total prepuce and partial penile amputation with orchidectomy was performed and normal mieturition was restored. At a later stage, wh…	Fresno, L|Fernandez-Moran, J|Fernandez-Bellon, H|Andaluz, A|Garcia-Arnas, F	Fresno, Laura|Fernandez-Moran, Jesus|Fernandez-Bellon, Hugo|Andaluz, Anna|Garcia-Arnas, Felix	Article	10.1638/2007-0084.1	J. Zoo Wildl. Med.	JOURNAL OF ZOO AND WILDLIFE MEDICINE	English	FOURNIERS-GANGRENE	Bongo|necrotizing fasciitis|penile amputation|scrotal urethrostomy|Tragelaphus eurycerus isaaci|urethral rupture	J	2008	[Fresno, Laura; Andaluz, Anna; Garcia-Arnas, Felix] Univ Autonoma Barcelona, Fac Vet, Dept Med & Cirurg Anim, E-08193 Barcelona, Spain.	Veterinary Sciences	2	Complicated urethral rupture and scrotal urethrostomy in a Bongo antelope (Tragelaphus eurycerus isaaci)	2	Science Citation Index Expanded (SCI-EXPANDED)	Fresno L, 2008, J ZOO WILDLIFE MED, V39, P464, DOI 10.1638/2007-0084.1
Aim. To synthesise the evidence regarding honey's role in health care and to identify whether this evidence applies more specifically to cancer care. Design. Systematic review. Methods. The inclusion and exclusion criteria were agreed by two reviewers and a keyword strategy was developed. EMBASE, CINAHL, AMED, MEDLINE, COCHRANE and PUBMED databases were screened to identify suitable articles. The…	Bardy, J|Slevin, NJ|Mais, KL|Molassiotis, A	Bardy, Joy|Slevin, Nicholas J.|Mais, Kathleen L.|Molassiotis, Alexander	Review	10.1111/j.1365-2702.2008.02304.x	J. Clin. Nurs.	JOURNAL OF CLINICAL NURSING	English	TOPICAL APPLICATION|FOURNIERS GANGRENE|IMPREGNATED GAUZE|MANUKA HONEY|OLIVE OIL|CANCER|WOUNDS|BURNS|CONSUMPTION|DERMATITIS	cancer|clinical trials|healing|honey|radiotherapy|systematic reviews|wounds	J	2008	[Bardy, Joy] Univ Manchester, Sch Nursing Social Work & Midwifery, Manchester M13 9PL, Lancs, England.|[Slevin, Nicholas J.; Mais, Kathleen L.] Christie Hosp, Manchester, Lancs, England.	Nursing	77	A systematic review of honey uses and its potential value within oncology care	80	Science Citation Index Expanded (SCI-EXPANDED); Social Science Citation Index (SSCI)	Bardy J, 2008, J CLIN NURS, V17, P2604, DOI 10.1111/j.1365-2702.2008.02304.x
Background. Fournier's gangrene (FG) represents a necrotizing infection of the skin and subcutaneous soft tissue of the external genitalia and perineum. It arises as a result of propagation of anorectal, urogenital and skin infections. The principles of treatment include improving general condition of a patient, debridement of wound, excision of necrotic tissue, combined antibiotic therapy, hyper…	Milovic, N|Bancevic, V|Campara, Z|Kosevic, B|Zoranovic, U	Milovic, Novak|Bancevic, Vladimir|Campara, Zoran|Kosevic, Branko|Zoranovic, Uros	Article	10.2298/VSP0810775M	Vojnosanit. Pregl.	VOJNOSANITETSKI PREGLED	English	HYPERBARIC-OXYGEN|MANAGEMENT	fournier gangrene|diagnosis|comorbidity|therapeutics|urologic surgical procedures|hyperbaric oxygenation|treament outcome	J	2008	[Milovic, Novak; Campara, Zoran; Kosevic, Branko] Mil Med Acad, Urol Clin, Belgrade 11040, Serbia.|[Bancevic, Vladimir] Mil Med Acad, Dept Urol Diagnost, Belgrade 11040, Serbia.|[Zoranovic, Uros] Mil Med Acad, Clin Vasc Surg, Belgrade 11040, Serbia.	General & Internal Medicine	1	Fournier's gangrene	1	Science Citation Index Expanded (SCI-EXPANDED)	Milovic N, 2008, VOJNOSANIT PREGL, V65, P775, DOI 10.2298/VSP0810775M
Introduction: This study evaluates the risk factors and prognostic variables that affect survival of patients with gangrene of Fournier. Material and methods: The study retrospectively analyzed 90 consecutive patients with gangrene of Fournier treated in our institution between 1975 and 2008. We evaluated the average age, associated systemic diseases, and the source, time of evolution and extent …	Polo, JM|Sanchez, AT|Kehrmann, FD|Santamaria, NF|Alvarez, MB|Galvis, OL	Medina Polo, J.|Tejido Sanchez, A.|de la Rosa Kehrmann, F.|Felip Santamaria, N.|Blanco Alvarez, M.|Leiva Galvis, O.	Article	10.1016/S0210-4806(08)73982-2	Actas Urol. Esp.	ACTAS UROLOGICAS ESPANOLAS	Spanish	SEVERITY INDEX SCORE|NECROTIZING FASCIITIS|MALE GENITALIA|EXPERIENCE|SURVIVAL|IMPACT	Fournier Gangrene|Male genitalia|Prognosis|Treatment	J	2008	[Medina Polo, J.; Tejido Sanchez, A.; de la Rosa Kehrmann, F.; Felip Santamaria, N.; Blanco Alvarez, M.; Leiva Galvis, O.] Hosp Univ 12 Octubre, Serv Urol, Madrid 28041, Spain.	Urology & Nephrology	18	FOURNIER GANGRENE: EVALUATION OF PROGNOSTIC FACTORS IN 90 PATIENTS	20	Science Citation Index Expanded (SCI-EXPANDED)	Polo JM, 2008, ACTAS UROL ESP, V32, P1024, DOI 10.1016/S0210-4806(08)73982-2
BACKGROUND: When clinical "hard signs" of necrotizing soft tissue infection (NSTI) are present, establishing the diagnosis of NSTI is not difficult. However, hard signs of NSTIs are often absent on presentation, thus potentially delaying diagnosis and surgical intervention. A prior retrospective study performed at our institution demonstrated that admission white blood cell (WBC) count > 15,400/m…	Chan, T|Yaghoubian, A|Rosing, D|Kaji, A|de Virgilio, C	Chan, Tony|Yaghoubian, Arezou|Rosing, David|Kaji, Amy|de Virgilio, Christian	Article; Proceedings Paper	10.1016/j.amjsurg.2008.07.025	Am. J. Surg.	AMERICAN JOURNAL OF SURGERY	English	FOURNIERS GANGRENE|FASCIITIS|MORTALITY|DETERMINANTS|SCORE	Necrotizing soft tissue infection|Sepsis|Surgical infection|White blood count|Sodium|Prediction	J	2008	[Chan, Tony; Yaghoubian, Arezou; Rosing, David; de Virgilio, Christian] Harbor UCLA Med Ctr, Dept Surg, Torrance, CA 90509 USA.|[Kaji, Amy; de Virgilio, Christian] Harbor UCLA Med Ctr, Los Angeles Biomed Inst, Torrance, CA 90509 USA.|[Kaji, Amy] Los Angeles Biomed Inst, Harbor UCLA Med Ctr, Dept Surg, Dept Emergency Med, Los Angeles, CA USA.	Surgery	40	Low sensitivity of physical examination findings in necrotizing soft tissue infection is improved with laboratory values: a prospective study	41	Science Citation Index Expanded (SCI-EXPANDED); Conference Proceedings Citation Index - Science (CPCI-S)	Chan T, 2008, AM J SURG, V196, P926, DOI 10.1016/j.amjsurg.2008.07.025
Objective: To study the versatility, aesthetic and functional outcome of medial thigh flap for coverage of large perineoscrotal defects Design: Prospective Setting: Al-Babtain Center for Burns and Plastic Surgery (State Government Institute) Subjects: Seven patients with Fournier's gangrene seen between July 2005 and October 2006 at Al-Babtain Center for Burns and Plastic Surgery Intervention: Re…	Al-Fadhli, A|Burezq, H|Abdulfattah, N|Ayad, W	Al-Fadhli, Ahmad|Burezq, Hisham|Abdulfattah, Nabeel|Ayad, Wael	Article		Kuwait Med. J.	KUWAIT MEDICAL JOURNAL	English	FASCIOCUTANEOUS FLAP|SCROTAL RECONSTRUCTION|FOURNIERS GANGRENE|LOWER ABDOMEN|ISLAND FLAPS|PERINEUM|REGION|GROIN	fasciocutaneuos flap|Fournier's disease|medial thigh	J	2008		General & Internal Medicine	1	The Versatility the Medial Thigh Flap for Coverage of Large Perineoscrotal Defects	1	Science Citation Index Expanded (SCI-EXPANDED)	Al-Fadhli A, 2008, KUWAIT MED J, V40, P293
	Grzybowski, A	Grzybowski, Andrzej	Editorial Material		Arch. Dermatol.	ARCHIVES OF DERMATOLOGY	English			J	2009		Dermatology	5	A Short History of Fournier Gangrene	5	Science Citation Index Expanded (SCI-EXPANDED)	Grzybowski A, 2009, ARCH DERMATOL, V145, P182
	Sarani, B|Strong, M|Pascual, J|Schwab, CW	Sarani, Babak|Strong, Michelle|Pascual, Jose|Schwab, C. William	Review	10.1016/j.jamcollsurg.2008.10.032	J. Am. Coll. Surg.	JOURNAL OF THE AMERICAN COLLEGE OF SURGEONS	English	SOFT-TISSUE INFECTIONS|HYPERBARIC-OXYGEN THERAPY|TOXIC-SHOCK-SYNDROME|RESISTANT STAPHYLOCOCCUS-AUREUS|A STREPTOCOCCAL INFECTIONS|TUMOR-NECROSIS-FACTOR|FOURNIERS-GANGRENE|REDUCES MORTALITY|EARLY RECOGNITION|GAS TENSIONS		J	2009	[Sarani, Babak; Strong, Michelle; Pascual, Jose; Schwab, C. William] Univ Penn, Dept Surg, Div Traumatol & Surg Crit Care, Philadelphia, PA 19104 USA.	Surgery	327	Necrotizing Fasciitis: Current Concepts and Review of the Literature	339	Science Citation Index Expanded (SCI-EXPANDED)	Sarani B, 2009, J AM COLL SURGEONS, V208, P279, DOI 10.1016/j.jamcollsurg.2008.10.032
Back ground: The first-documented clinical picture of the disease was made by Fournier in 1883. Its epidemiology has changed and is much different from the original. It is infectious in its etiology, affecting mostly men between 50 and 60 years of age. Predisposing factors include diabetes, neoplasms, chronic glucocorticoid therapy, immune-compromise, chemo- and radiotherapy, immunosuppression, C…	Zaba, R|Grzybowski, A|Prokop, J|Zaba, Z|Zaba, C	Zaba, Ryszard|Grzybowski, Andrzej|Prokop, Janusz|Zaba, Zbigniew|Zaba, Czeslaw	Article		Med. Sci. Monitor	MEDICAL SCIENCE MONITOR	English	MANAGEMENT|INFECTIONS|EXPERIENCE	fournier gangrene|necrotizing fascitis|diagnosis|treatment|chronic obstructed pulmonary disease	J	2009	[Grzybowski, Andrzej] Poznan Univ, Sch Med Sci, Dept Hist Med, PL-60812 Poznan, Poland.|[Zaba, Ryszard; Prokop, Janusz] Poznan Univ, Sch Med Sci, Dept Dermatol, PL-60812 Poznan, Poland.|[Zaba, Zbigniew] Poznan Univ, Sch Med Sci, Dept Anesthesiol Intens Therapy & Pain, PL-60812 Poznan, Poland.|[Zaba, Czeslaw] Poznan Univ, Sch Med Sci, Dept Forens Med, PL-60812 Poznan, Poland.	Research & Experimental Medicine	7	Fournier's gangrene: Historical survey, current status, and case description	8	Science Citation Index Expanded (SCI-EXPANDED)	Zaba R, 2009, MED SCI MONITOR, V15, CS34
Background: Patients with necrotizing soft tissue infections (NSTIs) require prompt surgical debridement, appropriate intravenous antibiotics, and intensive support. Despite aggressive treatment, their mortality and morbidity rates remain high. The benefit of hyperbaric oxygen (HBO) as an adjunctive treatment is controversial. We investigated the effect of HBO in treating NSTIs. Methods: We analy…	George, ME|Rueth, NM|Skarda, DE|Chipman, JG|Quickel, RR|Beilman, GJ	George, Mark E.|Rueth, Natasha M.|Skarda, David E.|Chipman, Jeffery G.|Quickel, Robert R.|Beilman, Greg J.	Article	10.1089/sur.2007.085	Surg. Infect.	SURGICAL INFECTIONS	English	FOURNIERS-GANGRENE|EARLY RECOGNITION|RISK-FACTORS|FASCIITIS|MANAGEMENT|THERAPY|MORTALITY|SURVIVAL|BIOPSY|NEED		J	2009	[George, Mark E.; Rueth, Natasha M.; Skarda, David E.; Chipman, Jeffery G.; Quickel, Robert R.; Beilman, Greg J.] Univ Minnesota, Dept Surg, Minneapolis, MN 55455 USA.|[Quickel, Robert R.] Hennepin Cty Med Ctr, Dept Surg, Minneapolis, MN 55415 USA.	Infectious Diseases; Surgery	46	Hyperbaric Oxygen Does Not Improve Outcome in Patients with Necrotizing Soft Tissue Infection	47	Science Citation Index Expanded (SCI-EXPANDED)	George ME, 2009, SURG INFECT, V10, P21, DOI 10.1089/sur.2007.085
	Lee, FJ|Chien, CT|Wu, CC|Luk, HN	Lee, Fu-Jung|Chien, Chi-Tsung|Wu, Chih-Cheng|Luk, Hsiang-Ning	Letter	10.1097/AAP.0b013e31819a130f	Region. Anesth. Pain Med.	REGIONAL ANESTHESIA AND PAIN MEDICINE	English			J	2009	[Lee, Fu-Jung; Wu, Chih-Cheng; Luk, Hsiang-Ning] Taichung Vet Gen Hosp, Dept Anesthesiol, Taichung, Peoples R China.|[Chien, Chi-Tsung] Taichung Tzu Chi Gen Hosp, Dept Anesthesiol, Taichung, Peoples R China.|[Luk, Hsiang-Ning] Providence Univ, Dept Appl Math, Taichung, Peoples R China.	Anesthesiology	2	The Beneficial Role of Patient-Controlled Epidural Analgesia in a Patient With Fournier Gangrene	2	Science Citation Index Expanded (SCI-EXPANDED)	Lee FJ, 2009, REGION ANESTH PAIN M, V34, P181, DOI 10.1097/AAP.0b013e31819a130f
	Scheer, F|Kamusella, P|Stroszczynski, C	Scheer, F.|Kamusella, P.|Stroszczynski, C.	Editorial Material	10.1055/s-0028-1109112	Rofo-Fortschr. Gebiet Rontgenstrahlen Bildgeb. Verfahr.	ROFO-FORTSCHRITTE AUF DEM GEBIET DER RONTGENSTRAHLEN UND DER BILDGEBENDEN VERFAHREN	German			J	2009		Radiology, Nuclear Medicine & Medical Imaging	0	Fournier gangrene - an interdisciplinary emergency	0	Science Citation Index Expanded (SCI-EXPANDED)	Scheer F, 2009, ROFO-FORTSCHR RONTG, V181, P268, DOI 10.1055/s-0028-1109112
Introduction: Burn injury and its subsequent multisystem effects are commonly encountered by acute care practitioners. Resuscitation is the major component of initial burn care and must be managed to restore and preserve remote organ function. Later complications of burn injury are dominated by infection. Burn centers are often called to manage soft tissue problems outside thermal injury includin…	Dries, DJ	Dries, David J.	Editorial Material	10.1186/1757-7241-17-14	Scand. J. Trauma Resusc. Emerg. Med.	SCANDINAVIAN JOURNAL OF TRAUMA RESUSCITATION & EMERGENCY MEDICINE	English	TOXIC EPIDERMAL NECROLYSIS|GAMMA-LINOLENIC ACID|ACCURATELY PREDICTS MORTALITY|ACUTE-RENAL-FAILURE|EICOSAPENTAENOIC ACID|CONSENSUS CONFERENCE|FUNCTIONAL OUTCOMES|VENTILATED PATIENTS|PRACTICE GUIDELINES|FOURNIERS GANGRENE		J	2009	[Dries, David J.] Reg Hosp, Dept Surg, St Paul, MN 55101 USA.|[Dries, David J.] Univ Minnesota, Dept Surg, Minneapolis, MN 55455 USA.	Emergency Medicine	34	Management of burn injuries - recent developments in resuscitation, infection control and outcomes research	36	Science Citation Index Expanded (SCI-EXPANDED)	Dries DJ, 2009, SCAND J TRAUMA RESUS, V17, DOI 10.1186/1757-7241-17-14
Surgical treatment is crucial in the management of necrotizing soft tissue infections (NSTIs). The aim of this study was to determine the influence of surgical procedure timing on hospital mortality in severe NSTI. A retrospective study including 106 patients was conducted in a medical intensive care unit equipped with a hyperbaric chamber. Data regarding pre-existing conditions, intensive care a…	Boyer, A|Vargas, F|Coste, F|Saubusse, E|Castaing, Y|Gbikpi-Benissan, G|Hilbert, G|Gruson, D	Boyer, Alexandre|Vargas, Frederic|Coste, Fanny|Saubusse, Elodie|Castaing, Yves|Gbikpi-Benissan, Georges|Hilbert, Gilles|Gruson, Didier	Article	10.1007/s00134-008-1373-4	Intensive Care Med.	INTENSIVE CARE MEDICINE	English	FOURNIERS GANGRENE|ORGAN FAILURE|DIAGNOSIS|FASCIITIS|SEPSIS|DETERMINANTS|STRATEGIES|GUIDELINES|THERAPY|SCORE	Necrotizing fasciitis|Septic shock|Surgical management|Intensive care unit	J	2009	[Boyer, Alexandre; Vargas, Frederic; Coste, Fanny; Castaing, Yves; Gbikpi-Benissan, Georges; Hilbert, Gilles; Gruson, Didier] Hop Pellegrin Tripode, Med Intens Care Unit, F-33076 Bordeaux, France.|[Saubusse, Elodie] Univ Bordeaux 2, Inst Sante Publ Epidemiol & Dev, F-33076 Bordeaux, France.	General & Internal Medicine	87	Influence of surgical treatment timing on mortality from necrotizing soft tissue infections requiring intensive care management	91	Science Citation Index Expanded (SCI-EXPANDED)	Boyer A, 2009, INTENS CARE MED, V35, P847, DOI 10.1007/s00134-008-1373-4
Background: Fourniers gangrene is a necrotizing fasciitis involving the perineal and genital regions. Even today, this often polymicrobial infection still carries a high mortality rate and continues to be a major challenge to the medical community. The purpose of this study was to report our experience with this condition and to compare it with those reported in published studies. We also introdu…	Czymek, R|Hildebrand, P|Kleemann, M|Roblick, U|Hoffmann, M|Jungbluth, T|Burk, C|Bruch, HP|Kujath, P	Czymek, R.|Hildebrand, P.|Kleemann, M.|Roblick, U.|Hoffmann, M.|Jungbluth, T.|Buerk, C.|Bruch, H. -P.|Kujath, P.	Article	10.1007/s15010-008-8169-x	Infection	INFECTION	English	NECROTIZING FASCIITIS|HYPERBARIC-OXYGEN|OUTCOME ANALYSIS|MANAGEMENT|DISEASE|BACTERIOLOGY|EXPERIENCE|GENITALIA|IMPACT		J	2009	[Czymek, R.; Hildebrand, P.; Kleemann, M.; Roblick, U.; Hoffmann, M.; Jungbluth, T.; Buerk, C.; Bruch, H. -P.; Kujath, P.] Med Univ Lubeck, Dept Surg, Sch Med, D-23538 Lubeck, Germany.	Infectious Diseases	52	New Insights into the Epidemiology and Etiology of Fournier's Gangrene: A Review of 33 Patients	61	Science Citation Index Expanded (SCI-EXPANDED)	Czymek R, 2009, INFECTION, V37, P306, DOI 10.1007/s15010-008-8169-x
Necrotising fasciitis is a life-threatening soft tissue infection that is associated with high mortality and morbidity. It has been described in the form of Fournier's gangrene following rectal perforations related to colorectal cancer. In these rare instances, spontaneous perforation of locally-advanced rectal carcinoma provides an entry point for bacterial seeding to the surrounding soft tissue…	Fu, WP|Quah, HM|Eu, KW	Fu, W. P.|Quah, H. M.|Eu, K. W.	Article		Singap. Med. J.	SINGAPORE MEDICAL JOURNAL	English	FOURNIERS GANGRENE|SIGMOID COLON|BARIUM-ENEMA|CARCINOMA|MANAGEMENT|CANCER	colonic irrigation complication|intestinal perforation|necrotising fasciitis|rectal perforation	J	2009	[Fu, W. P.; Quah, H. M.; Eu, K. W.] Singapore Gen Hosp, Dept Colorectal Surg, Singapore 169608, Singapore.	General & Internal Medicine	9	Traumatic rectal perforation presenting as necrotising fasciitis of the lower limb	10	Science Citation Index Expanded (SCI-EXPANDED)	Fu WP, 2009, SINGAP MED J, V50, E270
History and clinical findings: A 67-year-old woman with insuline-dependent diabetes mellitus and chronic alcohol abuse was admitted with impaired consciousness and fever. Physical examination showed a livid induration of the perineal and vaginal soft tissues with crepitations. Investigations: Laboratory tests showed greatly elevated infection parameters. Abdominal computed tomography revealed per…	Kamper, L|Piroth, W|Haage, P	Kamper, L.|Piroth, W.|Haage, P.	Article	10.1055/s-0029-1233991	Dtsch. Med. Wochenschr.	DEUTSCHE MEDIZINISCHE WOCHENSCHRIFT	German	MANAGEMENT	gangrene|alcohol abuse|diabetes mellitus|soft tissue infection|subcutaneous gas|computed tomography	J	2009	[Kamper, L.; Piroth, W.; Haage, P.] Univ Klinikum Witten Herdecke, HELIOS Klinikum Wuppertal, Klin Diagnost & Intervent Radiol, D-42283 Wuppertal, Germany.	General & Internal Medicine	2	Fournier gangrene (necrotizing fasciitis) in a woman with diabetes mellitus	2	Science Citation Index Expanded (SCI-EXPANDED)	Kamper L, 2009, DEUT MED WOCHENSCHR, V134, P1625, DOI 10.1055/s-0029-1233991
	Tasi, YM|Huang, MS|Yang, CJ|Yeh, SM|Liu, CC	Tasi, Ying-Ming|Huang, Ming-Shyan|Yang, Chih-Jen|Yeh, Shih-Meng|Liu, Chia-Chu	Letter	10.1016/j.ajem.2009.01.030	Am. J. Emerg. Med.	AMERICAN JOURNAL OF EMERGENCY MEDICINE	English	FOURNIERS GANGRENE		J	2009	[Tasi, Ying-Ming; Huang, Ming-Shyan; Yang, Chih-Jen; Yeh, Shih-Meng] Kaohsiung Med Univ, Dept Internal Med, Kaohsiung Med Univ Hosp, Kaohsiung 807, Peoples R China.|[Yang, Chih-Jen; Yeh, Shih-Meng] Wen Hsiung Hosp, Kaohsiung 807, Peoples R China.|[Liu, Chia-Chu] Kaohsiung Med Univ, Dept Urol, Kaohsiung Med Univ Hosp, Kaohsiung 807, Peoples R China.	Emergency Medicine	26	Purple urine bag syndrome, not always a benign process	27	Science Citation Index Expanded (SCI-EXPANDED)	Tasi YM, 2009, AM J EMERG MED, V27, P895, DOI 10.1016/j.ajem.2009.01.030
	Khalfi, K	Khalfi, Karima	Editorial Material		Corresp. M H D N	CORRESPONDANCES EN METABOLISMES HORMONES DIABETES ET NUTRITION	French	FOURNIERS GANGRENE		J	2009	CHU Rouen, Serv Endocrinol Diabet & Malad Metabol, Rouen, France.	Endocrinology & Metabolism; Nutrition & Dietetics	0	Crackling perineal snow	0	Science Citation Index Expanded (SCI-EXPANDED)	Khalfi K, 2009, CORRESP MHDN, V13, P203
	Hervias, EA|Lafuente, CB|Romeo, DY	Angulo Hervias, Elena|Bernal Lafuente, Celia|Yaguee Romeo, Domingo	Editorial Material		Emergencias	EMERGENCIAS	Spanish			J	2009	[Angulo Hervias, Elena; Bernal Lafuente, Celia; Yaguee Romeo, Domingo] Hosp Univ Miguel Servet, Serv Radiodiagnost, Zaragoza 50009, Spain.	Emergency Medicine	0	Fournier gangrene: computed tomography findings	0	Science Citation Index Expanded (SCI-EXPANDED)	Hervias EA, 2009, EMERGENCIAS, V21, P393
In the previous issue of the Urology Journal, a comparison of Avicenna's Canon of Medicine with modern urologic findings was done in part I of this article, addressing bladder anatomy and physiology and bladder calculi. In part II of this review, the remaining chapters of the Canon of Medicine on bladder calculi are reviewed. Avicenna points to perineal urethrostomy (Perineostomy), which is today…	Madineh, SMA	Madineh, Seyed Mohammad Ali	Article		Urol. J.	UROLOGY JOURNAL	English			J	2009	[Madineh, Seyed Mohammad Ali] Shahid Beheshti Univ MC, Urol & Nephrol Res Ctr, Tehran, Iran.	Urology & Nephrology	7	Avicenna's Canon of Medicine and Modern Urology Part II: Bladder Calculi	7	Science Citation Index Expanded (SCI-EXPANDED)	Madineh SMA, 2009, UROL J, V6, P63
Introduction: Constricting devices or misappropriated means are either used to increase sexual performance or for autoerotic actions. They can lead to edema, maceration, to local infections up to Fournier gangrene or penile necrosis with or without involvement of the urethra. Injuries by these means are often challenging for the treating urologist. Case Report: A 22-year-old patient presented to …	Nelius, T|Filleur, S	Nelius, T.|Filleur, S.	Article	10.1055/s-0029-1224690	Aktuelle Urol.	AKTUELLE UROLOGIE	German	INCARCERATION|RING	penis|penile constriction device|autoerotic penile injury|penile strangulation	J	2010	[Nelius, T.; Filleur, S.] Texas Tech Univ, Hlth Sci Ctr, Dept Urol, Lubbock, TX 79430 USA.|[Nelius, T.] Otto von Guericke Univ, Urol Univ Klin, Magdeburg, Germany.	Urology & Nephrology	3	Self-Inflicted Penile Strangulation	3	Science Citation Index Expanded (SCI-EXPANDED)	Nelius T, 2010, AKTUEL UROL, V41, P64, DOI 10.1055/s-0029-1224690
	Kanakaris, NK|Tan, J|Liddington, MI|Giannoudis, PV	Kanakaris, Nikolaos K.|Tan, Jas|Liddington, Mark I.|Giannoudis, Peter V.	Proceedings Paper	10.1007/978-3-642-11832-6_1		EUROPEAN INSTRUCTIONAL LECTURES, VOL 10	English	SOFT-TISSUE INFECTIONS|RESISTANT STAPHYLOCOCCUS-AUREUS|HYPERBARIC-OXYGEN THERAPY|TOXIC-SHOCK-SYNDROME|FOURNIERS GANGRENE|CLINICAL-FEATURES|REDUCES MORTALITY|WOUND THERAPY|MANAGEMENT|DIAGNOSIS		C	2010	[Kanakaris, Nikolaos K.; Giannoudis, Peter V.] Leeds Gen Infirm, Acad Dept Trauma & Orthopaed, Clarendon Wing,Great George St, Leeds LS1 3EX, W Yorkshire, England.|[Kanakaris, Nikolaos K.] Univ Leeds, Acad Dept Trauma & Orthopaed, Sch Med, Leeds, W Yorkshire, England.	Orthopedics	0	Necrotising Fasciitis	0	Conference Proceedings Citation Index - Science (CPCI-S)	Kanakaris NK, 2010, EUR INSTRUCT COURSE, V10, P3, DOI 10.1007/978-3-642-11832-6_1
We report a case of Fournier's gangrene, where we used the greater omentum as a free flap for scrotal reconstruction and outline the advantages over previously described methods. The greater omentum was harvested using a standard open technique. The deep inferior epigastric vessels were passed through the inguinal canal into the scrotal area as recipient vessels. The detached greater omental flap…	Ng, D|Tang, CB|Kadirkamanathan, SS|Tare, M	Ng, Darren|Tang, Cheuk B.|Kadirkamanathan, Sritharan S.|Tare, Makarand	Article	10.1002/micr.20763	Microsurgery	MICROSURGERY	English	FOURNIERS GANGRENE|REVASCULARIZATION|TRANSPOSITION|PROTECTION		J	2010	[Ng, Darren; Tare, Makarand] Broomfield Hosp, St Andrews Ctr Plast Surg, Chelmsford, Essex, England.|[Tang, Cheuk B.; Kadirkamanathan, Sritharan S.] Broomfield Hosp, Dept Gen Surg, Chelmsford, Essex, England.	Surgery	12	SCROTAL RECONSTRUCTION WITH A FREE GREATER OMENTAL FLAP: A CASE REPORT	12	Science Citation Index Expanded (SCI-EXPANDED)	Ng D, 2010, MICROSURG, V30, P410, DOI 10.1002/micr.20763
	Maguina, P|Paulius, KL|Kale, S|Kalimuthu, R	Maguina, Pirko|Paulius, Karina L.|Kale, Santosh|Kalimuthu, Ramasamy	Letter	10.1097/PRS.0b013e3181c2a292	Plast. Reconstr. Surg.	PLASTIC AND RECONSTRUCTIVE SURGERY	English			J	2010	[Maguina, Pirko; Kalimuthu, Ramasamy] Univ Illinois, Coll Med, Div Plast Cosmet & Reconstruct Surg, Chicago, IL 60612 USA.|[Paulius, Karina L.] Univ Illinois, Coll Med, Dept Surg, Mt Sinai Hosp Program, Chicago, IL 60612 USA.|[Kale, Santosh] Washington Univ, Sch Med, Div Plast Surg, St Louis, MO 63110 USA.	Surgery	9	Medial Thigh Fasciocutaneous Flaps for Reconstruction of the Scrotum following Fournier Gangrene	10	Science Citation Index Expanded (SCI-EXPANDED)	Maguina P, 2010, PLAST RECONSTR SURG, V125, P28E, DOI 10.1097/PRS.0b013e3181c2a292
BACKGROUND Fournier's gangrene (FG) is a rapidly progressive, polymicrobial, synergistic necrotizing fasciitis, and the mortality rate is still high. We aimed to determine the risk factors affecting prognosis and treatment cost. METHODS Eighteen patients operated for FG during 2003-2007 were investigated retrospectively. Surviving and exitus groups were compared regarding demographic data, etiolo…	Canbaz, H|Caglikulekci, M|Altun, U|Dirlik, M|Turkmenoglu, O|Tasdelen, B|Aydin, S	Canbaz, Hakan|Caglikuelekci, Mehmet|Altun, Ugur|Dirlik, Musa|Turkmenoglu, Oezguek|Tasdelen, Bahar|Aydin, Sueha	Article		Ulus. Travma Acil Cerrahi Derg.	ULUSAL TRAVMA VE ACIL CERRAHI DERGISI-TURKISH JOURNAL OF TRAUMA & EMERGENCY SURGERY	Turkish	STRATEGIES|MANAGEMENT|DIAGNOSIS	Infection|Fournier gangrene|necrotizing fasciitis|mortality|prognosis|treatment cost	J	2010	[Canbaz, Hakan] Mersin Univ, Tip Fak, Genel Cerrahi Anabilim Dali, Zeytinlibahce Cad, TR-33079 Mersin, Turkey.|[Tasdelen, Bahar] Mersin Univ, Fac Med, Dept Biostat, TR-33079 Mersin, Turkey.	Emergency Medicine	11	Fournier's gangrene: analysis of risk factors affecting the prognosis and cost of therapy in 18 cases	13	Science Citation Index Expanded (SCI-EXPANDED)	Canbaz H, 2010, ULUS TRAVMA ACIL CER, V16, P71
Skin necrosis due to excessive ice pack application following vasectomy has not been previously reported. We report a rare case of postvasectomy skin necrosis resulting from extreme ice pack usage. This complication illustrates the importance of clear communication of postvasectomy instructions to patients. This complication was successfully managed with autolytic debridement without surgical deb…	Beiko, D|Pelletier-Carson, K	Beiko, Darren|Pelletier-Carson, Kina	Article		Can. J. Urol.	CANADIAN JOURNAL OF UROLOGY	English	GANGRENE FOLLOWING VASECTOMY|FOURNIERS GANGRENE|MALE STERILIZATION	vasectomy|skin necrosis|ice pack|debridement|frostbite	J	2010	[Beiko, Darren; Pelletier-Carson, Kina] Kingston Gen Hosp, Dept Urol, Kingston, ON K7L 2V7, Canada.	Urology & Nephrology	1	Ice pack induced scrotal skin necrosis following vasectomy	1	Science Citation Index Expanded (SCI-EXPANDED)	Beiko D, 2010, CAN J UROL, V17, P5028
We report a case of adenocarcinoma of the rectum where the patient presented with extensive ischio-rectal abscess with Fournier's gangrene. A defunctioning colostomy and debridement of wounds was performed. However, the patient died 3 weeks after.	Gupta, PJ	Gupta, P. J.	Article		Eur. Rev. Med. Pharmacol. Sci.	EUROPEAN REVIEW FOR MEDICAL AND PHARMACOLOGICAL SCIENCES	English		Rectal cancer|Fournier gangrene|Abscess|Metastasis	J	2010	Fine Morning Hosp & Res Ctr, Nagpur, Maharashtra, India.	Pharmacology & Pharmacy	2	Rectal cancer presenting as ischio-rectal abscess and Fournier's gangrene - a case report	4	Science Citation Index Expanded (SCI-EXPANDED)	Gupta PJ, 2010, EUR REV MED PHARMACO, V14, P139
There are some medications and procedures that can be used to accelerate the healing of skin wounds. Some studies have demonstrated improvement of burn wound healing with honey treatment. In other hand, based on traditional medicine have improved wound healing with animal oil. This study was done to compare the efficacy of animal oil and honey in accelerating healing of full thickness wound of sk…	Ghaderi, R|Afshar, M|Akhbarie, H|Golalipour, MJ	Ghaderi, Reza|Afshar, Mohammad|Akhbarie, Hadi|Golalipour, Mohammad Jafar	Article		Int. J. Morphol.	INTERNATIONAL JOURNAL OF MORPHOLOGY	English	FOURNIERS GANGRENE	Honey|Animal oil|Wound healing|Skin|Mice	J	2010	[Golalipour, Mohammad Jafar] Gorgan Univ Med Sci, Dept Anat Sci Embryol & Histol, Gorgan, Iran.|[Akhbarie, Hadi] Birjand Univ Med Sci, Dept Internal Med, Birjand, Iran.|[Afshar, Mohammad] Birjand Univ Med Sci, Dept Histol, Birjand, Iran.|[Ghaderi, Reza] Birjand Univ Med Sci, Dept Dermatol, Birjand, Iran.	Anatomy & Morphology	10	Comparison of the Efficacy of Honey and Animal Oil in Accelerating Healing of Full Thickness Wound of mice skin	12	Science Citation Index Expanded (SCI-EXPANDED)	Ghaderi R, 2010, INT J MORPHOL, V28, P193
Objective: The purposes were to evaluate the communication and the extent of the spaces formed by fasciae of the male external genitalia and the perineum and to correlate the spaces with clinical observations regarding anatomic progression of diseases. Materials and Methods: Multi-detector row computed tomography (CT) was performed through the perineum and the pelvis of 5 fresh cadavers injected …	Park, BJ|Sung, DJ|Yeom, SK|Sohn, YM|Kim, YH|Cho, SB|Kim, JJ|Park, SH	Park, Beom Jin|Sung, Deuk Jae|Yeom, Suk Keu|Sohn, Yu Mee|Kim, Yun Hwan|Cho, Sung Bum|Kim, Je Jong|Park, Sun Hwa	Article	10.1097/RCT.0b013e3181c5683b	J. Comput. Assist. Tomogr.	JOURNAL OF COMPUTER ASSISTED TOMOGRAPHY	English	AMBULATORY PERITONEAL-DIALYSIS	male external genitalia|perineum|anatomy|computed tomography	J	2010	[Park, Beom Jin; Sung, Deuk Jae; Kim, Yun Hwan; Cho, Sung Bum] Korea Univ, Anam Hosp, Coll Med, Dept Radiol, Seoul 136705, South Korea.|[Yeom, Suk Keu] Univ Ulsan, Coll Med, Asan Med Ctr, Dept Radiol, Seoul, South Korea.|[Sohn, Yu Mee] Kyung Hee Univ, Med Ctr, Dept Radiol, Seoul, South Korea.|[Kim, Je Jong] Korea Univ, Anam Hosp, Coll Med, Dept Urol, Seoul 136705, South Korea.|[Park, Sun Hwa] Kor…	Radiology, Nuclear Medicine & Medical Imaging	3	Communication Between Spaces Formed by Fasciae of Male External Genitalia and Perineum: Computed Tomographic Cadaveric Study and Clinical Significance	4	Science Citation Index Expanded (SCI-EXPANDED)	Park BJ, 2010, J COMPUT ASSIST TOMO, V34, P193, DOI 10.1097/RCT.0b013e3181c5683b
Introduction: Fournier's gangrene is a rapidly progressing necrotizing fascitis that affects the perineal and genital area. Mortality still remains high. The aim of this study was to evaluate the epidemiological progression and morbidity-mortality of Fournier's gangrene at our centre over the past 10 years. Methods: Retrospective study of 41 patients treated for Fournier's gangrene between 1998 a…	Barreda, JT|Scheiding, MM|Fernandez, CS|Campana, JMC|Aguilera, JR|Miranda, EF|Biondo, S	Torremade Barreda, Jose|Millan Scheiding, Monica|Suarez Fernandez, Cristina|Cuadrado Campana, Jose Maria|Rodriguez Aguilera, Jose|Franco Miranda, Eladio|Biondo, Sebastian	Article	10.1016/j.ciresp.2009.12.012	Cir. Espan.	CIRUGIA ESPANOLA	Spanish	HUMAN-IMMUNODEFICIENCY-VIRUS|SEVERITY INDEX SCORE|EXPERIENCE|DIAGNOSIS|ULTRASOUND|IMPACT	Necrotizing fascitis|Fournier's gangrene|Epidemiology	J	2010	[Millan Scheiding, Monica; Rodriguez Aguilera, Jose; Biondo, Sebastian] Hosp Univ Bellvitge, Serv Cirugia Gen & Aparato Digest, Unidad Coloproctol, Barcelona, Spain.|[Torremade Barreda, Jose; Cuadrado Campana, Jose Maria; Franco Miranda, Eladio] Hosp Univ Bellvitge, Serv Urol, Barcelona, Spain.	Surgery	19	Fournier gangrene. A retrospective study of 41 cases	25	Science Citation Index Expanded (SCI-EXPANDED)	Barreda JT, 2010, CIR ESPAN, V87, P218, DOI 10.1016/j.ciresp.2009.12.012
A systematic Medline/PubMed and Cochrane Library review of the literature was carried out with regard to technique, effectiveness, safety and complications of male sterilisation. Vasectomy is an outpatient procedure which can be performed under local anaesthesia. The vas deferens is accessed by means of either a conventional incision with a scalpel or by using the 'no-scalpel technique'. A closed…	Michielsen, D|Beerthuizen, R	Michielsen, Dirk|Beerthuizen, Rob	Review	10.3109/13625181003682714	Eur. J. Contracept. Reprod. Health Care	EUROPEAN JOURNAL OF CONTRACEPTION AND REPRODUCTIVE HEALTH CARE	English	RANDOMIZED CONTROLLED-TRIAL|CHRONIC TESTICULAR PAIN|LONG-TERM|POSTVASECTOMY PAIN|VASECTOMY REVERSAL|NO-SCALPEL|FOLLOW-UP|MICROSURGICAL DENERVATION|SPERMATIC GRANULOMA|FOURNIERS GANGRENE		J	2010	[Michielsen, Dirk] Vrije Univ Brussel, Dept Urol, UZBrussel, B-1090 Brussels, Belgium.|[Beerthuizen, Rob] Stichting Anticonceptie Nederland, Winterswijk, Netherlands.	Public, Environmental & Occupational Health; Obstetrics & Gynecology	7	State-of-the art of non-hormonal methods of contraception: VI. Male sterilisation	7	Science Citation Index Expanded (SCI-EXPANDED)	Michielsen D, 2010, EUR J CONTRACEP REPR, V15, P136, DOI 10.3109/13625181003682714
Fournier gangrene is an acute and potentially fatal infection of the scrotum, perineum, and abdominal wall. It is characterized by necrotizing fasciitis with loss of subcutaneous tissue and skin. The aim of this study was to analyze the prognosis and treatment effectiveness of this fulminant infectious disease. Forty-one patients were admitted to our hospital with the diagnosis of Fournier gangre…	Chen, SY|Fu, JP|Wang, CH|Lee, TP|Chen, SG	Chen, Shih-Yi|Fu, Ju-Peng|Wang, Chih-Hsin|Lee, Tzu-Peng|Chen, Shyi-Gen	Review	10.1097/SAP.0b013e3181ba5485	Ann. Plast. Surg.	ANNALS OF PLASTIC SURGERY	English	THIGH FASCIOCUTANEOUS FLAP|SURGICAL DEBRIDEMENT|RECONSTRUCTION|SCROTUM|IMPACT	Fournier gangrene|reconstructive surgery|debridement	J	2010	[Chen, Shih-Yi; Fu, Ju-Peng; Wang, Chih-Hsin; Lee, Tzu-Peng; Chen, Shyi-Gen] Triserv Gen Hosp, Div Plast & Reconstruct Surg, Dept Surg, Natl Def Med Ctr, Taipei 11490, Peoples R China.	Surgery	47	Fournier Gangrene A Review of 41 Patients and Strategies for Reconstruction	52	Science Citation Index Expanded (SCI-EXPANDED)	Chen SY, 2010, ANN PLAS SURG, V64, P765, DOI 10.1097/SAP.0b013e3181ba5485
Fournier gangrene is a very rare and a rapidly progressing, polymicrobial necrotizing faciitis or myonecrosis of the perineal, perianal and genital regions, with a high mortality rate. Infection is associated with superficial traum, urological and colorectal diseases and operations. The most commonly found bacteria are Escherichia coli followed by Bacteroides and streptococcal species. Diabetes m…	Katsanos, KH|Ignatiadou, E|Sarandi, M|Godevenos, D|Asproudis, I|Fatouros, M|Tsianos, EV	Katsanos, Konstantinos H.|Ignatiadou, Eleftheria|Sarandi, Maria|Godevenos, Dimitrios|Asproudis, Ioannis|Fatouros, Michael|Tsianos, Epameinondas V.	Article	10.1016/j.crohns.2009.11.006	J. Crohns Colitis	JOURNAL OF CROHNS & COLITIS	English		Fournier gangrene|Ulcerative colitis|Pancolitis|Colostomy|Perianal disease|Surgery	J	2010	[Tsianos, Epameinondas V.] Univ Ioannina, Dept Internal Med 1, Div Internal Med 1, GR-45110 Ioannina, Greece.|[Katsanos, Konstantinos H.; Sarandi, Maria; Godevenos, Dimitrios; Asproudis, Ioannis; Tsianos, Epameinondas V.] Univ Ioannina, Hepatogastroenterol Unit, GR-45110 Ioannina, Greece.|[Ignatiadou, Eleftheria; Fatouros, Michael] Univ Hosp Ioannina, Dept Surg, Ioannina, Greece.	Gastroenterology & Hepatology	3	Fournier's gangrene complicating ulcerative pancolitis	3	Science Citation Index Expanded (SCI-EXPANDED)	Katsanos KH, 2010, J CROHNS COLITIS, V4, P203, DOI 10.1016/j.crohns.2009.11.006
Necrotizing soft tissue infections (NSTIs) are aggressive severe soft tissue infection that cause rapid and widespread infection and necrosis of the skin and soft tissues and are highly lethal. NSTIs include necrotizing cellulitis, adipositis, fasciitis and myositis/myonecrosis and have significant potential for extensive soft tissue and limb loss. Early diagnosis and treatment of NSTIs remains t…	Sarkar, B|Napolitano, LM	Sarkar, B.|Napolitano, L. M.	Review		Minerva Chir.	MINERVA CHIRURGICA	English	RESISTANT STAPHYLOCOCCUS-AUREUS|COMPLICATED INTRAABDOMINAL INFECTION|LABORATORY RISK INDICATOR|HYPERBARIC-OXYGEN THERAPY|TOXIC-SHOCK-SYNDROME|VIBRIO-VULNIFICUS|EMERGENCY-DEPARTMENT|CHILDREN GUIDELINES|FOURNIERS GANGRENE|DISEASES SOCIETY	Soft tissue infections|Fasciitis, necrotizing|Gas gangrene	J	2010	[Sarkar, B.; Napolitano, L. M.] Univ Michigan, Dept Surg, Div Acute Care Surg, Ann Arbor, MI 48109 USA.	Surgery	11	Necrotizing soft tissue infections	11	Science Citation Index Expanded (SCI-EXPANDED)	Sarkar B, 2010, MINERVA CHIR, V65, P347
	Arrabal-Polo, MA|Almazan-Fernandez, F|Merino-Salas, S|Arias-Santiago, S|Armijo-Lozano, R|Arrabal-Martin, M|Zuluaga-Gomez, A	Arrabal-Polo, M. A.|Almazan-Fernandez, F.|Merino-Salas, S.|Arias-Santiago, S.|Armijo-Lozano, R.|Arrabal-Martin, M.|Zuluaga-Gomez, A.	Editorial Material	10.1016/j.acuro.2010.02.036	Actas Urol. Esp.	ACTAS UROLOGICAS ESPANOLAS	Spanish			J	2010	[Arrabal-Polo, M. A.; Merino-Salas, S.; Arrabal-Martin, M.; Zuluaga-Gomez, A.] Hosp Univ San Cecilio, Serv Urol, Granada, Spain.	Urology & Nephrology	0	Genital reconstruction in a patient with Fournier gangrene	0	Science Citation Index Expanded (SCI-EXPANDED)	Arrabal-Polo MA, 2010, ACTAS UROL ESP, V34, P654, DOI 10.1016/j.acuro.2010.02.036
We report the case of a newborn with acute myeloid leukaemia, who developed perineal necrotizing fasciitis due to Pseudomonas Aeruginosa, after twenty days of life. Following surgical debridement, she was effectively treated with topical negative pressure therapy (V.A.C.(R) device) with silver foam dressings, this achieved complete closure in thirteen days. Negative pressure therapy should be con…	Negosanti, L|Aceti, A|Bianchi, T|Corvaglia, L|Negosanti, F|Sgarzani, R|Morselli, PG|Cipriani, R|Negosanti, M|Patrizi, A|Faldella, G	Negosanti, Luca|Aceti, Arianna|Bianchi, Tommaso|Corvaglia, Luigi|Negosanti, Francesca|Sgarzani, Rossella|Morselli, Paolo Giovanni|Cipriani, Riccardo|Negosanti, Massimino|Patrizi, Annalisa|Faldella, Giacomo	Article	10.1684/ejd.2010.0964	Eur. J. Dermatol.	EUROPEAN JOURNAL OF DERMATOLOGY	English	PSEUDOMONAS-AERUGINOSA|THERAPY|CHILDREN	necrotizing fascitiis|negative pressure therapy|neonatal infection|vacuum assisted closure dressing|wound care	J	2010	[Negosanti, Luca; Sgarzani, Rossella; Morselli, Paolo Giovanni; Cipriani, Riccardo] St Orsola Marcello Malpighi Hosp, Unit Plast Surg, I-40138 Bologna, Italy.|[Aceti, Arianna; Corvaglia, Luigi; Faldella, Giacomo] St Orsola Marcello Malpighi Hosp, Unit Neonatol & Neonatal Intens Care, I-40138 Bologna, Italy.|[Bianchi, Tommaso] Bellaria Maggiore Hosp, Unit Dermatol, Bologna, Italy.|[Negosanti, Fran…	Dermatology	10	Adapting a Vacuum Assisted Closure dressing to challenging wounds: negative pressure treatment for perineal necrotizing fasciitis with rectal prolapse in a newborn affected by acute myeloid leukaemia	10	Science Citation Index Expanded (SCI-EXPANDED)	Negosanti L, 2010, EUR J DERMATOL, V20, P501, DOI 10.1684/ejd.2010.0964
A 64-year-old man with a locally advanced rectum adenocarcinoma was referred for 18-fluoro-2-deoxyglucose (F-18 FDG) imaging for the purpose of restaging and tumor response. Circumferentially increased perirectal F-18 FDG uptake was seen. Three days after the first F-18 FDG positron emission tomography clinically Fournier gangrene was diagnosed and surgical debridement was performed. Increased pe…	Surucu, E|Canda, AE|Kaya, GC|Tuna, B|Sengoz, T|Yorukoglu, K|Terzi, C	Sueruecue, Erdem|Canda, Aras E.|Kaya, Gamze C.|Tuna, Burcin|Sengoz, Tarik|Yorukoglu, Kutsal|Terzi, Cem	Editorial Material	10.1097/RLU.0b013e3181e4df3e	Clin. Nucl. Med.	CLINICAL NUCLEAR MEDICINE	English	FDG PET/CT|INFECTION|INFLAMMATION|SCAN	F-18 FDG|positron emission tomography|Fournier gangrene	J	2010	[Sueruecue, Erdem; Kaya, Gamze C.; Sengoz, Tarik] Dokuz Eylul Univ, Dept Nucl Med, Sch Med, Izmir, Turkey.|[Canda, Aras E.; Terzi, Cem] Dokuz Eylul Univ, Dept Surg, Div Colorectal Surg, Sch Med, Izmir, Turkey.|[Tuna, Burcin; Yorukoglu, Kutsal] Dokuz Eylul Univ, Dept Pathol, Sch Med, Izmir, Turkey.	Radiology, Nuclear Medicine & Medical Imaging	4	F-18 Fluorodeoxyglucose PET in Fournier Gangrene	5	Science Citation Index Expanded (SCI-EXPANDED)	Surucu E, 2010, CLIN NUCL MED, V35, P625, DOI 10.1097/RLU.0b013e3181e4df3e
	Lin, JP	Lin, Jui-Ping	Meeting Abstract		Int. J. Urol.	INTERNATIONAL JOURNAL OF UROLOGY	English			J	2010	[Lin, Jui-Ping] Taipei Vet Gen Hosp, Taipei, Peoples R China.	Urology & Nephrology	0	"Multi-compound dressing" in Fournier gangrene application	0	Science Citation Index Expanded (SCI-EXPANDED)	Lin JP, 2010, INT J UROL, V17, A380
Necrotizing soft tissue infection is a severe illness that is associated with significant morbidity and mortality. It is often caused by a wide spectrum of pathogens and is most frequently polymicrobial. Care for patients with necrotizing soft tissue infection requires a team approach with expertise from critical care, surgery, reconstructive surgery, and rehabilitation specialists. The early dia…	Phan, HH|Cocanour, CS	Phan, Ho H.|Cocanour, Christine S.	Article	10.1097/CCM.0b013e3181ec667f	Crit. Care Med.	CRITICAL CARE MEDICINE	English	RESISTANT STAPHYLOCOCCUS-AUREUS|TOXIC-SHOCK-SYNDROME|A STREPTOCOCCAL INFECTIONS|LABORATORY RISK INDICATOR|HYPERBARIC-OXYGEN THERAPY|NONSTEROIDAL ANTIINFLAMMATORY DRUGS|IN-VITRO ACTIVITIES|FOURNIERS-GANGRENE|POLYSPECIFIC IMMUNOGLOBULIN|AEROMONAS BACTEREMIA	necrotizing soft tissue infection|fasciitis|methicillin-resistant Staphylococcus aureus|intensive care unit|hyperbaric oxygenation|Laboratory Risk Indicator for Necrotizing Fasciitis	J	2010	[Phan, Ho H.; Cocanour, Christine S.] Univ Calif Davis, Med Ctr, Dept Surg, Sacramento, CA 95817 USA.	General & Internal Medicine	29	Necrotizing soft tissue infections in the intensive care unit	33	Science Citation Index Expanded (SCI-EXPANDED)	Phan HH, 2010, CRIT CARE MED, V38, S460, DOI 10.1097/CCM.0b013e3181ec667f
Pleomorphic malignant fibrous histiocytoma (MFH), also known as undifferentiated high-grade pleomorphic sarcoma according to the latest World Health Organization classification, is a diagnosis of exclusion and extremely rare in adult scrotal/paratesticular region. Clinical presentation of scrotal/paratesticular pleomorphic MFH is usually a painless and gradual scrotal swelling. We report a case o…	Guo, JA|Zhou, SM|Rao, NP|Pez, GH	Guo, Juan|Zhou, Shengmei|Rao, Nagesh P.|Pez, Gholam H.	Article	10.1097/PAI.0b013e3181de57f6	Appl. Immunohistochem.	APPLIED IMMUNOHISTOCHEMISTRY & MOLECULAR MORPHOLOGY	English	SPERMATIC CORD|LIPOSARCOMA	malignant fibrous histiocytoma (MFH)|undifferentiated high-grade pleomorphic sarcoma|Fournier gangrene|liposarcoma|leiomyosarcoma|angiosarcoma|rhabdomyosarcoma|fluorescence in-situ hybridization|scrotum	J	2010	[Pez, Gholam H.] Vet Affairs Med Ctr, Dept Pathol, Los Angeles, CA 90073 USA.|[Guo, Juan; Zhou, Shengmei] Univ So Calif, Keck Sch Med, Dept Pathol, LAC, Los Angeles, CA 90033 USA.|[Guo, Juan; Zhou, Shengmei] Univ So Calif, USC Med Ctr, Los Angeles, CA USA.|[Rao, Nagesh P.] Univ Calif Los Angeles, David Geffen Sch Med, Dept Pathol & Lab Med, Los Angeles, CA 90095 USA.|[Rao, Nagesh P.] Univ Calif L…	Anatomy & Morphology; Medical Laboratory Technology; Pathology	3	Pleomorphic Malignant Fibrous Histiocytoma/Undifferentiated High-grade Pleomorphic Sarcoma of the Scrotum in a Patient Presenting As Fournier Gangrene A Case Report	3	Science Citation Index Expanded (SCI-EXPANDED)	Guo JA, 2010, APPL IMMUNOHISTO M M, V18, P473, DOI 10.1097/PAI.0b013e3181de57f6
Background: Necrotizing fasciitis is a serious infection that originates in the subcutaneous tissues. Although many reports have been published about necrotizing infections of other anatomical sites, retroperitoneal necrotizing soft tissue infection is a rare entity that has been described in only a few case reports. The etiology and clinical course of retroperitoneal necrotizing fasciitis can be…	Sugimoto, M|Matsuura, K|Takayama, H|Kayo, M|Ie, T	Sugimoto, Motokazu|Matsuura, Kenji|Takayama, Hiroshi|Kayo, Munefumi|Ie, Tomotsugu	Article	10.1089/sur.2008.101	Surg. Infect.	SURGICAL INFECTIONS	English	EXTRAPERITONEAL GAS|EARLY DIAGNOSIS|SURVIVAL|LOCALIZATION|DEBRIDEMENT|MANAGEMENT|FEATURES|SPREAD		J	2010	[Sugimoto, Motokazu; Matsuura, Kenji; Takayama, Hiroshi; Kayo, Munefumi; Ie, Tomotsugu] Okinawa Yaeyama Hosp, Dept Surg, Okinawa, Japan.	Infectious Diseases; Surgery	11	Extended Retroperitoneal Necrotizing Fasciitis with Genital Involvement, Resembling Fournier Gangrene	11	Science Citation Index Expanded (SCI-EXPANDED)	Sugimoto M, 2010, SURG INFECT, V11, P463, DOI 10.1089/sur.2008.101
	Heiner, JD|Baldwin, K|Laselle, B	Heiner, Jason D.|Baldwin, Katisha|Laselle, Brooks	Editorial Material		Can. J. Emerg. Med.	CANADIAN JOURNAL OF EMERGENCY MEDICINE	English		Fournier gangrene|ultrasonography|diagnosis	J	2010	[Heiner, Jason D.; Baldwin, Katisha; Laselle, Brooks] Madigan Army Med Ctr, Dept Emergency Med, Tacoma, WA 98431 USA.	Emergency Medicine	2	Fournier gangrene: rapid diagnosis with bedside ultrasonography	3	Science Citation Index Expanded (SCI-EXPANDED)	Heiner JD, 2010, CAN J EMERG MED, V12, P528
Tissue infections or skin skin structure and deep seated soft tissue infections are general terms for infections of the entire skin laser including the subcutaneous and muscle tissue layers and their respective fascia structures Infections of the different mediastinal fascias (mediastinitis) and retroperitoneal fascia infections also belong to this category Due to the variability of their clinica…	Kujath, P|Kujath, C	Kujath, P.|Kujath, C.	Article		Eur. J. Med. Res.	EUROPEAN JOURNAL OF MEDICAL RESEARCH	English	RESISTANT STAPHYLOCOCCUS-AUREUS|DIABETIC FOOT INFECTIONS|NECROTIZING FASCIITIS|FOURNIERS GANGRENE|PRESSURE ULCERS|ANTIBIOTICS|EPIDEMIOLOGY|MULTICENTER|PREVALENCE|MANAGEMENT		J	2010	[Kujath, P.] Univ Schleswig Holstein, Dept Surg, Lubeck, Germany.|[Kujath, C.] Ernst Moritz Arndt Univ Greifswald, Dept Pediat Surg, Greifswald, Germany.	Research & Experimental Medicine	32	COMPLICATED SKIN, SKIN STRUCTURE AND SOFT TISSUE INFECTIONS - ARE WE THREATENED BY MULTI-RESISTANT PATHOGENS?	32	Science Citation Index Expanded (SCI-EXPANDED)	Kujath P, 2010, EUR J MED RES, V15, P544
A 65-year-old man was referred to our department with clinical signs of septic shock and necrotizing soft tissue infection of the scrotal, perianal and right inguinal region. Initial presentation was a typical Fournier's gangrene. Because of the life-threatening condition, the initial treatment was extensive removal of necrotic tissue. Antibiotic therapy was administered and several debridements …	Katusic, J|Stimac, G|Benko, G|Grubisic, I|Soipi, S|Dimanovski, J	Katusic, Josip|Stimac, Goran|Benko, Goran|Grubisic, Igor|Soipi, Soip|Dimanovski, Jordan	Review		Acta Clin. Croat.	ACTA CLINICA CROATICA	English	ETIOLOGY	Fournier gangrene, diagnosis|Fournier gangrene, surgery|Fournier gangrene, therapy|Debridement|Emergencies|Acute disease|Case report	J	2010	[Katusic, Josip; Stimac, Goran; Grubisic, Igor; Soipi, Soip; Dimanovski, Jordan] Sestre Milosrdnice Univ Hosp, Univ Dept Urol, HR-10000 Zagreb, Croatia.|[Benko, Goran] Varazdin Gen Hosp, Dept Urol, Varazhdin, Croatia.	General & Internal Medicine	4	MANAGEMENT OF FOURNIER'S GANGRENE: CASE REPORT AND LITERATURE REVIEW	5	Science Citation Index Expanded (SCI-EXPANDED)	Katusic J, 2010, ACTA CLIN CROAT, V49, P453
BACKGROUND: Necrotizing soft-tissue infections (NSTIs) are a group of uncommon, rapidly progressive, potentially fatal disorders. The National Surgical Quality Improvement Program (NSQIP) Registry was used to determine current data on the incidence, treatment, and outcomes of NSTIs. METHODS: There were 688 NSTI cases identified for years 2005 to 2008. Ten control patients for each NSTI patient we…	Mills, MK|Faraklas, I|Davis, C|Stoddard, GJ|Saffle, J	Mills, Megan K.|Faraklas, Iris|Davis, Cherisse|Stoddard, Gregory J.|Saffle, Jeffrey	Article; Proceedings Paper	10.1016/j.amjsurg.2010.06.008	Am. J. Surg.	AMERICAN JOURNAL OF SURGERY	English	FOURNIERS-GANGRENE|HYPERBARIC-OXYGEN|BURN CENTER|FASCIITIS|MANAGEMENT|MORTALITY|DETERMINANTS|DIAGNOSIS|THERAPY|NSQIP	Necrotizing soft-tissue infection|Necrotizing fasciitis|National Surgical Quality Improvement Program|Outcomes|Mortality	J	2010	[Mills, Megan K.; Faraklas, Iris; Davis, Cherisse; Saffle, Jeffrey] Univ Utah, Dept Surg, Ctr Hlth, Salt Lake City, UT 84132 USA.|[Stoddard, Gregory J.] Univ Utah, Dept Internal Med, Ctr Hlth, Salt Lake City, UT 84132 USA.	Surgery	72	Outcomes from treatment of necrotizing soft-tissue infections: results from the National Surgical Quality Improvement Program database	75	Science Citation Index Expanded (SCI-EXPANDED); Conference Proceedings Citation Index - Science (CPCI-S)	Mills MK, 2010, AM J SURG, V200, P790, DOI 10.1016/j.amjsurg.2010.06.008
	Rosen, T	Rosen, Ted	Editorial Material		Cutis	CUTIS	English	FOURNIERS GANGRENE		J	2010	Baylor Coll Med, Houston, TX 77030 USA.	Dermatology	2	Genital Emergencies for the Dermatologist	2	Science Citation Index Expanded (SCI-EXPANDED)	Rosen T, 2010, CUTIS, V86, P276
	Becourt, C|Girszyn, N|Prevost, G|Janvresse, A|Marie, I	Becourt, C.|Girszyn, N.|Prevost, G.|Janvresse, A.|Marie, I.	Editorial Material	10.1016/j.revmed.2010.04.014	Rev. Med. Interne	REVUE DE MEDECINE INTERNE	French	FOURNIERS-GANGRENE	Fournier s gangrene|Diagnosis|Therapy	J	2010	[Becourt, C.; Girszyn, N.; Marie, I.] CHU Rouen Boisguillaume, Dept Med Interne, F-76031 Rouen, France.|[Prevost, G.] CHU Rouen Boisguillaume, Serv Endocrinol, F-76031 Rouen, France.|[Janvresse, A.] CHU Rouen Boisguillaume, Serv Radiol, F-76031 Rouen, France.	General & Internal Medicine	1	Perineal erythema	1	Science Citation Index Expanded (SCI-EXPANDED)	Becourt C, 2010, REV MED INTERNE, V31, P865, DOI 10.1016/j.revmed.2010.04.014
Complex wounds present a challenge to both the surgeon and patient in operative management long-term care cosmetic outcome and effects on lifestyle, self-image and general health Each patient with complex wounds usually manifests multiple risk factors for their development This article focuses on complex wounds involved with traumatic and orthopedic blunt or penetrating injuries particularly in t…	Park, H|Copeland, C|Henry, S|Barbul, A	Park, Habeeba|Copeland, Carol|Henry, Sharon|Barbul, Adrian	Article	10.1016/j.suc.2010.08.001	Surg. Clin.-North Am.	SURGICAL CLINICS OF NORTH AMERICA	English	OPEN TIBIA FRACTURES|LOWER-EXTREMITY TRAUMA|NECROTIZING FASCIITIS|SURGICAL DEBRIDEMENT|ANTIBIOTIC-THERAPY|TERM OUTCOMES|LIMB|INFECTION|CLASSIFICATION|EXPERIENCE	Complex wound|Necrotizing fasciitis|Ischemia|Dressing	J	2010	[Park, Habeeba; Copeland, Carol; Barbul, Adrian] Sinai Hosp Baltimore, Dept Surg, Baltimore, MD 21215 USA.|[Henry, Sharon] Univ Maryland, Med Ctr, Dept Surg, Ctr Shock Trauma, Baltimore, MD 21201 USA.|[Barbul, Adrian] Johns Hopkins Med Inst, Dept Surg, Baltimore, MD 21205 USA.	Surgery	35	Complex Wounds and Their Management	37	Science Citation Index Expanded (SCI-EXPANDED)	Park H, 2010, SURG CLIN N AM, V90, P1181, DOI 10.1016/j.suc.2010.08.001
The diagnosis of genital lesions is in most cases the result of clinical inspection. In many cases, special genital trauma or severe infections indicate immediate treatment in order to achieve good clinical results and post-surgical quality of life. Here we present representative cases and their urological management from the last 12 months. Our work focuses on the acute scrotum, genital trauma a…	Rossi, R|Rubben, H	Rossi, R.|Ruebben, H.	Review	10.1007/s00120-010-2483-5	Urologe	UROLOGE	German	FOURNIERS GANGRENE|EXPERIENCE	External genitalia|Trauma|Infection|Tumour|Scrotum	J	2010	[Rossi, R.; Ruebben, H.] Univ Klinikum Essen, Ctr Comprehens Canc, Klin & Poliklin Urol, Sekt Plast Rekonstrukt Urol, D-45128 Essen, Germany.	Urology & Nephrology	0	Affections of the external genitalia and their management	0	Science Citation Index Expanded (SCI-EXPANDED)	Rossi R, 2010, UROLOGE, V49, P1485, DOI 10.1007/s00120-010-2483-5
The widespread existence of unhealed wounds, ulcers, and burns has a great impact on public health and economy. Many interventions, including new medications and technologies, are being used to help achieve significant wound healing and to eliminate infections. Therefore, to find an intervention that has both therapeutic effect on the healing process and the ability to kill microbes is of great v…	Al-Waili, NS|Salom, K|Al-Ghamdi, AA	Al-Waili, Noori S.|Salom, Khelod|Al-Ghamdi, Ahmad A.	Review	10.1100/tsw.2011.78	TheScientificWorldJOURNAL	THESCIENTIFICWORLDJOURNAL	English	NITRIC-OXIDE SYNTHESIS|HYDROGEN-PEROXIDE|ANTIBACTERIAL ACTIVITY|TOPICAL APPLICATION|IN-VITRO|ACID RESISTANCE|MANUKA HONEY|FOURNIERS GANGRENE|IMPREGNATED GAUZE|ASCORBIC-ACID	honey|wound|ulcer|healing|infection|nitric oxide|prostaglandin	J	2011	[Al-Waili, Noori S.; Salom, Khelod] Al Wailis Fdn Sci Chron Wound Management & Hyperb, Life Support Technol Grp, New York, NY USA.|[Al-Waili, Noori S.; Al-Ghamdi, Ahmad A.] King Saud Univ, Bee Res Chair, Riyadh, Saudi Arabia.	Environmental Sciences & Ecology; Science & Technology - Other Topics	160	Honey for Wound Healing, Ulcers, and Burns; Data Supporting Its Use in Clinical Practice	165	Science Citation Index Expanded (SCI-EXPANDED)	Al-Waili NS, 2011, THESCIENTIFICWORLDJO, V11, P766, DOI 10.1100/tsw.2011.78
Honey has been used to treat wounds throughout the ages. This practice was rooted primarily in tradition and folklore until the late 19th century, when investigators began to characterize its biologic and clinical effects. This overview explores both historic and current insights into honey in its role in wound care. We describe the proposed antimicrobial, immunomodulatory, and physiologic mechan…	Lee, DS|Sinno, S|Khachemoune, A	Lee, David S.|Sinno, Sammy|Khachemoune, Amor	Article	10.2165/11538930-000000000-00000	Am. J. Clin. Dermatol.	AMERICAN JOURNAL OF CLINICAL DERMATOLOGY	English	CLOSTRIDIUM-BOTULINUM|ANTIBACTERIAL ACTIVITY|FOURNIERS GANGRENE|MEDICAL HONEY|TOPICAL HONEY|MEDIHONEY(TM)|DRESSINGS|EFFICACY|ULCERS|TRIAL		J	2011	[Lee, David S.; Sinno, Sammy] Loyola Univ Chicago, Stritch Sch Med, Maywood, IL USA.|[Khachemoune, Amor] Vet Affairs Med Ctr, New York, NY USA.	Dermatology	59	Honey and Wound Healing An Overview	63	Science Citation Index Expanded (SCI-EXPANDED)	Lee DS, 2011, AM J CLIN DERMATOL, V12, P181, DOI 10.2165/11538930-000000000-00000
Aim: This retrospective analysis presents our experience in treating Fournier gangrene (FG) and aims to bring in focus diagnostic and therapeutic problems as well as early and aggressive treatment. Patients and Methods: A total of 16 male patients were included in the study. The gastrointestinal form was seen in 5 and the urogenital form in 11 patients. The subjects ranged in age from 39 to 74 ye…	Fajdic, J|Gotovac, N|Hrgovic, Z	Fajdic, Josip|Gotovac, Nikola|Hrgovic, Zlatko	Article	10.1159/000327510	Urol.Int.	UROLOGIA INTERNATIONALIS	English	NECROTIZING FASCIITIS|EXPERIENCE|MANAGEMENT|RECONSTRUCTION|INFECTIONS|PERINEUM	Gangrene|Mixed infection|Myonecrosis|Early diagnosis|Necrectomy	J	2011	[Fajdic, Josip] Cty Hosp Pozega, Dept Surg, Pozega, Croatia.|[Gotovac, Nikola] Cty Hosp Pozega, Dept Radiol, Pozega, Croatia.|[Hrgovic, Zlatko] Osijek Univ Hosp, Dept Obstet & Gynecol, Osijek, Croatia.	Urology & Nephrology	11	Fournier Gangrene: Our Approach and Patients	13	Science Citation Index Expanded (SCI-EXPANDED)	Fajdic J, 2011, UROL INT, V87, P186, DOI 10.1159/000327510
Mortality prognostic factors in Fournier gangrene Background: Fournier gangrene corresponds to a necrotizing fasciitis that affects the genital and perianal region. It has a high mortality and a special score, FGSI (Fournier Gangrene Severity Index Score), which includes nine laboratory and clinical parameters was devised to evaluate its prognosis. Aim: To determine predictors of mortality among …	Azolas, R	Azolas M, Rodrigo	Article	10.4067/S0718-40262011000300006	Rev. Chil. Cir.	REVISTA CHILENA DE CIRUGIA	Spanish	EXPERIENCE	Fournier gangrene|mortality|severity index	J	2011	[Azolas M, Rodrigo] Hosp Barros Luco, Serv Cirugia, Santiago, Chile.	Surgery	1	Mortality prognostic factors in Fournier gangrene	5	Science Citation Index Expanded (SCI-EXPANDED)	Azolas R, 2011, REV CHIL CIR, V63, P270, DOI 10.4067/S0718-40262011000300006
We performed reversal of the Hartmann procedure only through the stoma site and we did not use either any other incision nor laparoscopic assistance. A total of 8 patients (7 males), ages between 23 and 80 years, were treated by means of a defined technique. The indications of the Hartmann procedure were sigmoid volvulus (4), sigmoid cancer obstruction (2), rectal trauma (1), and Fournier gangren…	Aydin, C|Olmez, A|Isik, S|Sumer, F|Kayaalp, C	Aydin, Cemalettin|Olmez, Aydemir|Isik, Sevil|Sumer, Fatih|Kayaalp, Cuneyt	Article		Am. Surg.	AMERICAN SURGEON	English			J	2011	[Aydin, Cemalettin; Olmez, Aydemir; Sumer, Fatih; Kayaalp, Cuneyt] Inonu Univ, Dept Gen Surg, Turgut Ozal Med Ctr, TR-44315 Malatya, Turkey.|[Isik, Sevil] Ordu Univ, Dept Gen Surg, Ordu, Turkey.	Surgery	2	Reversal of the Hartmann Procedure Through Only a Stomal Orifice	2	Science Citation Index Expanded (SCI-EXPANDED)	Aydin C, 2011, AM SURGEON, V77, P694
Scrotal loss with testicular exposure commonly follows debridement for necrotising infections and is devastating to the patient both physically and psychologically. This article describes our method of scrotal reconstruction by testicular apposition and wrap-around skin grafting. The key elements of our technique are: (1) preservation of viable spermatic fascia, (2) suturing the testes together w…	Tan, BK|Rasheed, MZ|Wu, WTL	Tan, Bien-Keem|Rasheed, Mohamed Zulfikar|Wu, Woffles T. L.	Article	10.1016/j.bjps.2010.11.013	J. Plast. Reconstr. Aesthet. Surg.	JOURNAL OF PLASTIC RECONSTRUCTIVE AND AESTHETIC SURGERY	English	FOURNIERS-GANGRENE|FLAPS|EXPERIENCE|SINGAPORE	Fournier's gangrene|Necrotising infection|Perineum|Scrotal loss|Testicular exposure	J	2011	[Tan, Bien-Keem; Rasheed, Mohamed Zulfikar] Singapore Gen Hosp, Dept Plast Reconstruct & Aesthet Surg, Singapore 169608, Singapore.|[Wu, Woffles T. L.] Camden Med Ctr, Woffles Wu Aesthet Surg & Laser Ctr, Singapore, Singapore.	Surgery	21	Scrotal reconstruction by testicular apposition and wrap-around skin grafting	24	Science Citation Index Expanded (SCI-EXPANDED)	Tan BK, 2011, J PLAST RECONSTR AES, V64, P944, DOI 10.1016/j.bjps.2010.11.013
Urethral calculi are rare and most of them originate in the upper urinary tract or in the bladder. A review of the literature reveals that less than 2% of urinary tract stones are primarily located in the urethra. Urethral calculi are usually associated with urethral stricture or urethral diverticulum and may be lodged in the urethra during their passage. Calculi in the urethral diveticulum may c…	Sunay, M|Dadali, M|Yalbuzdag, O|Emir, L|Erol, D	Sunay, Melih|Dadali, Mumtaz|Yalbuzdag, Okan|Emir, Levent|Erol, Demokan	Article	10.5336/medsci.2009-13397	Turk. Klin. Tip Bilim. Derg.	TURKIYE KLINIKLERI TIP BILIMLERI DERGISI	English		Urethral diseases|calculi|Fournier gangrene	J	2011	[Sunay, Melih; Dadali, Mumtaz; Yalbuzdag, Okan; Emir, Levent; Erol, Demokan] Minist Hlth Ankara Teaching & Res Hosp, Clin Urol 1, Ankara, Turkey.	General & Internal Medicine	0	Giant Posterior Urethral Calculus Associated with Fournier's Gangrene: Case Report	0	Science Citation Index Expanded (SCI-EXPANDED)	Sunay M, 2011, TURK KLIN TIP BILIM, V31, P1019, DOI 10.5336/medsci.2009-13397
An acute scrotum is defined as an acute painful swelling of the scrotum or its contents, accompanied by local signs or general symptoms. Early identification and skillful management of testicular torsion is critical, as it may threaten testicular viability and future fertility if not managed expediently and appropriately. The cremasteric reflex and testicular sonography are frequently used, yet i…	Davis, JE|Silverman, M	Davis, Jonathan E.|Silverman, Michael	Article	10.1016/j.emc.2011.04.011	Emerg. Med. Clin. N. Am.	EMERGENCY MEDICINE CLINICS OF NORTH AMERICA	English	COLOR DOPPLER SONOGRAPHY|TESTICULAR TORSION|CREMASTERIC REFLEX|SPERMATIC CORD|FOURNIERS GANGRENE|ACUTE EPIDIDYMITIS|PEDIATRIC-PATIENTS|DIFFERENTIAL-DIAGNOSIS|SURGICAL EXPLORATION|HYPERBARIC-OXYGEN	Male|Genital|Emergency|Scrotum|Testicle|Torsion	J	2011	[Davis, Jonathan E.] Georgetown Univ Hosp, Dept Emergency Med, Washington, DC 20007 USA.|[Davis, Jonathan E.] Washington Hosp Ctr, Washington, DC 20007 USA.|[Silverman, Michael] Virginia Hosp Ctr, Dept Emergency Med, Arlington, VA 22205 USA.|[Silverman, Michael] Johns Hopkins Univ, Sch Med, Baltimore, MD USA.	Emergency Medicine	15	Scrotal Emergencies	15	Science Citation Index Expanded (SCI-EXPANDED)	Davis JE, 2011, EMERG MED CLIN N AM, V29, P469, DOI 10.1016/j.emc.2011.04.011
	Madera, PG|Holguin, EP|de Provens, OJCP|Alonso, MR	Gargantilla Madera, Pedro|Pintor Holguin, Emilio|Pazos de Provens, Octavio Jorge Corral|Rubio Alonso, Margarita	Letter		Emergencias	EMERGENCIAS	Spanish	FOURNIERS GANGRENE		J	2011	[Gargantilla Madera, Pedro] Hosp El Escorial, Med Interna Serv, Madrid, Spain.	Emergency Medicine	0	Genital necrotizing fasciitis	2	Science Citation Index Expanded (SCI-EXPANDED)	Madera PG, 2011, EMERGENCIAS, V23, P339
BACKGROUND: The risk of fistula formation is a major concern after incision and drainage of an anorectal abscess. OBJECTIVE: Our objective was to the test the effects of antibiotic treatment on fistula formation after incision and drainage of anorectal abscesses. DESIGN: Randomized, placebo-controlled, double-blind study. SETTING: Multicenter trial at 3 teaching hospitals in Turkey. PATIENTS: Pat…	Sozener, U|Gedik, E|Aslar, AK|Ergun, H|Elhan, AH|Memikoglu, O|Erkek, AB|Kuzu, MA	Sozener, Ulas|Gedik, Ercan|Aslar, Ahmet Kessaf|Ergun, Hakan|Elhan, Atilla Halil|Memikoglu, Osman|Erkek, Ayhan Bulent|Kuzu, Mehmet Ayhan	Article	10.1097/DCR.0b013e31821cc1f9	Dis. Colon Rectum	DISEASES OF THE COLON & RECTUM	English	IN-ANO|AMOXICILLIN-CLAVULANATE|SEPSIS|PHARMACOKINETICS|MICROBIOLOGY|FISTULOTOMY|ACID	Perianal|Abscess|Fistula-in-ano|Antibiotic|Anorectal	J	2011	[Kuzu, Mehmet Ayhan] Ankara Univ, Tip Fak, Gen Cerrahi ABD, Dept Gen Surg, TR-06100 Ankara, Turkey.|[Gedik, Ercan] Dicle Univ, Sch Med, Dept Gen Surg, Diyarbakir, Turkey.|[Aslar, Ahmet Kessaf] Ankara Numune Teaching & Res Hosp, Gen Surg Clin, Ankara, Turkey.|[Ergun, Hakan] Ankara Univ, Sch Med, Dept Clin Pharmacol, TR-06100 Ankara, Turkey.|[Elhan, Atilla Halil] Ankara Univ, Sch Med, Dept Biostat,…	Gastroenterology & Hepatology; Surgery	39	Does Adjuvant Antibiotic Treatment After Drainage of Anorectal Abscess Prevent Development of Anal Fistulas? A Randomized, Placebo-Controlled, Double-Blind, Multicenter Study	45	Science Citation Index Expanded (SCI-EXPANDED)	Sozener U, 2011, DIS COLON RECTUM, V54, P923, DOI 10.1097/DCR.0b013e31821cc1f9
Fournier gangrene is a necrotizing fasciitis of the genital and perineal region. Diverse factors predispose to Fournier gangrene, such as diabetes mellitus, ethylism, liver dysfunction, haematological disorders, obesity or recent regional instrumentation. Rectal tumours can also predispose to Fournier gangrene; most of the reported cases are perforated or unresectable colorectal tumours, but some…	Ruiz-Tovar, J|Cordoba, L|Devesa, JM	Ruiz-Tovar, J.|Cordoba, L.|Devesa, J. M.	Article	10.1080/00015458.2011.11680765	Acta Chir. Belg.	ACTA CHIRURGICA BELGICA	English			J	2011	[Ruiz-Tovar, J.] Hosp Gen Univ Elche, Dept Surg, Alicante, Spain.|[Cordoba, L.] Hosp Ramon & Cajal, Dept Urol, E-28034 Madrid, Spain.|[Devesa, J. M.] Hosp Ramon & Cajal, Dept Surg, E-28034 Madrid, Spain.	Surgery	3	Fournier Gangrene: First Manifestation of Occult Rectal Cancer	3	Science Citation Index Expanded (SCI-EXPANDED)	Ruiz-Tovar J, 2011, ACTA CHIR BELG, V111, P329, DOI 10.1080/00015458.2011.11680765
	Wong, OF|Ng, OLK|Lam, SK	Wong, O. F.|Ng, O. L. K.|Lam, S. K.	Editorial Material		Hong Kong J. Emerg. Med.	HONG KONG JOURNAL OF EMERGENCY MEDICINE	English	FOURNIERS GANGRENE		J	2011	[Wong, O. F.; Ng, O. L. K.] Tuen Mun Hosp, Dept Anaesthesia & Intens Care, Tuen Mun, Hong Kong, Peoples R China.|[Lam, S. K.] Tuen Mun Hosp, Dept Accid & Emergency, Tuen Mun, Hong Kong, Peoples R China.	Emergency Medicine	0	CT scan quiz: a man presented with hypotension and anal pain	0	Science Citation Index Expanded (SCI-EXPANDED)	Wong OF, 2011, HONG KONG J EMERG ME, V18, P352
Background: To evaluate the effect of surgical wound debridement, antibiotics, and hyperbaric oxygen (HBO) in the treatment of Fournier gangrene (FG). Methods: Forty-one patients with a mean age of 54.3 +/- 14.6 years were referred to our department with a diagnosis of FG. To calculate a Fourier Gangrene Severity Index (FGSI), nine factors were assessed (temperature; heart rate; ventilatory rate;…	Wagner, S|Greco, F|Hoda, MR|Kawan, F|Heynemann, H|Fornara, P	Wagner, Sigrid|Greco, Francesco|Hoda, M. Raschid|Kawan, Felix|Heynemann, Hans|Fornara, Paolo	Article	10.1089/sur.2010.091	Surg. Infect.	SURGICAL INFECTIONS	English	VACUUM-ASSISTED CLOSURE|NECROTIZING FASCIITIS|HYPERBARIC-OXYGEN|SEVERITY INDEX|RISK-FACTORS|STRATEGIES		J	2011	[Greco, Francesco] Univ Halle Wittenberg, Urol Clin, Dept Urol & Kidney Transplantat, D-06120 Halle, Germany.	Infectious Diseases; Surgery	8	Is Intensive Multimodality Therapy the Best Treatment for Fournier Gangrene? Evaluation of Clinical Outcome and Survival Rate of 41 Patients	9	Science Citation Index Expanded (SCI-EXPANDED)	Wagner S, 2011, SURG INFECT, V12, P379, DOI 10.1089/sur.2010.091
Taking the clinical case of a patient who developed unilateral testicular necrosis following vasectomy as a starting point, the early and late complications of this procedure are described based on a literature review. In the USA 7% of all men undergo vasectomy, as compared to 2% in Germany. Early postoperative complications include bleeding/hematoma (0.5-18%), infection (0.332.9%), epididymitis …	Rolfes, N|Lummen, G	Rolfes, N.|Luemmen, G.	Article	10.1007/s00120-011-2634-3	Urologe	UROLOGE	German	NO-SCALPEL|PAIN	Vasectomy|Testicular necrosis|Complication rate|Rare complications	J	2011	[Rolfes, N.; Luemmen, G.] St Josef Hosp Troisdorf, Abt Urol Kinderurol & Uroonkol, D-53840 Troisdorf, Germany.	Urology & Nephrology	1	Ischemic testicular necrosis following vasectomy. Rare and typical complications of an outpatient procedure	1	Science Citation Index Expanded (SCI-EXPANDED)	Rolfes N, 2011, UROLOGE, V50, P1306, DOI 10.1007/s00120-011-2634-3
A-37-year-old male presented to the Emergency Department with scrotal swelling, pain that lasted 3 days. A supine radiograph showed abnormal lucency in the right scrotum and right inguinal area. A contrast-enhanced CT revealed extensive gas formation at the right scrotum which extended to right inguinal area, and lower anterior abdominal wall. These findings were compatible with Fournier's gangre…	You, JS|Chung, YE|Cho, KS|Kim, SW|Park, I	You, Je Sung|Chung, Young Eun|Cho, Kang Su|Kim, Sun Wook|Park, Incheol	Article	10.1016/j.ajem.2010.07.019	Am. J. Emerg. Med.	AMERICAN JOURNAL OF EMERGENCY MEDICINE	English			J	2011	[You, Je Sung; Kim, Sun Wook; Park, Incheol] Yonsei Univ, Coll Med, Dept Emergency Med, Seoul 135720, South Korea.|[Chung, Young Eun] Yonsei Univ, Coll Med, Dept Diagnost Radiol, Seoul 135720, South Korea.|[Cho, Kang Su] Yonsei Univ, Coll Med, Dept Urol, Urol Sci Inst, Seoul 135720, South Korea.	Emergency Medicine	3	The emergency computed tomography as important modality for early diagnosis of Fournier gangrene	3	Science Citation Index Expanded (SCI-EXPANDED)	You JS, 2011, AM J EMERG MED, V29, DOI 10.1016/j.ajem.2010.07.019
	Djedovic, G|Rieger, UM|Skradski, V|Pierer, G	Djedovic, Gabriel|Rieger, Ulrich M.|Skradski, Viktor|Pierer, Gerhard	Letter	10.1016/j.bjps.2011.03.043	J. Plast. Reconstr. Aesthet. Surg.	JOURNAL OF PLASTIC RECONSTRUCTIVE AND AESTHETIC SURGERY	English	FOURNIERS GANGRENE		J	2011	[Djedovic, Gabriel; Rieger, Ulrich M.; Pierer, Gerhard] Innsbruck Med Univ, Dept Plast Reconstruct & Aesthet Surg, A-6020 Innsbruck, Austria.|[Skradski, Viktor] Innsbruck Med Univ, Dept Urol, A-6020 Innsbruck, Austria.	Surgery	5	Re: Scrotal reconstruction by testicular apposition and wrap-around skin grafting	5	Science Citation Index Expanded (SCI-EXPANDED)	Djedovic G, 2011, J PLAST RECONSTR AES, V64, P1392, DOI 10.1016/j.bjps.2011.03.043
Scrotal skin has unique cosmetic and functional features that make its reconstruction difficult. Coverage of the testicles and constituting a good cosmetic appearance are major expectations from a successful reconstruction. Usually flaps are the choice for scrotal reconstruction, but every single flap has its own characteristics. In our series, between January 2006 and January 2010, the medial ci…	Coskunfirat, OK|Uslu, A|Cinpolat, A|Bektas, G	Coskunfirat, O. Koray|Uslu, Asim|Cinpolat, Ani|Bektas, Gamze	Article	10.1097/SAP.0b013e318208ff00	Ann. Plast. Surg.	ANNALS OF PLASTIC SURGERY	English	GRACILIS MUSCULOCUTANEOUS FLAP|FOURNIERS GANGRENE|FASCIOCUTANEOUS FLAP|HYPERBARIC-OXYGEN|THIGH FLAPS|DISEASE|GROIN|SKIN	medial circumflex femoral artery perforator flap|scrotal reconstruction	J	2011	[Coskunfirat, O. Koray; Uslu, Asim; Cinpolat, Ani; Bektas, Gamze] Akdeniz Univ, Sch Med, Dept Plast & Reconstruct Surg, TR-07070 Antalya, Turkey.	Surgery	18	Superiority of Medial Circumflex Femoral Artery Perforator Flap in Scrotal Reconstruction	19	Science Citation Index Expanded (SCI-EXPANDED)	Coskunfirat OK, 2011, ANN PLAS SURG, V67, P526, DOI 10.1097/SAP.0b013e318208ff00
	Cortes, MF|Bernal, FL|Sanchez, ZV|Sillero, EP|Ciuro, FP	Flores Cortes, Mercedes|Lopez Bernal, Francisco|Valera Sanchez, Zoraida|Prendes Sillero, Emilio|Pareja Ciuro, Felipe	Editorial Material	10.1016/j.ciresp.2010.04.014	Cir. Espan.	CIRUGIA ESPANOLA	Spanish	FOURNIERS GANGRENE|THERAPY		J	2011	[Flores Cortes, Mercedes; Lopez Bernal, Francisco; Valera Sanchez, Zoraida; Prendes Sillero, Emilio; Pareja Ciuro, Felipe] Hosp Univ Virgen del Rocio, Serv Cirugia Gen & Aparato Digest, Seville, Spain.	Surgery	3	Use of vacuum assisted closure (VAC) system in perineal gangrene: presentation of a case	3	Science Citation Index Expanded (SCI-EXPANDED)	Cortes MF, 2011, CIR ESPAN, V89, P682, DOI 10.1016/j.ciresp.2010.04.014
Tuberculosis of penis is a very rare clinical entity. There are isolated reports of its presentation as a subcutaneous nodule with or without superficial ulcers and can be interpreted as advanced penile cancer. We present a case of penile tuberculosis that presented in our Center with a bulky penoscrotal formation treated in other center for the suspicion of Fournier gangrene.	Savu, C|Surcel, C|Mirvald, C|Gingu, C|Hortopan, M|Sinescu, I	Savu, Carmen|Surcel, C.|Mirvald, C.|Gingu, C.|Hortopan, Monica|Sinescu, I.	Article		Rom. J. Morphol. Embryol.	ROMANIAN JOURNAL OF MORPHOLOGY AND EMBRYOLOGY	English		advanced penile cancer|penile tuberculosis|total penectomy|epidural anesthesia	J	2012	[Savu, Carmen] Fundeni Clin Inst, Dept Intens Care & Anesthesiol, Bucharest, Romania.|[Surcel, C.; Mirvald, C.; Gingu, C.; Sinescu, I.] Fundeni Clin Inst, Ctr Urol Surg Dialysis & Renal Transplantat, Bucharest, Romania.|[Hortopan, Monica] Fundeni Clin Inst, Dept Pathol, Bucharest, Romania.	Developmental Biology	4	Atypical primary tuberculosis mimicking an advanced penile cancer. Can we rely on preoperative assessment?	7	Science Citation Index Expanded (SCI-EXPANDED)	Savu C, 2012, ROM J MORPHOL EMBRYO, V53, P1103
Background: Fournier gangrene is a necrotizing fasciitis, arising in the genital and perineal area. This entity is still associated with a high mortality rate despite improvements in antibiotic and surgical treatment. Methods: This is a retrospective study of all the patients diagnosed and surgically treated for Fournier gangrene at General University Hospital Ramon y Cajal between 1988 and 2008.…	Ruiz-Tovar, J|Cordoba, L|Devesa, JM	Ruiz-Tovar, Jaime|Cordoba, Luis|Manuel Devesa, Jose	Article	10.1016/j.asjsur.2012.04.006	Asian J. Surg.	ASIAN JOURNAL OF SURGERY	English	IMPACT	Fournier gangrene|outcome|prognostic factor	J	2012	[Ruiz-Tovar, Jaime] Hosp Univ Elche, Dept Surg, Alicante, Spain.|[Cordoba, Luis] Hosp Ramon & Cajal, Dept Urol, E-28034 Madrid, Spain.|[Manuel Devesa, Jose] Hosp Ramon & Cajal, Dept Surg, E-28034 Madrid, Spain.	Surgery	35	Prognostic factors in Fournier gangrene	38	Science Citation Index Expanded (SCI-EXPANDED)	Ruiz-Tovar J, 2012, ASIAN J SURG, V35, P37, DOI 10.1016/j.asjsur.2012.04.006
BACKGROUND We aimed to evaluate the factors potentially affecting the number of surgical debridements in patients with Fournier's gangrene (FG) who underwent single or multiple operative sessions. METHODS We retrospectively reviewed the data of 36 patients with FG. The patients were assigned to one of two groups according to the number of debridements (Group I: single session; Group II: >= 2 sess…	Goktas, C|Yildirim, M|Horuz, R|Faydaci, G|Akca, O|Cetinel, CA	Goktas, Cemal|Yildirim, Mehmet|Horuz, Rahim|Faydaci, Gokhan|Akca, Oktay|Cetinel, Cihangir Ali	Article	10.5505/tjtes.2012.36599	Ulus. Travma Acil Cerrahi Derg.	ULUSAL TRAVMA VE ACIL CERRAHI DERGISI-TURKISH JOURNAL OF TRAUMA & EMERGENCY SURGERY	English	SEVERITY INDEX SCORE|EXPERIENCE|MANAGEMENT	Debridement|Fourniers gangrene|mortality|prognosis|surgical procedures	J	2012	[Goktas, Cemal; Horuz, Rahim; Faydaci, Gokhan; Akca, Oktay; Cetinel, Cihangir Ali] Dr Lutfi Kirdar Kartal Training & Res Hosp, Dept Urol, Istanbul, Turkey.|[Yildirim, Mehmet] Dr Lutfi Kirdar Kartal Training & Res Hosp, Dept Gen Surg, Istanbul, Turkey.	Emergency Medicine	4	Factors affecting the number of debridements in Fournier's gangrene: our results in 36 cases	6	Science Citation Index Expanded (SCI-EXPANDED)	Goktas C, 2012, ULUS TRAVMA ACIL CER, V18, P43, DOI 10.5505/tjtes.2012.36599
	Murray, M|Dean, J|Finn, R	Murray, Matthew|Dean, Jeffrey|Finn, Richard	Review	10.1016/j.joms.2011.02.021	J. Oral Maxillofac. Surg.	JOURNAL OF ORAL AND MAXILLOFACIAL SURGERY	English	SYSTEMIC-LUPUS-ERYTHEMATOSUS|SOFT-TISSUE INFECTIONS|HYPERBARIC-OXYGEN|FOURNIERS-GANGRENE|ODONTOGENIC ORIGIN|NEPHROTIC SYNDROME|COMPLICATION|MANAGEMENT|INJECTION|THERAPY		J	2012	[Murray, Matthew; Dean, Jeffrey] Loma Linda Univ, Dept Oral & Maxillofacial Surg, Med Ctr, Loma Linda, CA 92354 USA.|[Finn, Richard] Univ Texas SW Med Ctr Dallas, Dept Surg, Div Oral & Maxillofacial Surg, Dallas, TX 75390 USA.|[Finn, Richard] Univ Texas SW Med Ctr Dallas, Dept Cell Biol, Dallas, TX 75390 USA.|[Finn, Richard] Vet Adm N Texas Hlth Care Syst, Dept Oral & Maxillofacial Surg, Dallas, …	Dentistry, Oral Surgery & Medicine	2	Cervicofacial Necrotizing Fasciitis and Steroids: Case Report and Literature Review	3	Science Citation Index Expanded (SCI-EXPANDED)	Murray M, 2012, J ORAL MAXIL SURG, V70, P340, DOI 10.1016/j.joms.2011.02.021
	Djedovic, G|Engelhardt, TO|Rieger, UM|Pierer, G|Kronberger, P	Djedovic, Gabriel|Engelhardt, Timm O.|Rieger, Ulrich M.|Pierer, Gerhard|Kronberger, Peter	Letter		Singap. Med. J.	SINGAPORE MEDICAL JOURNAL	English	FOURNIERS GANGRENE|CLOSURE|THERAPY		J	2012	[Djedovic, Gabriel; Engelhardt, Timm O.; Rieger, Ulrich M.; Pierer, Gerhard; Kronberger, Peter] Innsbruck Med Univ, Dept Plast Reconstruct & Aesthet Surg, A-6020 Innsbruck, Austria.	General & Internal Medicine	5	THE SANDWICH TECHNIQUE FOR VACUUM-ASSISTED WOUND DRESSING APPLICATION IN THE UROGENITAL REGION: A SAFE, TIME-SPARING AND RELIABLE METHOD	5	Science Citation Index Expanded (SCI-EXPANDED)	Djedovic G, 2012, SINGAP MED J, V53, P294
	Jacoby, I	Jacoby, Irving 'Jake'	Article		Undersea Hyperb. Med.	UNDERSEA AND HYPERBARIC MEDICINE	English	HYPERBARIC-OXYGEN THERAPY|FOURNIERS-GANGRENE|SALVAGE THERAPY|POLYMORPHONUCLEAR LEUKOCYTES|PULMONARY MUCORMYCOSIS|DIABETES-MELLITUS|EARLY RECOGNITION|PRIMARY VARICELLA|IN-VITRO|FASCIITIS		J	2012	UC San Diego Sch Med, Dept Emergency Med, La Jolla, CA 92103 USA.	Marine & Freshwater Biology; Research & Experimental Medicine	2	Necrotizing soft tissue infections	2	Science Citation Index Expanded (SCI-EXPANDED)	Jacoby I, 2012, UNDERSEA HYPERBAR M, V39, P739
OBJECTIVE Extensive defects of the perineal area, with exposure of the testes, are difficult to reconstruct. For the reconstruction of these defects, we applied gracilis muscle flap combined with pudendal artery perforator fasciocutaneous flap, which provided us a reliable cutaneous flap and allowed us to cover exposed testes with sufficient muscular volume. METHODS We retrospectively analyzed 7 …	Lee, SH|Rah, DK|Lee, WJ	Lee, Suk Hyun|Rah, Dong Kyun|Lee, Won Jai	Article	10.1016/j.urology.2012.01.073	Urology	UROLOGY	English	SCROTAL RECONSTRUCTION|VAGINAL RECONSTRUCTION|MYOCUTANEOUS FLAPS|FOURNIER GANGRENE|THIGH FLAPS|DEFECTS		J	2012	[Lee, Suk Hyun; Rah, Dong Kyun; Lee, Won Jai] Yonsei Univ, Dept Plast, Coll Med, Inst Human Tissue Restorat, Seoul 120752, South Korea.	Urology & Nephrology	26	Penoscrotal Reconstruction With Gracilis Muscle Flap and Internal Pudendal Artery Perforator Flap Transposition	30	Science Citation Index Expanded (SCI-EXPANDED)	Lee SH, 2012, UROLOGY, V79, P1390, DOI 10.1016/j.urology.2012.01.073
	Lee, SH|Oh, ES|Rah, DK|Lee, WJ	Lee, Suk Hyun|Oh, Eui Sun|Rah, Dong Kyun|Lee, Won Jai	Editorial Material	10.1016/j.urology.2012.01.075	Urology	UROLOGY	English	FOURNIERS GANGRENE		J	2012	[Lee, Suk Hyun; Oh, Eui Sun; Rah, Dong Kyun; Lee, Won Jai] Yonsei Univ, Coll Med, Inst Human Tissue Restorat, Dept Plast & Reconstruct Surg, Seoul, South Korea.	Urology & Nephrology	0	Penoscrotal Reconstruction With Gracilis Muscle Flap and Internal Pudendal Artery Perforator Flap Transposition REPLY	0	Science Citation Index Expanded (SCI-EXPANDED)	Lee SH, 2012, UROLOGY, V79, P1395, DOI 10.1016/j.urology.2012.01.075
Although rare, necrotizing skin and soft tissue infections can be devastating infections that are difficult to diagnose and challenging to manage. Clinical presentation is often insidious, and a low index of suspicion is critical. Various diagnostic tools, such as scoring systems or imaging techniques, have been introduced, but none is convincingly superior to sound clinical judgment. Early diagn…	De Waele, JJ	De Waele, Jan J.	Review	10.1586/ERI.12.64	Expert Rev. Anti-Infect. Ther.	EXPERT REVIEW OF ANTI-INFECTIVE THERAPY	English	LABORATORY RISK INDICATOR|FROZEN-SECTION BIOPSY|TOXIC-SHOCK-SYNDROME|HYPERBARIC-OXYGEN|STAPHYLOCOCCUS-AUREUS|COMPUTED-TOMOGRAPHY|FOURNIERS GANGRENE|SURGICAL-TREATMENT|FASCIITIS SCORE|MORTALITY	antibiotic therapy|clindamycin|group A Streptococcus|intravenous immunoglobulin|necrotizing fasciitis|necrotizing skin and soft tissue infection|source control	J	2012	Ghent Univ Hosp, Dept Crit Care Med, B-9000 Ghent, Belgium.	Infectious Diseases; Microbiology; Pharmacology & Pharmacy	2	Management of necrotizing skin and soft tissue infections	2	Science Citation Index Expanded (SCI-EXPANDED)	De Waele JJ, 2012, EXPERT REV ANTI-INFE, V10, P805, DOI 10.1586/ERI.12.64
Objective: To present a case of Fournier gangrene and the specific surgical therapy. Case presentation: A 71-year old patient with a two days history of pain in the perineal region, swelling, developing necrosis and foul-smelling lesions was examined in emergency settings. The swelling of subcutaneous plane involved the flank regions, mainly on the left side. The investigations were performed (fu…	Iordache, FM|Beuran, M|Turculet, C|Vasilescu, C|Surdeanu, D	Iordache, F. M.|Beuran, M.|Turculet, C.|Vasilescu, C.|Surdeanu, D.	Article		Chirurgia	CHIRURGIA	English	EXPERIENCE|MANAGEMENT|INFECTIONS|GENITALIA	Fournier gangrene|necrotizing fasciitis|severe sepsis|intestinal diversion|orchiectomy	J	2012	[Iordache, F. M.; Beuran, M.; Turculet, C.; Surdeanu, D.] Univ Med & Parmacy Carol Davila, Bucharest Emergency Hosp, Dept Surg, Bucharest, Romania.|[Vasilescu, C.] Bucharest Emergency Hosp, Intens Care Unit, Bucharest, Romania.	Surgery	0	A Clinical Case of Fournier Gangrene	0	Science Citation Index Expanded (SCI-EXPANDED)	Iordache FM, 2012, CHIRURGIA-BUCHAREST, V107, P524
The female perineum is a diamond-shaped structure inferior to the pelvic diaphragm and between the symphysis pubis and coccyx. The perineum is divided into the anterior urogenital triangle and the posterior anal triangle; the vulva represents the external genitalia. A wide array of diseases affect the female perineum in adults. Vulvar trauma, infection (including Fournier gangrene), developmental…	Hosseinzadeh, K|Heller, MT|Houshmand, G	Hosseinzadeh, Keyanoosh|Heller, Matthew T.|Houshmand, Golbahar	Article	10.1148/rg.324115134	Radiographics	RADIOGRAPHICS	English	FISTULA-IN-ANO|RESISTANT STAPHYLOCOCCUS-AUREUS|NON-HODGKINS-LYMPHOMA|VULVAR CANCER|AGGRESSIVE ANGIOMYXOMA|VENOUS MALFORMATIONS|URETHRAL DIVERTICULA|ANAL CANCER|SOFT-TISSUE|VASCULAR MALFORMATIONS		J	2012	[Hosseinzadeh, Keyanoosh; Heller, Matthew T.; Houshmand, Golbahar] Univ Pittsburgh, Med Ctr, Dept Radiol, Pittsburgh, PA 15213 USA.	Radiology, Nuclear Medicine & Medical Imaging	48	Imaging of the Female Perineum in Adults	50	Science Citation Index Expanded (SCI-EXPANDED)	Hosseinzadeh K, 2012, RADIOGRAPHICS, V32, E129, DOI 10.1148/rg.324115134
Aim The study evaluated the effect of a loose-seton technique for perianal necrotizing fasciitis. Method The medical records of seven patients with perianal necrotizing fasciitis treated by the loose-seton technique between December 2005 and June 2010 were reviewed. Age, gender, status of diabetes mellitus, duration of symptoms, the length of hospital stay and number of debridements were investig…	Yang, BL|Lin, Q|Chen, HJ|Gu, YF|Zhu, P|Sun, XL|Shao, WJ	Yang, B. L.|Lin, Q.|Chen, H. J.|Gu, Y. F.|Zhu, P.|Sun, X. L.|Shao, W. J.	Article	10.1111/j.1463-1318.2012.02979.x	Colorectal Dis.	COLORECTAL DISEASE	English	FOURNIERS GANGRENE|DRAINAGE	Loose-seton|perianal necrotizing fasciitis|treatment	J	2012	[Yang, B. L.; Shao, W. J.] Nanjing Univ TCM, Dept Colorectal Surg, Hosp Affiliated, Nanjing 210029, Jiangsu, Peoples R China.	Gastroenterology & Hepatology; Surgery	2	Perianal necrotizing fasciitis treated with a loose-seton technique	2	Science Citation Index Expanded (SCI-EXPANDED)	Yang BL, 2012, COLORECTAL DIS, V14, E422, DOI 10.1111/j.1463-1318.2012.02979.x
	Schmutz, JL|Trechot, P	Schmutz, J. -L.|Trechot, P.	Editorial Material	10.1016/j.annder.2012.05.017	Ann. Dermatol. Venereol.	ANNALES DE DERMATOLOGIE ET DE VENEREOLOGIE	French	ACUTE PROMYELOCYTIC LEUKEMIA|TRANS-RETINOIC ACID|FOURNIERS-GANGRENE|THERAPY|PATIENT|ATRA		J	2012	[Schmutz, J. -L.] Hop Brabois, Serv Dermatol, F-54511 Vandoeuvre Les Nancy, France.|[Trechot, P.] Hop Cent, Ctr Pharmacovigilance, F-54035 Nancy, France.	Dermatology	0	Tretinoin and scrotal ulceration	0	Science Citation Index Expanded (SCI-EXPANDED)	Schmutz JL, 2012, ANN DERMATOL VENER, V139, P588, DOI 10.1016/j.annder.2012.05.017
Fournier's gangrene (FG) is an extremely aggressive and rapidly progressive polymicrobial soft tissue infection of the perineum, anal area or genitalial regions with a high mortality rate. The objectives of this study were to share our experience with the management of this serious infectious disease over the last 15 years. This retrospective study examined 24 patients diagnosed as having FG who …	Wang, LW|Han, XM|Liu, M|Ma, Y|Li, B|Pan, F|Li, WC|Wang, L|Yang, X|Chen, ZH|Zeng, FQ	Wang, Longwang|Han, Xiaomin|Liu, Mei|Ma, Yan|Li, Bing|Pan, Feng|Li, Wencheng|Wang, Liang|Yang, Xiong|Chen, Zhaohui|Zeng, Fuqing	Article	10.1007/s11596-012-1024-4	J. Huazhong Univ. Sci. Tech.-Med.	JOURNAL OF HUAZHONG UNIVERSITY OF SCIENCE AND TECHNOLOGY-MEDICAL SCIENCES	English	VACUUM-ASSISTED CLOSURE|PROGNOSTIC-FACTORS	Fournier's gangrene|surgical debridement|Fournier's gangrene severity index	J	2012	[Wang, Longwang; Han, Xiaomin; Ma, Yan; Li, Bing; Pan, Feng; Li, Wencheng; Wang, Liang; Yang, Xiong; Chen, Zhaohui; Zeng, Fuqing] Huazhong Univ Sci & Technol, Tongji Med Coll, Union Hosp, Dept Urol, Wuhan 430022, Peoples R China.|[Liu, Mei] Huazhong Univ Sci & Technol, Tongji Med Coll, Union Hosp, Dept Anesthesiol, Wuhan 430022, Peoples R China.	Biochemistry & Molecular Biology	6	Experience in management of Fournier's gangrene: A report of 24 cases	9	Science Citation Index Expanded (SCI-EXPANDED)	Wang LW, 2012, J HUAZHONG U SCI-MED, V32, P719, DOI 10.1007/s11596-012-1024-4
The frequency of external wounds sustained by soldiers on the modern battlefield is not declining. In particular, this concerns participants in humanitarian and stabilization missions in the third world countries, almost daily attacked with improvised booby-traps and firing missiles or multi-caliber weapons. The wound infection rate is high, which requires often the empirical use of antibiotics, …	Ziemba, R	Ziemba, Radoslaw	Article		ACTA POL. PHARM.	ACTA POLONIAE PHARMACEUTICA	English	FOURNIERS GANGRENE|UNITED-STATES|GAS-GANGRENE|INFECTIONS|IRAQ|SKIN|SUSCEPTIBILITY|MUCORMYCOSIS|PATHOGENS|COLISTIN	antibiotics|battlefields|Afghanistan|the consumption of antibiotics|PKW	J	2012	Mil Ctr Pharm & Med Tech, PL-05430 Celestynow, Poland.	Pharmacology & Pharmacy	0	THE ROLE AND TYPES OF ANTIBIOTICS, DEPENDING ON THE INJURIES OF SOLDIERS OF IX AND X POLISH MILITARY CONTINGENT IN AFGHANISTAN	0	Science Citation Index Expanded (SCI-EXPANDED)	Ziemba R, 2012, ACTA POL PHARM, V69, P1167
BACKGROUND Necrotizing fasciitis (NF) is characterized by rapidly spreading necrosis of the soft tissue and fascia. It is rare, but can be fatal if not managed properly. The aim of this study was to discuss the morbidity and mortality in NF patients in terms of evaluating early diagnostic techniques and reconstructive options. METHODS Sixty-eight patients (59 male, 9 female; mean age 55.9 years; …	Vayvada, H|Demirdover, C|Menderes, A|Karaca, C	Vayvada, Haluk|Demirdover, Cenk|Menderes, Adnan|Karaca, Can	Review	10.5505/tjtes.2012.97523	Ulus. Travma Acil Cerrahi Derg.	ULUSAL TRAVMA VE ACIL CERRAHI DERGISI-TURKISH JOURNAL OF TRAUMA & EMERGENCY SURGERY	Turkish	SOFT-TISSUE INFECTIONS|STREPTOCOCCUS|MANAGEMENT|MORTALITY|GANGRENE	Debridement|Fournier gangrene|necrotizing fasciitis	J	2012	[Vayvada, Haluk; Demirdover, Cenk; Menderes, Adnan; Karaca, Can] Dokuz Eylul Univ, Fac Med, Dept Plast Reconstruct & Aesthet Surg, Izmir, Turkey.	Emergency Medicine	11	Necrotizing fasciitis: diagnosis, treatment and review of the literature	11	Science Citation Index Expanded (SCI-EXPANDED)	Vayvada H, 2012, ULUS TRAVMA ACIL CER, V18, P507, DOI 10.5505/tjtes.2012.97523
Ultrasonography is currently the imaging modality of choice when assessing scrotal lesions. Ultrasound findings are sometimes inconclusive, in which case magnetic resonance (MR) imaging might yield additional important information. This article reviews ultrasound and MR imaging features of various intratesticular and extratesticular lesions including acute and nonacute conditions of the scrotum. …	Aganovic, L|Cassidy, F	Aganovic, Lejla|Cassidy, Fiona	Article	10.1016/j.rcl.2012.08.003	Radiol. Clin. N. Am.	RADIOLOGIC CLINICS OF NORTH AMERICA	English	SEGMENTAL TESTICULAR INFARCTION|SIMPLE INTRATESTICULAR CYSTS|COLOR DOPPLER ULTRASOUND|SERTOLI-CELL TUMOR|SONOGRAPHIC APPEARANCE|TUBULAR ECTASIA|SPERMATIC CORD|FOURNIER GANGRENE|ADENOMATOID TUMOR|TUNICA ALBUGINEA	Testis|Epididymis|Spermatic cord|Scrotal imaging|Testicular tumors|Torsion|Epididymo-orchitis|Scrotal pseudotumors	J	2012	[Aganovic, Lejla; Cassidy, Fiona] Univ Calif San Diego, VA Hosp, Dept Radiol, San Diego, CA 92161 USA.	Radiology, Nuclear Medicine & Medical Imaging	44	Imaging of the Scrotum	45	Science Citation Index Expanded (SCI-EXPANDED)	Aganovic L, 2012, RADIOL CLIN N AM, V50, P1145, DOI 10.1016/j.rcl.2012.08.003
Necrotizing soft tissue infections are caused by a variety of pathogens and may affect different types of soft tissue. Even today mortality and lethality are very high. The primary symptoms of necrotizing soft tissue infections are local pain out of proportion, swelling, erythema and crepitation in cases of subcutaneous gas. A systemic inflammatory response syndrome (SIRS) is often associated. Du…	Schnurer, S|Beier, JP|Croner, R|Rieker, RJ|Horch, RE	Schnuerer, S.|Beier, J. P.|Croner, R.|Rieker, R. J.|Horch, R. E.	Article	10.1007/s00104-012-2281-2	Chirurg	CHIRURG	German	STREPTOCOCCAL MYOSITIS|MUSCLE-TISSUE|FASCIITIS|GANGRENE|MANAGEMENT	Necrotizing soft tissue infection|Necrotizing fasciitis|Crepitation|Laboratory risk indicator for necrotizing fasciitis (LRINEC)|Fournier gangrene	J	2012	[Schnuerer, S.; Beier, J. P.; Horch, R. E.] Univ Erlangen Nurnberg, Univ Klinikum Erlangen, Plastisch & Handchirurg Klin, D-91054 Erlangen, Germany.|[Croner, R.] Univ Erlangen Nurnberg, Univ Klinikum Erlangen, Chirurg Klin, D-91054 Erlangen, Germany.|[Rieker, R. J.] Univ Erlangen Nurnberg, Univ Klinikum Erlangen, Pathol Inst, D-91054 Erlangen, Germany.	Surgery	6	Pathogenesis, classification and diagnosis of necrotizing soft tissue infections	7	Science Citation Index Expanded (SCI-EXPANDED)	Schnurer S, 2012, CHIRURG, V83, P943, DOI 10.1007/s00104-012-2281-2
Fournier gangrene represents a rare but progressive perineal infection that may result in rapid death. A 70-year-old man with poorly controlled diabetes mellitus and alcohol abuse is reported who was found unexpectedly dead. He had last been contacted the night before his death. At autopsy, the most striking finding was deep necrotic ulceration of the scrotum with exposure of underlying deep musc…	Bury, D|Byard, RW	Bury, Danielle|Byard, Roger W.	Article	10.1111/j.1556-4029.2012.02139.x	J. Forensic Sci.	JOURNAL OF FORENSIC SCIENCES	English	DIABETES-MELLITUS	forensic science|Fournier gangrene|E. coli sepsis|diabetes mellitus|alcoholism|immunosuppression|fulminant infection	J	2012	[Byard, Roger W.] Univ Adelaide, Sch Med Sci, Discipline Anat & Pathol, Adelaide, SA 5005, Australia.|[Byard, Roger W.] Forens Sci SA, Adelaide, SA 5000, Australia.	Legal Medicine	3	Fournier Gangrene and Unexpected Death	5	Science Citation Index Expanded (SCI-EXPANDED)	Bury D, 2012, J FORENSIC SCI, V57, P1641, DOI 10.1111/j.1556-4029.2012.02139.x
Hyperbaric oxygen therapy (HBOT) is discussed as an adjuvant option to treat necrotizing soft tissue infections (NSTI). While the Federal Joint Committee decided in 2007 not to support HBOT for the indication necrotizing fasciitis and Fournier's gangrene, it was decided to accept HBOT for treatment of clostridial myonecrosis for the German health insurance. Thus, in Germany necrotizing fasciitis …	Willy, C|Rieger, H|Vogt, D	Willy, C.|Rieger, H.|Vogt, D.	Article	10.1007/s00104-012-2284-z	Chirurg	CHIRURG	German	FOURNIERS-GANGRENE|SURGICAL-TREATMENT|FASCIITIS|MANAGEMENT|MORTALITY|DEBRIDEMENTS	Necrotizing fasciitis|Necrotizing soft tissue infections|Hyperbaric oxygen therapy|Clostridial myonecrosis|Fournier's gangrene	J	2012	[Willy, C.; Rieger, H.; Vogt, D.] Bundeswehrkrankenhaus Berlin, Abt Unfallchirurg & Orthopad, D-10115 Berlin, Germany.	Surgery	15	Hyperbaric oxygen therapy for necrotizing soft tissue infections: contra	16	Science Citation Index Expanded (SCI-EXPANDED)	Willy C, 2012, CHIRURG, V83, P960, DOI 10.1007/s00104-012-2284-z
	Kousoulis, AA|Economopoulos, KP|Hatzinger, M|Eshraghian, A|Tsiodras, S	Kousoulis, Antonis A.|Economopoulos, Konstantinos P.|Hatzinger, Martin|Eshraghian, Ahad|Tsiodras, Sotirios	Editorial Material	10.1016/j.jamcollsurg.2012.05.039	J. Am. Coll. Surg.	JOURNAL OF THE AMERICAN COLLEGE OF SURGEONS	English	FOURNIERS-GANGRENE|INFECTIONS|MANAGEMENT|SECONDARY|DIAGNOSIS		J	2012	[Kousoulis, Antonis A.] Univ Athens, Hist Med Dept, Athens 18344, Greece.|[Kousoulis, Antonis A.; Economopoulos, Konstantinos P.] Soc Jr Doctors, Athens, Greece.|[Tsiodras, Sotirios] Univ Athens, Sch Med, Attikon Univ Hosp, Acad Dept Internal Med & Infect Dis 4, Athens 18344, Greece.|[Economopoulos, Konstantinos P.] Harvard Univ, Sch Med, Dept Surg, Massachusetts Gen Hosp, Boston, MA 02115 USA.|[…	Surgery	2	The Fatal Disease of Emperor Galerius	2	Science Citation Index Expanded (SCI-EXPANDED)	Kousoulis AA, 2012, J AM COLL SURGEONS, V215, P890, DOI 10.1016/j.jamcollsurg.2012.05.039
Scrotal symptoms including palpable mass or pain often bring men to medical attention. Ultrasound serves as an extension of the physical examination in these patients and, in most cases, allows definitive diagnosis. Although the diagnosis of malignancy is of greatest concern both to the patient and clinician, a number of benign scrotal pathologies exist and most have characteristic imaging featur…	Wasnik, AP|Maturen, KE|Shah, S|Pandya, A|Rubin, JM|Platt, JF	Wasnik, Ashish P.|Maturen, Katherine E.|Shah, Sundeep|Pandya, Amit|Rubin, Jonathan M.|Platt, Joel F.	Article	10.1097/RUQ.0b013e3182751c0d	Ultrasound Q.	ULTRASOUND QUARTERLY	English	RADIOLOGIC-PATHOLOGICAL CORRELATION|CONGENITAL ADRENAL-HYPERPLASIA|TESTICULAR MICROLITHIASIS|SONOGRAPHIC APPEARANCE|EPIDERMOID CYST|FOURNIERS GANGRENE|TUMORS|US|DIAGNOSIS|FEATURES	scrotum|intratesticular masses|extratesticular masses|ultrasound|color Doppler	J	2012	[Wasnik, Ashish P.; Maturen, Katherine E.; Shah, Sundeep; Pandya, Amit; Rubin, Jonathan M.; Platt, Joel F.] Univ Michigan Hlth Syst, Dept Radiol, Ann Arbor, MI USA.	Radiology, Nuclear Medicine & Medical Imaging	7	Scrotal Pearls and Pitfalls Ultrasound Findings of Benign Scrotal Lesions	8	Science Citation Index Expanded (SCI-EXPANDED)	Wasnik AP, 2012, ULTRASOUND Q, V28, P281, DOI 10.1097/RUQ.0b013e3182751c0d
Fournier gangrene is a necrotizing soft tissue infection involving the perineum. We present a case of Fournier gangrene as the clinical presentation of perforated metastatic rectal cancer. The patient is a 78-year-old man in a nursing home who presented to our institution with necrosis and ischemia of the scrotum. After wide debridement of necrotic tissue and bilateral orchiectomy, computed tomog…	Chan, CC|Williams, M	Chan, Cyrus C.|Williams, Mallory	Article	10.9738/CC168.1	Int. Surg.	INTERNATIONAL SURGERY	English	NECROTIZING FASCIITIS|RECTAL-CANCER|DISEASE|MANAGEMENT|CARCINOMA	Fournier gangrene|Necrotizing fasciitis|Colorectal cancer|Perforated colorectal cancer|Metastatic colorectal cancer	J	2013	[Chan, Cyrus C.; Williams, Mallory] Univ Toledo, Univ Toledo, Dept Surg, Toledo, OH 43606 USA.	Surgery	10	Fournier Gangrene as a Manifestation of Undiagnosed Metastatic Perforated Colorectal Cancer	12	Science Citation Index Expanded (SCI-EXPANDED)	Chan CC, 2013, INT SURG, V98, P43, DOI 10.9738/CC168.1
	Lee, G|Hong, JH	Lee, Gilho|Hong, Jeong Hee	Article	10.1016/j.jemermed.2011.05.043	J. Emerg. Med.	JOURNAL OF EMERGENCY MEDICINE	English			J	2013	[Lee, Gilho; Hong, Jeong Hee] Dankook Univ, Coll Med, Dept Urol, Cheonan 330715, South Korea.	Emergency Medicine	3	FOURNIER GANGRENE: AN UNUSUAL PRESENTATION INVOLVING THE BULBOUS URETHRA AND FORMING FREE GAS IN THE URINARY BLADDER	3	Science Citation Index Expanded (SCI-EXPANDED)	Lee G, 2013, J EMERG MED, V44, P166, DOI 10.1016/j.jemermed.2011.05.043
center dot Objective: To review the research on patients' experiences of undergoing negative pressure wound therapy (NPWT). center dot Method: A literature search was carried out using the following databases: Academic Search Complete, CINAHL, PsychINFO, MEDLINE, PubMed and PsyARTICLES. The search covered the period from 2001 to 2012, using the keywords: ['negative pressure wound therapy' OR 'vac…	Upton, D|Stephens, D|Andrews, A	Upton, D.|Stephens, D.|Andrews, A.	Review	10.12968/jowc.2013.22.1.34	J. Wound Care	JOURNAL OF WOUND CARE	English	VACUUM-ASSISTED CLOSURE|DIABETIC FOOT ULCERS|FOURNIERS GANGRENE|LEG ULCERS|CARE|NPWT|MANAGEMENT|SYSTEM|IMPACT|STATE	negative pressure wound therapy|wound|patients' experiences|quality of life|pain|stress|anxiety	J	2013	[Upton, D.] Univ Worcester, Inst Hlth & Soc, St Johns, Worcester, England.	Dermatology	29	Patients' experiences of negative pressure wound therapy for the treatment of wounds: a review	29	Science Citation Index Expanded (SCI-EXPANDED)	Upton D, 2013, J WOUND CARE, V22, P34, DOI 10.12968/jowc.2013.22.1.34
Background: Medical and surgical problems associated with rectal foreign bodies are rare. Although most rectal foreign bodies can be removed without subsequent sequelae, they pose significant risk of infection. Objectives: We report a patient with a 32-cm rectosigmoid foreign body and subsequent development of Fournier gangrene despite successful removal of the foreign body. Case Report: A 63-yea…	Abate, G|Shirin, M|Kandanati, V	Abate, Getahun|Shirin, Mazumder|Kandanati, Vivek	Article	10.1016/j.jemermed.2012.09.018	J. Emerg. Med.	JOURNAL OF EMERGENCY MEDICINE	English	GASTROINTESTINAL-TRACT|HYPERBARIC-OXYGEN|CHICKEN BONE|BODIES|ABSCESS|MANAGEMENT|RECTUM	Fournier gangrene|foreign body|rectum	J	2013	[Abate, Getahun; Shirin, Mazumder; Kandanati, Vivek] St Louis Univ, Dept Internal Med, Div Infect Dis, St Louis, MO 63103 USA.	Emergency Medicine	3	FOURNIER GANGRENE FROM A THIRTY-TWO-CENTIMETER RECTOSIGMOID FOREIGN BODY	3	Science Citation Index Expanded (SCI-EXPANDED)	Abate G, 2013, J EMERG MED, V44, E247, DOI 10.1016/j.jemermed.2012.09.018
	Drudi, FM|Valentino, M|Di Leo, N|Malpassini, F|Cantisani, V|Gnecchi, M|Iori, F	Drudi, F. M.|Valentino, M.|Di Leo, N.|Malpassini, F.|Cantisani, V.|Gnecchi, M.|Iori, F.	Article	10.1055/s-0032-1325563	Ultraschall Med.	ULTRASCHALL IN DER MEDIZIN	English	HENOCH-SCHONLEIN PURPURA|FOURNIERS GANGRENE|ULTRASONOGRAPHY|EPIDIDYMITIS		J	2013	[Drudi, F. M.; Valentino, M.; Di Leo, N.; Malpassini, F.; Cantisani, V.; Gnecchi, M.; Iori, F.] Univ Roma La Sapienza, Dept Radiol, I-00161 Rome, Italy.	Acoustics; Radiology, Nuclear Medicine & Medical Imaging	2	Color Power Doppler US and US Contrast Agent in the Acute Scrotum - Part 2	4	Science Citation Index Expanded (SCI-EXPANDED)	Drudi FM, 2013, ULTRASCHALL MED, V34, P72, DOI 10.1055/s-0032-1325563
Background: Abscesses involving the inguinal region as manifestations of complex soft-tissue infections are rare, and the infectious route is usually unclear. The purpose of this study was to ascertain the importance of imaging study and whether the clinical presentations differ between the extrapelvic and intrapelvic origin. Methods: Patients who presented with inguinal abscess between January 2…	Hsu, WH|Lee, CY|Lai, LJ|Huang, TY|Peng, KT	Hsu, Wei-Hsiu|Lee, Ching-Yu|Lai, Li-Ju|Huang, Tsung-Yu|Peng, Kuo-Ti	Article	10.1186/1471-2334-13-155	BMC Infect. Dis.	BMC INFECTIOUS DISEASES	English	FOURNIERS GANGRENE|GROIN ABSCESS|RETROPERITONEAL|MICROBIOLOGY|INFECTIONS|SECONDARY|FEATURES|MASS	Inguinal abscess|Intrapelvic origin|Extrapelvic origin|Prognostic factors	J	2013	[Hsu, Wei-Hsiu; Lee, Ching-Yu; Peng, Kuo-Ti] Chang Gung Mem Hosp Chia Yi, Dept Orthoped Surg, Div Sports Med, Chia Yi Hsien 613, Peoples R China.|[Hsu, Wei-Hsiu; Lai, Li-Ju; Huang, Tsung-Yu] Chang Gung Univ, Dept Med, Tao Yuan 333, Peoples R China.	Infectious Diseases	0	The role of cross sectional imaging in the management of acute pyogenic inguinal abscess - extrapelvic versus intrapelvic origin	0	Science Citation Index Expanded (SCI-EXPANDED)	Hsu WH, 2013, BMC INFECT DIS, V13, DOI 10.1186/1471-2334-13-155
	Bjurlin, MA|O'Grady, T|Hollowell, CMP|Kim, DY	Bjurlin, Marc A.|O'Grady, Thomas|Hollowell, Courtney M. P.|Kim, Dae Y.	Editorial Material	10.1016/j.urology.2012.12.043	Urology	UROLOGY	English	RESISTANT STAPHYLOCOCCUS-AUREUS|FOURNIERS GANGRENE		J	2013	[Bjurlin, Marc A.] NYU, Langone Med Ctr, Dept Urol, New York, NY 10003 USA.|[O'Grady, Thomas; Hollowell, Courtney M. P.] Cook Cty Hlth & Hosp Syst, Div Urol, Dept Surg, Cook Cty Hosp, Chicago, IL USA.|[Kim, Dae Y.] Northwestern Univ, Feinberg Sch Med, Dept Urol, Chicago, IL 60611 USA.	Urology & Nephrology	0	EDITORIAL COMMENT REPLY	0	Science Citation Index Expanded (SCI-EXPANDED)	Bjurlin MA, 2013, UROLOGY, V81, P758, DOI 10.1016/j.urology.2012.12.043
	Wise, G	Wise, Gilbert	Editorial Material	10.1016/j.urology.2012.12.042	Urology	UROLOGY	English	GANGRENE SEVERITY INDEX|FOURNIERS GANGRENE		J	2013	James Buchanan Brady Fdn, Weill Cornell Med Coll, New York Presbyterian Hosp, New York, NY 10065 USA.	Urology & Nephrology	0	EDITORIAL COMMENT	0	Science Citation Index Expanded (SCI-EXPANDED)	Wise G, 2013, UROLOGY, V81, P758, DOI 10.1016/j.urology.2012.12.042
BACKGROUND In these reported cases, we observed the outcomes of skin take and wound healing using 2-octyl-cyanoacrylate glue, which was used as tissue glue in the reconstruction of complex genital skin loss due to fournier gangrene. METHODS Fifteen patients with Fournier's gangrene were treated in this study. After initial surgical debridement, all defects were repaired using STSG. In this method…	Sivrioglu, N|Irkoren, S|Ceylan, E|Sonel, AM|Copcu, E	Sivrioglu, Nazan|Irkoren, Saime|Ceylan, Ender|Sonel, Ali Murat|Copcu, Eray	Article	10.5505/tjtes.2013.92256	Ulus. Travma Acil Cerrahi Derg.	ULUSAL TRAVMA VE ACIL CERRAHI DERGISI-TURKISH JOURNAL OF TRAUMA & EMERGENCY SURGERY	English	CYANOACRYLATE ADHESIVE|GRAFT FIXATION|SUTURE|INFECTIONS|SURGERY|SEALANT|CLOSURE	Cyanoacrylate|Fournier gangrene|skin graft	J	2013	[Sivrioglu, Nazan; Irkoren, Saime; Ceylan, Ender; Sonel, Ali Murat; Copcu, Eray] Adnan Menderes Univ, Tip Fak, Plast Cerrahi Anabilim Dali, Aydin, Turkey.	Emergency Medicine	3	2-octyl-cyanoacrylate glue for fixation of STSG in genitourinary tissue defects due to Fournier gangrene: a preliminary trial	3	Science Citation Index Expanded (SCI-EXPANDED)	Sivrioglu N, 2013, ULUS TRAVMA ACIL CER, V19, P215, DOI 10.5505/tjtes.2013.92256
Penile and scrotal emergencies are uncommon, but when they do occur, urgent or emergent diagnosis and treatment are necessary. Emergent conditions of the male genitalia are primarily infectious, traumatic, or vascular. Infectious conditions, such as epididymitis and epididymo-orchitis, are well evaluated at ultrasonography (US), and their key findings include heterogeneity and hyperemia. Pyocele …	Avery, LL|Scheinfeld, MH	Avery, Laura L.|Scheinfeld, Meir H.	Article	10.1148/rg.333125158	Radiographics	RADIOGRAPHICS	English	SEGMENTAL TESTICULAR INFARCTION|RADIOLOGIC-PATHOLOGICAL CORRELATION|COLOR DOPPLER ULTRASOUND|BELL-CLAPPER DEFORMITY|HIGH-FLOW PRIAPISM|FOURNIERS GANGRENE|DIAGNOSIS|TRAUMA|MANAGEMENT|TORSION		J	2013	[Avery, Laura L.] Harvard Univ, Sch Med, Massachusetts Gen Hosp, Div Emergency Radiol, Boston, MA 02114 USA.|[Scheinfeld, Meir H.] Albert Einstein Coll Med, Montefiore Med Ctr, Div Emergency Radiol, Bronx, NY 10467 USA.	Radiology, Nuclear Medicine & Medical Imaging	58	Imaging of Penile and Scrotal Emergencies	61	Science Citation Index Expanded (SCI-EXPANDED)	Avery LL, 2013, RADIOGRAPHICS, V33, P721, DOI 10.1148/rg.333125158
This case study describes a patient who experienced an iatrogenic urethral injury because of a Fournier gangrene debridement. Because of the extent of the debridement, which resected all penile and scrotal dartos tissue, no local flaps that would typically be used to reconstruct a urethral disruption were possible. The authors chose to use a prefabricated pedicled gracilis flap to restore urethra…	Crane, C|Cornejo, A|Lyons, R|Alter, GJ	Crane, Curtis|Cornejo, Agustin|Lyons, Robert|Alter, Gary J.	Article	10.1097/SAP.0b013e3182414843	Ann. Plast. Surg.	ANNALS OF PLASTIC SURGERY	English		urethral injury|urethral disruption|urethral reconstruction|pedicled gracilis flap|Fournier reconstruction	J	2013	[Crane, Curtis; Alter, Gary J.] Univ Texas Hlth Sci Ctr San Antonio, Dept Plast Surg, San Antonio, TX 78229 USA.|[Cornejo, Agustin] Univ Texas Hlth Sci Ctr San Antonio, Dept Gen Surg, San Antonio, TX 78229 USA.|[Lyons, Robert] South Texas Vet Hlth Care Syst, Audie L Murphy Surg Serv, San Antonio, TX USA.|[Alter, Gary J.] Univ Calif Los Angeles, Sch Med, Los Angeles, CA USA.	Surgery	4	Urethral Reconstruction Using a Prefabricated Pedicled Gracilis Flap	4	Science Citation Index Expanded (SCI-EXPANDED)	Crane C, 2013, ANN PLAS SURG, V70, P691, DOI 10.1097/SAP.0b013e3182414843
We aimed to present the results of our different clinical practise experience about the treatment and management of extremely difficult wounds using the vacuum-assisted closure system (VAC). In this retrospective study, we analysed the records of 51 consecutive patients who were applied VAC for different clinical practise between 2008 and 2012 at the Izmir Katip Celebi University, Ataturk Educati…	Tavusbay, C|Kar, H|Cin, N|Kamer, E|Aksut, H|Karahalli, O|Atahan, K|Haciyanli, M	Tavusbay, Cengiz|Kar, Haldun|Cin, Necat|Kamer, Erdinc|Aksut, Hayri|Karahalli, Onder|Atahan, Kemal|Haciyanli, Mehmet	Article		Biomed. Res.-India	BIOMEDICAL RESEARCH-INDIA	English	ABDOMINAL WOUNDS|SUBATMOSPHERIC PRESSURE|CLINICAL-EXPERIENCE|THERAPY|FISTULAS|STATE	Fournier's gangrene|Open abdomen|wound dehiscence|Vacuum assisted closure therapy	J	2013	[Tavusbay, Cengiz; Kar, Haldun; Cin, Necat; Kamer, Erdinc; Aksut, Hayri; Karahalli, Onder; Atahan, Kemal; Haciyanli, Mehmet] Izmir Katip Celebi Univ, Ataturk Res & Training Hosp, TR-35360 Izmir, Turkey.	Engineering; Research & Experimental Medicine	1	The use of vacuum-assisted wound closure system for management of difficult wounds.	2	Science Citation Index Expanded (SCI-EXPANDED)	Tavusbay C, 2013, BIOMED RES-INDIA, V24, P329
Necrotising fasciitis (NF) is characterised by rapidly spreading necrosis of the soft tissue and fascia. It is rare but can be fatal when not managed properly. The aim of this study is to evaluate the diagnosis, treatment and results such as mortality, morbidity and reconstructive options of NF localised in the central part of the body. The main goal is to emphasise upon the clinical symptoms for…	Vayvada, H|Demirdover, C|Menderes, A|Karaca, C	Vayvada, Haluk|Demirdover, Cenk|Menderes, Adnan|Karaca, Can	Article	10.1111/j.1742-481X.2012.01006.x	Int. Wound J.	INTERNATIONAL WOUND JOURNAL	English	SOFT-TISSUE INFECTIONS|MORTALITY	Fournier gangrene|Necrotising fasciitis|Perineum	J	2013	[Vayvada, Haluk; Demirdover, Cenk; Menderes, Adnan; Karaca, Can] Dokuz Eylul Univ, Fac Med, Izmir, Turkey.	Dermatology; Surgery	16	Necrotising fasciitis in the central part of the body: diagnosis, management and review of the literature	16	Science Citation Index Expanded (SCI-EXPANDED)	Vayvada H, 2013, INT WOUND J, V10, P466, DOI 10.1111/j.1742-481X.2012.01006.x
Perineoscrotal gangrene is an acute disease, a rare and severe affection of the perineum, whose evolution is unpredictable and rapidly extensive. The diagnosis is clinical. The paraclinical examinations allow early diagnosis and assessment of anatomical and biological repercussions. We conducted a retrospective study of 45 patients spread over six years, involving a multidisciplinary team consist…	Ettalbi, S|Benchamkha, Y|Boukind, S|Droussi, H|Ouahbi, S|Soussou, M|Elatiqi, K|Lakmichi, MA|Dahami, Z|Moudouni, SM|Sarf, I|Rabbani, K|Louzi, A|Benelkhaiat, R|Finech, B	Ettalbi, S.|Benchamkha, Y.|Boukind, S.|Droussi, H.|Ouahbi, S.|Soussou, M.|Elatiqi, K.|Lakmichi, M. A.|Dahami, Z.|Moudouni, S. M.|Sarf, I.|Rabbani, K.|Louzi, A.|Benelkhaiat, R.|Finech, B.	Article	10.1016/j.anplas.2011.02.002	Ann. Chir. Plast. Esthet.	ANNALES DE CHIRURGIE PLASTIQUE ESTHETIQUE	French	MALE EXTERNAL GENITALIA|FOURNIERS-GANGRENE|NECROTIZING FASCIITIS|HYPERBARIC-OXYGEN|INFECTIONS|MANAGEMENT|DISEASE|SERIES	Perineoscrotal gangrene|Epidemiology|Treatment|Prognosis	J	2013	[Ettalbi, S.; Benchamkha, Y.; Boukind, S.; Droussi, H.; Ouahbi, S.; Soussou, M.; Elatiqi, K.] Univ Cadi Ayyad, CHU Mohammed 6, Fac Med & Pharm, Unite Chirurg Plast, Marrakech, Morocco.|[Lakmichi, M. A.; Dahami, Z.; Moudouni, S. M.; Sarf, I.] CHU Mohammed VI, Serv Urol, Marrakech, Morocco.|[Rabbani, K.; Louzi, A.; Benelkhaiat, R.; Finech, B.] CHU Mohammed VI, Serv Chirurg Viscerale, Marrakech, Mor…	Surgery	5	Perineal-scrotal gangrene: Epidemiological and therapeutic aspects. About 45 cases	5	Science Citation Index Expanded (SCI-EXPANDED)	Ettalbi S, 2013, ANN CHIR PLAST ESTH, V58, P310, DOI 10.1016/j.anplas.2011.02.002
Necrotizing soft tissue infections (NSTIs) require prompt diagnosis and treatment. Early identification of patients at greatest risk of limb amputation and death may help in targeting aggressive medical and surgical management. The aim of this study was to assess predictors of limb loss and mortality in patients with NSTI based on admission variables. We performed a retrospective review of two ho…	Schwartz, S|Kightlinger, E|de Virgilio, C|de Virgilio, M|Kaji, A|Neville, A|Bennion, R|Saltzman, DJ	Schwartz, Samuel|Kightlinger, Elizabeth|de Virgilio, Christian|de Virgilio, Michael|Kaji, Amy|Neville, Angela|Bennion, Robert|Saltzman, Darin J.	Article		Am. Surg.	AMERICAN SURGEON	English	LABORATORY RISK INDICATOR|FASCIITIS LRINEC SCORE|SEVERITY INDEX SCORE|FOURNIERS GANGRENE|EXPERIENCE|MANAGEMENT|LACTATE|TOOL		J	2013	[Kightlinger, Elizabeth; Bennion, Robert; Saltzman, Darin J.] Olive View UCLA Med Ctr, Sylmar, CA 91342 USA.|[Schwartz, Samuel; de Virgilio, Christian; de Virgilio, Michael; Kaji, Amy; Neville, Angela] Harbor UCLA Med Ctr, Torrance, CA 90509 USA.	Surgery	24	Predictors of Mortality and Limb Loss in Necrotizing Soft Tissue Infections	24	Science Citation Index Expanded (SCI-EXPANDED)	Schwartz S, 2013, AM SURGEON, V79, P1102
Fournier gangrene (FG) is a necrotizing soft tissue infection involving the superficial and fascial planes of the perineum. In many cases of FG, debridement of the scrotum is necessary, leaving definitive management of the exposed testicles a significant surgical challenge. Frequent incidental trauma to the testicles can cause severe pain, especially in laborers. Practical surgical solutions are …	Chan, CC|Shahrour, K|Collier, RD|Welch, M|Chang, SL|Williams, M	Chan, Cyrus C.|Shahrour, Khaled|Collier, Ronald D.|Welch, Marlene|Chang, Shiliang|Williams, Mallory	Article	10.9738/INTSURG-D-13-00113.1	Int. Surg.	INTERNATIONAL SURGERY	English	ELEVATED AMBIENT-TEMPERATURE|SCROTAL RECONSTRUCTION|SEVERITY	Fournier gangrene|Necrotizing fasciitis|Abdominal testicular implantation|Bilateral orchiopexy	J	2013	[Chan, Cyrus C.] Univ Toledo, Dept Surg, Med Ctr, Toledo, OH 43614 USA.|[Shahrour, Khaled] Univ Toledo, Dept Urol, Med Ctr, Toledo, OH 43614 USA.|[Collier, Ronald D.] Cedars Sinai Med Ctr, Dept Surg Crit Care, Los Angeles, CA 90048 USA.|[Welch, Marlene; Chang, Shiliang] Univ Toledo, Div Plast & Reconstruct Surg, Dept Surg, Med Ctr, Toledo, OH 43614 USA.|[Williams, Mallory] Univ Toledo, Div Trauma…	Surgery	5	Abdominal Implantation of Testicles in the Management of Intractable Testicular Pain in Fournier Gangrene	5	Science Citation Index Expanded (SCI-EXPANDED)	Chan CC, 2013, INT SURG, V98, P367, DOI 10.9738/INTSURG-D-13-00113.1
Purpose: A number of nonmalignant perineal diseases (focal and systemic) require surgery. The long-term outcome of various types of wound coverage for these diseases is not well described. We report the outcomes of perineal reconstruction for these diseases. Materials and Methods: We identified 32 patients who underwent surgery from July 1995 to December 2012 for a nonmalignant conditions, includ…	Eswara, JR|McDougal, WS	Eswara, Jairam R.|McDougal, W. Scott	Article	10.1016/j.juro.2013.05.113	J. Urol.	JOURNAL OF UROLOGY	English	LYMPHEDEMA|RECONSTRUCTION	perineum|surgical flaps|Fournier gangrene|lymphatic diseases|wound closure techniques	J	2013	[Eswara, Jairam R.; McDougal, W. Scott] Massachusetts Gen Hosp, Dept Urol, Boston, MA 02114 USA.	Urology & Nephrology	4	Long-Term Outcomes of Surgical Management for Nonmalignant Perineal Disease	5	Science Citation Index Expanded (SCI-EXPANDED)	Eswara JR, 2013, J UROLOGY, V190, P2139, DOI 10.1016/j.juro.2013.05.113
The human immunodeficiency virus (HIV) is a lentivirus member of the Retroviridae family, the clinical spectrum of which includes: primary infection, clinically asymptomatic stage, early symptomatic infection, and advanced immunodeficiency. The latter can present with complications associated to opportunistic infections, malignancies, and/ or neurological diseases. The cutaneous manifestations of…	Garza-Garza, R|Gonzalez-Gonzalez, SE|Ocampo-Candiani, J	Garza-Garza, Rubicela|Gonzalez-Gonzalez, Sergio E.|Ocampo-Candiani, Jorge	Article		Gac. Med. Mex.	GACETA MEDICA DE MEXICO	Spanish	INFECTIOUS-DISEASES-SOCIETY|TOXIC EPIDERMAL NECROLYSIS|ORAL HAIRY LEUKOPLAKIA|CYTOMEGALOVIRUS-INFECTION|CLINICAL-MANIFESTATIONS|MYCOBACTERIUM-MARINUM|PRACTICE GUIDELINES|FOURNIERS GANGRENE|KAPOSI-SARCOMA|DIAGNOSIS	Human immunodeficiency virus|HIV|Acquired immunodeficiency syndrome|AIDS|Cutaneous manifestations of HIV	J	2014	[Garza-Garza, Rubicela; Gonzalez-Gonzalez, Sergio E.; Ocampo-Candiani, Jorge] Hosp Univ Dr Jose Eleuterio Gonzalez, Serv Dermatol, Monterrey 64460, NL, Mexico.	General & Internal Medicine	3	Cutaneous manifestations of HIV	7	Science Citation Index Expanded (SCI-EXPANDED)	Garza-Garza R, 2014, GAC MED MEX, V150, P194
The single port surgery with glove technique is a novel process, suitable to the present day economic and technological moment. Colostomies are surgical interventions suitable to its application. We describe the surgical method and outcome of patients who underwent colostomy by single port glove technique within the years 2011 and 2012, in two hospitals in Asturias, Spain. We carried out six sigm…	Miravalles, JLR|Garcia, JIR|Folgueras, AL|Garcia, PA|Gonzalez, JJG	Rodicio Miravalles, Jose L.|Rodriguez Garcia, Jose I.|Llaneza Folgueras, Ana|Aviles Garcia, Paulino|Gonzalez Gonzalez, Juan J.	Article		Med.-Buenos Aires	MEDICINA-BUENOS AIRES	Spanish	SURGERY|INCISION|CREATION	surgical stomas|laparoscopy|rectal neoplasm|colorectal surgery|intestinal disease|health care costs	J	2014	[Rodicio Miravalles, Jose L.; Rodriguez Garcia, Jose I.; Llaneza Folgueras, Ana; Aviles Garcia, Paulino; Gonzalez Gonzalez, Juan J.] Hosp Univ Cent Asturias, Serv Cirugia Gen, Oviedo 33006, Spain.	General & Internal Medicine	3	Single port laparoscopic colostomy using the glove technique	3	Science Citation Index Expanded (SCI-EXPANDED)	Miravalles JLR, 2014, MEDICINA-BUENOS AIRE, V74, P201
	Hsu, CT|Kao, PF|Huang, CC|Huang, HH|Lee, JK	Hsu, Chia-Tien|Kao, Pan-Fu|Huang, Chi-Chou|Huang, Hsin-Hui|Lee, Jong-Kang	Editorial Material		Clin. Nucl. Med.	CLINICAL NUCLEAR MEDICINE	English	POSITRON-EMISSION-TOMOGRAPHY|INFECTION	Fournier gangrene|Parkinsonism|F-18-FDG|PET/CT	J	2014	[Hsu, Chia-Tien; Kao, Pan-Fu; Huang, Chi-Chou; Huang, Hsin-Hui; Lee, Jong-Kang] Chung Shan Med Univ, Sch Med, Taichung, Peoples R China.|[Hsu, Chia-Tien; Kao, Pan-Fu; Lee, Jong-Kang] Chung Shan Med Univ Hosp, Dept Nucl Med, Taichung 40201, Peoples R China.|[Huang, Chi-Chou] Chung Shan Med Univ Hosp, Dept Colon & Rectal Surg, Taichung 40201, Peoples R China.|[Huang, Hsin-Hui] Chung Shan Med Univ H…	Radiology, Nuclear Medicine & Medical Imaging	1	FDG PET/CT Images Demonstrating Fournier Gangrene With Bilateral Pelvic Muscle Extension in a Patient With Recurrent Rectosigmoid Cancer	3	Science Citation Index Expanded (SCI-EXPANDED)	Hsu CT, 2014, CLIN NUCL MED, V39, P52
Background and aims: Necrotising soft tissue infection (NSTI) is an extremely serious condition that relies on a high index of suspicion, prompt diagnosis and emergent radical surgical treatment. We explored the presentation, management and outcomes of NSTI within our department. We also assessed the potential benefit of using risk predictor scoring system. Methods: Retrospective review using dep…	Lee, LH|Chalmers, R|Muir, T	Lee, Ling Hong|Chalmers, Richard|Muir, Tobian	Article	10.1177/0036933013518155	Scott. Med. J.	SCOTTISH MEDICAL JOURNAL	English	FOURNIERS GANGRENE|FASCIITIS|MORTALITY|DETERMINANTS	Necrotising soft tissue infection|necrotising fasciitis|Fournier's gangrene|diagnosis|management	J	2014	[Lee, Ling Hong] James Cook Univ Hosp, Dept Trauma & Orthopaed Surg, Middlesbrough TS4 3BW, Cleveland, England.|[Chalmers, Richard; Muir, Tobian] James Cook Univ Hosp, Dept Plast & Reconstruct Surg, Middlesbrough TS4 3BW, Cleveland, England.	General & Internal Medicine	5	Diagnosis, management and outcomes of necrotising soft tissue infection within a Plastic and Reconstructive Surgery Unit	5	Science Citation Index Expanded (SCI-EXPANDED)	Lee LH, 2014, SCOT MED J, V59, P56, DOI 10.1177/0036933013518155
Introduction: Fournier's gangrene is a poly-microbial necrotizing fasciitis that involves the perineum and/or external genitalia. Urgent surgical debridement is well recognized as essential acute treatment yet unique challenges arise for plastic surgical reconstruction to obtain a complete functional recovery. This case describes a successful delayed pedicle flap repair based upon the anterior ab…	Sliwinski, A|Kavanagh, LE|Bolton, D|Lawrentschuk, N|Crock, JG	Sliwinski, Ania|Kavanagh, Liam E.|Bolton, Damien|Lawrentschuk, Nathan|Crock, John G.	Article	10.1590/S1677-5538.IBJU.2014.03.18	Int. Braz J Urol	INTERNATIONAL BRAZ J UROL	English	CLINICAL-IMPLICATIONS|VENOUS TERRITORIES|RECONSTRUCTION|SCORE	Fournier Gangrene|Surgical Flaps|Abdominal Wall	J	2014	[Sliwinski, Ania; Kavanagh, Liam E.; Bolton, Damien; Lawrentschuk, Nathan] Univ Melbourne, Austin Hosp, Dept Urol, Heidelberg, Vic 3084, Australia.|[Crock, John G.] Monash Univ, Dept Surg, Melbourne, Vic 3004, Australia.	Urology & Nephrology	5	Fournier's gangrene - delayed pedicle flap based upon the anterior abdominal wall	5	Science Citation Index Expanded (SCI-EXPANDED)	Sliwinski A, 2014, INT BRAZ J UROL, V40, P423, DOI 10.1590/S1677-5538.IBJU.2014.03.18
Necrotizing fasciitis (NF) is a rare bacterial infection with dramatic course, characterized by widespread necrosis of the skin, subcutaneous tissue, and superficial fascia which can often lead to death. We present a case of a 27-year-old male with NF. One day after experiencing blunt abdominal trauma caused by falling over bike handlebars, the patient was admitted to a regional hospital and trea…	Pecic, V|Nestorovic, M|Kovacevic, P|Tasic, D|Stanojevic, G	Pecic, Vanja|Nestorovic, Milica|Kovacevic, Predrag|Tasic, Dragan|Stanojevic, Goran	Article	10.5505/tjtes.2014.64249	Ulus. Travma Acil Cerrahi Derg.	ULUSAL TRAVMA VE ACIL CERRAHI DERGISI-TURKISH JOURNAL OF TRAUMA & EMERGENCY SURGERY	English	SOFT-TISSUE INFECTIONS|HYPERBARIC-OXYGEN THERAPY|FOURNIERS GANGRENE|MANAGEMENT|INJURIES	Blunt abdominal trauma|necrotizing fasciitis	J	2014	[Pecic, Vanja; Nestorovic, Milica; Tasic, Dragan; Stanojevic, Goran] Clin Ctr Nis, Clin Gen Surg, Nish, Serbia.|[Kovacevic, Predrag] Clin Ctr Nis, Clin Plast & Reconstruct Surg, Nish, Serbia.	Emergency Medicine	1	Catastrophic necrotizing fasciitis after blunt abdominal trauma with delayed recognition of the coecal rupture - case report	1	Science Citation Index Expanded (SCI-EXPANDED)	Pecic V, 2014, ULUS TRAVMA ACIL CER, V20, P143, DOI 10.5505/tjtes.2014.64249
	Schnack, J|Mittal, A|Chang, CF	Schnack, Jason|Mittal, Aarti|Chang, Ching-Fei	Meeting Abstract	10.1378/chest.1825237	Chest	CHEST	English			J	2014	[Schnack, Jason; Mittal, Aarti; Chang, Ching-Fei] Univ So Calif, Keck Sch Med, Dept Internal Med, Los Angeles, CA 90033 USA.	General & Internal Medicine; Respiratory System	1	Prostatic Tuberculosis: A Rare Cause of Fournier Gangrene	1	Science Citation Index Expanded (SCI-EXPANDED)	Schnack J, 2014, CHEST, V145, DOI 10.1378/chest.1825237
Necrotizing soft-tissue infection (NSTI) is a rare, but rapidly progressive and life-threatening disease with a high morbidity and mortality. The aim of the present study was to evaluate predictors of mortality in a group of patients with NSTIs treated at a single center. The medical records of all patients that were treated because of a NSTI at our department between 1996 and 2011 were retrospec…	Krieg, A|Dizdar, L|Verde, PE|Knoefel, WT	Krieg, Andreas|Dizdar, Levent|Verde, Pablo Emilio|Knoefel, Wolfram Trudo	Article	10.1007/s00423-014-1162-1	Langenbecks Arch. Surg.	LANGENBECKS ARCHIVES OF SURGERY	English	HYPERBARIC-OXYGEN THERAPY|FOURNIERS GANGRENE|SURGICAL-TREATMENT|RISK-FACTORS|FASCIITIS|MANAGEMENT|MICROBIOLOGY|DETERMINANTS|STRATEGIES|INJECTION	Necrotizing soft-tissue infections|NSTI|Skin necrosis|Surgical debridement	J	2014	[Krieg, Andreas; Dizdar, Levent; Knoefel, Wolfram Trudo] Univ Dusseldorf, Dept Surg A, D-40225 Dusseldorf, Germany.|[Krieg, Andreas; Dizdar, Levent; Verde, Pablo Emilio; Knoefel, Wolfram Trudo] Univ Hosp Dusseldorf, D-40225 Dusseldorf, Germany.|[Verde, Pablo Emilio] Univ Dusseldorf, Coordinat Ctr Clin Trials, D-40225 Dusseldorf, Germany.	Surgery	27	Predictors of mortality for necrotizing soft-tissue infections: a retrospective analysis of 64 cases	27	Science Citation Index Expanded (SCI-EXPANDED)	Krieg A, 2014, LANGENBECK ARCH SURG, V399, P333, DOI 10.1007/s00423-014-1162-1
Background: Perineal gangrene was first described in healthy, young males more than two and one-half centuries ago. This disease, referred to commonly as Fournier gangrene, was marked by rapid progression, high mortality, and unknown etiology. In the last century the pathologic processes were described and accounts of perineal gangrene were reported in females. This disease still demonstrates a m…	Morris, MW|Aru, M|Gaugler, A|Morris, RF|Vanderlan, WB	Morris, Michael W., Jr.|Aru, Marco|Gaugler, Andrew|Morris, Rachael F.|Vanderlan, Wesley B.	Article	10.1089/sur.2012.153	Surg. Infect.	SURGICAL INFECTIONS	English	FOURNIERS-GANGRENE		J	2014	[Morris, Michael W., Jr.; Aru, Marco; Gaugler, Andrew; Vanderlan, Wesley B.] Univ Mississippi, Sch Med, Dept Surg, Jackson, MS 39216 USA.|[Morris, Rachael F.] Univ Mississippi, Sch Med, Dept Obstet & Gynecol, Jackson, MS 39216 USA.|[Vanderlan, Wesley B.] Uniformed Serv Univ Hlth Sci, Dept Surg, Bethesda, MD 20814 USA.	Infectious Diseases; Surgery	3	Necrotizing Fasciitis of the Perineum Associated with a Bartholin Abscess	4	Science Citation Index Expanded (SCI-EXPANDED)	Morris MW, 2014, SURG INFECT, V15, P131, DOI 10.1089/sur.2012.153
	Samuel, M|Singh, S|Kola-Bankole, S|Kulasegaram, R	Samuel, M.|Singh, S.|Kola-Bankole, S.|Kulasegaram, R.	Meeting Abstract		HIV Med.	HIV MEDICINE	English			J	2014	[Samuel, M.; Singh, S.; Kola-Bankole, S.; Kulasegaram, R.] Guys & St Thomas NHS Fdn Trust, London, England.	Infectious Diseases	0	Fournier gangrene in HIV seroconversion	0	Science Citation Index Expanded (SCI-EXPANDED)	Samuel M, 2014, HIV MED, V15, P133
Fournier's gangrene is a progressive polymicrobial necrotising infection. The purpose of this study was to assess the outcome of Fournier's gangrene infection in patients who received topical honey with their therapeutic regimens. The cross-sectional study included 17 patients with Fournier's gangrene. Under spinal anaesthesia, the necrotic areas were debrided. In the first week, every day, the w…	Haidari, M|Nazer, MR|Ahmadinejad, M|Almasi, V|Khorramabadi, MS|Pournia, Y	Haidari, Mohammad|Nazer, Mohammad Reza|Ahmadinejad, Mojtaba|Almasi, Vahid|Khorramabadi, Manouchehr Shams|Pournia, Yadollah	Article		J. Pak. Med. Assoc.	JOURNAL OF THE PAKISTAN MEDICAL ASSOCIATION	English	TOPICAL APPLICATION|BURNS	Antibacterial|Fournier gangrene|Honey|Infection	J	2014	[Haidari, Mohammad] Dept Urol, Lorestan, Iran.|[Nazer, Mohammad Reza] Dept Infect Dis, Lorestan, Iran.|[Ahmadinejad, Mojtaba] Dept Surg, Lorestan, Iran.|[Almasi, Vahid] Clin Res Ctr, Lorestan, Iran.|[Khorramabadi, Manouchehr Shams; Pournia, Yadollah] Lorestan Univ Med Sci, Lorestan, Iran.	General & Internal Medicine; Research & Experimental Medicine	7	Honey in the treatment of Fournier's gangrene as an adjuvant: a cross sectional study	7	Science Citation Index Expanded (SCI-EXPANDED)	Haidari M, 2014, J PAK MED ASSOC, V64, P571
Background: The utility of hyperbaric oxygen therapy (HBOT) in the treatment of necrotizing soft tissue infections (NSTIs) has not been proved. Previous studies have been subject to substantial selection bias because HBOT is not available universally at all medical centers, and there is often considerable delay associated with its initiation. We examined the utility of HBOT for the treatment of N…	Shaw, JJ|Psoinos, C|Emhoff, TA|Shah, SA|Santry, HP	Shaw, Joshua J.|Psoinos, Charles|Emhoff, Timothy A.|Shah, Shimul A.|Santry, Heena P.	Article	10.1089/sur.2012.135	Surg. Infect.	SURGICAL INFECTIONS	English	ACADEMIC MEDICAL-CENTERS|INTRAVENOUS IMMUNOGLOBULIN THERAPY|SURGICAL QUALITY IMPROVEMENT|FISHERS EXACT TEST|LENGTH-OF-STAY|HEALTH-CARE|MYOCARDIAL-INFARCTION|FASCIITIS|MORTALITY|MECHANISM		J	2014	[Shaw, Joshua J.; Psoinos, Charles; Emhoff, Timothy A.; Santry, Heena P.] Univ Massachusetts, Sch Med, Dept Surg, Worcester, MA 01655 USA.|[Shaw, Joshua J.; Santry, Heena P.] Univ Massachusetts, Sch Med, Ctr Outcomes Res, Worcester, MA 01655 USA.|[Shaw, Joshua J.; Santry, Heena P.] Univ Massachusetts, Sch Med, Surg Res Scholars Program, Worcester, MA 01655 USA.|[Shah, Shimul A.] Univ Cincinnati, …	Infectious Diseases; Surgery	57	Not Just Full of Hot Air: Hyperbaric Oxygen Therapy Increases Survival in Cases of Necrotizing Soft Tissue Infections	63	Science Citation Index Expanded (SCI-EXPANDED)	Shaw JJ, 2014, SURG INFECT, V15, P328, DOI 10.1089/sur.2012.135
AIM: To determine the significance of enterostomy in the emergency management of Fournier gangrene. METHODS: The clinical data of 51 patients (49 men and 2 women) with Fournier gangrene who were treated at our hospital over the past 12 years were retrospectively analyzed. The patients were divided into two groups according the surgical technique performed: enterostomy combined with debridement (t…	Li, YD|Zhu, WF|Qiao, JJ|Lin, JJ	Li, Yan-Dong|Zhu, Wei-Fang|Qiao, Jian-Jun|Lin, Jian-Jiang	Article	10.3748/wjg.v20.i24.7950	World J. Gastroenterol.	WORLD JOURNAL OF GASTROENTEROLOGY	English	RECONSTRUCTION	Fournier gangrene|Necrotizing fasciitis|Enterostomy|Surgery|Infection	J	2014	[Li, Yan-Dong; Lin, Jian-Jiang] Zhejiang Univ, Sch Med, Affiliated Hosp 1, Dept Surg, Hangzhou 310003, Zhejiang, Peoples R China.|[Zhu, Wei-Fang; Qiao, Jian-Jun] Zhejiang Univ, Sch Med, Affiliated Hosp 1, Dept Dermatol, Hangzhou 310003, Zhejiang, Peoples R China.	Gastroenterology & Hepatology	14	Enterostomy can decrease the mortality of patients with Fournier gangrene	14	Science Citation Index Expanded (SCI-EXPANDED)	Li YD, 2014, WORLD J GASTROENTERO, V20, P7950, DOI 10.3748/wjg.v20.i24.7950
AIM: To study if three clinically available small molecule kinase inhibitors (SMI), erlotinib, sunitinib and sorafenib, exert antifibrogenic effects on pancreatic stellate cells (PSC) and analyze the basis of their action. METHODS: Cultured rat PSC were exposed to SMI. Cell proliferation and viability were assessed employing 5-bromo-2'-deoxyuridine incorporation assay and flow cytometry, respecti…	Elsner, A|Lange, F|Fitzner, B|Heuschkel, M|Krause, BJ|Jaster, R	Elsner, Anne|Lange, Falko|Fitzner, Brit|Heuschkel, Martin|Krause, Bernd Joachim|Jaster, Robert	Article	10.3748/wjg.v20.i24.7914	World J. Gastroenterol.	WORLD JOURNAL OF GASTROENTEROLOGY	English	FOURNIERS-GANGRENE|RECONSTRUCTION	Pancreatic stellate cell|Fibrosis|Erlotinib|Sunitinib|Sorafenib	J	2014	[Elsner, Anne; Lange, Falko; Fitzner, Brit; Jaster, Robert] Univ Med Rostock, Div Gastroenterol, Dept Med 2, D-18057 Rostock, Germany.|[Fitzner, Brit] Univ Med Rostock, Dept Neurol, D-18119 Rostock, Germany.|[Heuschkel, Martin; Krause, Bernd Joachim] Univ Med Rostock, Dept Nucl Med, D-18057 Rostock, Germany.	Gastroenterology & Hepatology	10	Distinct antifibrogenic effects of erlotinib, sunitinib and sorafenib on rat pancreatic stellate cells	10	Science Citation Index Expanded (SCI-EXPANDED)	Elsner A, 2014, WORLD J GASTROENTERO, V20, P7914, DOI 10.3748/wjg.v20.i24.7914
Objectives: To validate the predictive value of Fournier's Gangrene Severity Index in patients with Fournier gangrene and to facilitate patient mortality risk-stratification by simplifying the Fournier's Gangrene Severity Index. Methods: From January 1989 to December 2011, 85 male patients with clinically-documented Fournier's gangrene undergoing intensive treatment and with complete medical reco…	Lin, TY|Ou, CH|Tzai, TS|Tong, YC|Chang, CC|Cheng, HL|Yang, WH|Lin, YM	Lin, Tsung-Yen|Ou, Chien-Hui|Tzai, Tzong-Shin|Tong, Yat-Ching|Chang, Chien-Chen|Cheng, Hong-Lin|Yang, Wen-Horng|Lin, Yung-Ming	Article	10.1111/iju.12426	Int. J. Urol.	INTERNATIONAL JOURNAL OF UROLOGY	English	CHRONIC KIDNEY-DISEASE|OUTCOME PREDICTION|SCORE|EXPERIENCE	Fournier's gangrene|index|mortality|renal insufficiency|risk	J	2014	[Lin, Tsung-Yen; Ou, Chien-Hui; Tzai, Tzong-Shin; Tong, Yat-Ching; Chang, Chien-Chen; Cheng, Hong-Lin; Yang, Wen-Horng; Lin, Yung-Ming] Natl Cheng Kung Univ, Coll Med & Hosp, Dept Urol, Tainan 701, Peoples R China.	Urology & Nephrology	32	Validation and simplification of Fournier's gangrene severity index	34	Science Citation Index Expanded (SCI-EXPANDED)	Lin TY, 2014, INT J UROL, V21, P696, DOI 10.1111/iju.12426
Diabetes Mellitus (DM) is a chronic disease characterized by hyperglycemia, as a result of abnormal insulin production, insulin function, or both. DM is associated with systemic complications, such as infections, neuropathy and angiopathy, which involve the genitourinary tract. The three most significant urologic complications include: bladder cystopathy, sexual dysfunction and urinary tract infe…	Arrellano-Valdez, F|Urrutia-Osorio, M|Arroyo, C|Soto-Vega, E	Arrellano-Valdez, Fernando|Urrutia-Osorio, Marta|Arroyo, Carlos|Soto-Vega, Elena	Review	10.1186/2193-1801-3-549	SpringerPlus	SPRINGERPLUS	English	GLYCATION END-PRODUCTS|URINARY-TRACT-INFECTION|ERECTILE DYSFUNCTION|BLADDER DYSFUNCTION|ASYMPTOMATIC BACTERIURIA|INCREASED EXPRESSION|SEXUAL DYSFUNCTION|OXIDATIVE STRESS|PENILE ERECTION|WOMEN	Diabetes mellitus|Urologic diseases	J	2014	[Arrellano-Valdez, Fernando; Urrutia-Osorio, Marta; Soto-Vega, Elena] Univ Popular Autonoma Estado Puebla, Fac Med, Puebla 72410, Puebla, Mexico.|[Arroyo, Carlos] Hosp Angeles Puebla, Puebla, Mexico.|[Arroyo, Carlos] Benemerita Univ Autonoma Puebla, Hosp Univ Puebla, Heroica Puebla Zaragoza 72410, Pue, Mexico.	Science & Technology - Other Topics	35	A comprehensive review of urologic complications in patients with diabetes	38	Science Citation Index Expanded (SCI-EXPANDED)	Arrellano-Valdez F, 2014, SPRINGERPLUS, V3, DOI 10.1186/2193-1801-3-549
Sonography is the ideal modality for evaluation and characterization of a scrotal mass. Extratesticular masses are usually benign, whereas intratesticular masses are generally malignant until proved otherwise. However, it is important to recognize the benign intratesticular conditions, thus possibly preventing orchiectomy when unwarranted, while appreciating the more significant findings of extra…	Sommers, D|Winter, T	Sommers, Daniel|Winter, Thomas	Article	10.1016/j.rcl.2014.07.014	Radiol. Clin. N. Am.	RADIOLOGIC CLINICS OF NORTH AMERICA	English	COLOR DOPPLER US|RADIOLOGIC-PATHOLOGICAL CORRELATION|SOLID EXTRATESTICULAR MASSES|ORGAN-PRESERVING SURGERY|OF-THE-LITERATURE|TESTICULAR MICROLITHIASIS|SONOGRAPHIC FINDINGS|FOURNIERS GANGRENE|EPIDERMOID CYSTS|GRAY-SCALE	Scrotal ultrasonography|Intratesticular scrotal mass|Extratesticular scrotal mass	J	2014	[Sommers, Daniel; Winter, Thomas] Univ Utah, Sch Med, Dept Radiol, Salt Lake City, UT 84132 USA.	Radiology, Nuclear Medicine & Medical Imaging	7	Ultrasonography Evaluation of Scrotal Masses	7	Science Citation Index Expanded (SCI-EXPANDED)	Sommers D, 2014, RADIOL CLIN N AM, V52, P1265, DOI 10.1016/j.rcl.2014.07.014
INTRODUCTION Severe perianal sepsis is often difficult to manage after surgical debridement due to faecal contamination. Diversion of the faecal stream has been attempted with faecal pouches and rectal tubes, and in some cases, a diverting stoma is created. However, reversal of the stoma may be delayed due to prolonged sepsis and this is not without risks. Herein, we review the use of a flexible …	Goh, MH|Chew, MH|Au-Yong, PS|Ong, CE|Tang, CL	Goh, Minghui|Chew, Min-Hoe|Au-Yong, Phui-Sze|Ong, Choo-Eng|Tang, Choong-Leong	Article	10.11622/smedj.2014176	Singap. Med. J.	SINGAPORE MEDICAL JOURNAL	English	FOURNIERS GANGRENE|COMPLICATIONS|EXPERIENCE|DEVICE	faecal diversion|faecal management system|flexiseal|perianal sepsis	J	2014	[Goh, Minghui; Chew, Min-Hoe; Au-Yong, Phui-Sze; Ong, Choo-Eng; Tang, Choong-Leong] Singapore Gen Hosp, Dept Colorectal Surg, Singapore 169608, Singapore.	General & Internal Medicine	6	Nonsurgical faecal diversion in the management of severe perianal sepsis: a retrospective evaluation of the flexible faecal management system	6	Science Citation Index Expanded (SCI-EXPANDED)	Goh MH, 2014, SINGAP MED J, V55, P635, DOI 10.11622/smedj.2014176
Background: Fournier's gangrene (FG) is a rare, an acute, rapidly progressive, fatal necrotizing fasciitis of the genital, perianal and perineal areas. The incidence of mortality is still high, and mortality increases with age. In this study we purposed our experience in the treatment of FG and to determine risk factors affecting prognosis. Methods: Fifty-two patients operated for FG who presente…	Tanrikulu, Y|Sen Tanrikulu, C|Cagsar, M|Yilmaz, G	Tanrikulu, Yusuf|Sen Tanrikulu, Ceren|Cagsar, Mithat|Yilmaz, Gokhan	Article		Acta Medica Mediterr.	ACTA MEDICA MEDITERRANEA	English	FACTORS AFFECTING MORTALITY|FOURNIERS-GANGRENE|OUTCOME ANALYSIS|NECROTIZING FASCIITIS|EXPERIENCE|MANAGEMENT|THERAPY	Fournier's gangrene|FGSI|mortality|soft tissue infections	J	2015	[Tanrikulu, Yusuf; Cagsar, Mithat; Yilmaz, Gokhan] Zonguldak Ataturk State Hosp, Dept Gen Surg, TR-67100 Zonguldak, Turkey.|[Sen Tanrikulu, Ceren] Bulent Ecevit Univ, Fac Med, Dept Emergency Med, TR-67100 Zonguldak, Turkey.	General & Internal Medicine	1	IMPORTANCE OF SEVERITY SCORES: OUR RESULTS IN FIFTY-TWO PATIENTS	1	Science Citation Index Expanded (SCI-EXPANDED)	Tanrikulu Y, 2015, ACTA MEDICA MEDITERR, V31, P391
Objectives:To compare simple conventional treatment with the addition of hyperbaric oxygen therapy (HBOT) to conventional therapies in the treatment of Fournier's gangrene (FG). Methods: A retrospective study of clinical data was performed by reviewing 28 cases of FG from January 2004 to December 2013 at Xiangya Hospital, Central South University. Among them, 12 patients were treated with the con…	Li, C|Zhou, X|Liu, LF|Qi, F|Chen, JB|Zu, XB	Li, Chao|Zhou, Xu|Liu, Long-Fei|Qi, Fan|Chen, Jin-Bo|Zu, Xiong-Bing	Article	10.1159/000366137	Urol.Int.	UROLOGIA INTERNATIONALIS	English	NECROTIZING FASCIITIS|PLASTIC-SURGERY|INFECTIONS	Fournier's gangrene|Comprehensive treatment|Hyperbaric oxygen therapy|Early debridennent|Length of stay	J	2015	[Li, Chao; Zhou, Xu; Liu, Long-Fei; Qi, Fan; Chen, Jin-Bo; Zu, Xiong-Bing] Cent S Univ, Xiangya Hosp, Dept Urol, Changsha 410008, Hunan, Peoples R China.	Urology & Nephrology	22	Hyperbaric Oxygen Therapy as an Adjuvant Therapy for Comprehensive Treatment of Fournier's Gangrene	23	Science Citation Index Expanded (SCI-EXPANDED)	Li C, 2015, UROL INT, V94, P453, DOI 10.1159/000366137
This article investigates the application values of Xenogenic (porcine) acellular dermal matrix (XADM) in preparation of a Fournier gangrene wound bed. Thirty-six consecutive cases of patients with Fournier gangrene between 2002 and 2012 were enrolled in our department of our hospital. The patients were divided into two groups according to different methods of wound bed preparation after surgical…	Zhang, ZX|Lv, L|Mamat, M|Chen, Z|Zhou, ZT|Liu, LH|Wang, ZZ	Zhang, Zhaoxin|Lv, Lei|Mamat, Masut|Chen, Zhao|Zhou, Zhitao|Liu, Lihua|Wang, Zhizhong	Article		Am. Surg.	AMERICAN SURGEON	English	EXPERIENCE|COLLAGEN|ADM		J	2015	[Zhang, Zhaoxin; Lv, Lei; Mamat, Masut; Chen, Zhao; Liu, Lihua; Wang, Zhizhong] Peoples Hosp, Burn Wound Surg Dept, Urumqi 830001, Xinjiang Uygur, Peoples R China.|[Zhou, Zhitao] Peoples Hosp Xinjiang Uygur Autonomous Reg, Midong Hosp, Urumqi, Xinjiang Uygur, Peoples R China.	Surgery	10	Xenogenic (porcine) Acellular Dermal Matrix Promotes Growth of Granulation Tissues in the Wound Healing of Fournier Gangrene	10	Science Citation Index Expanded (SCI-EXPANDED)	Zhang ZX, 2015, AM SURGEON, V81, P92
Pneumoscrotum is the term used to describe the presence of air within the scrotum and includes scrotal emphysema as well as pneumatocele. The etiology varies; in some cases, pneumoscrotum may be due to life-threatening disease like pneumothorax or Fournier gangrene. Despite this, pneumoscrotum is a rarely debated issue. We present two different cases of pneumoscrotum and a review of the literatur…	Cochetti, G|Barillaro, F|Cottini, E|D'Amico, F|Pansadoro, A|Pohja, S|Boni, A|Cirocchi, R|Grassi, V|Mancuso, R|Silvi, E|Loannidou, K|Egidi, MG|Poli, G|Mearini, E	Cochetti, Giovanni|Barillaro, Francesco|Cottini, Emanuele|D'Amico, Francesco|Pansadoro, Alberto|Pohja, Solajd|Boni, Andrea|Cirocchi, Roberto|Grassi, Veronica|Mancuso, Rosa|Silvi, Elisa|Loannidou, Katifenia|Egidi, Maria Giulia|Poli, Giulia|Mearini, Ettore	Review	10.2147/TCRM.S77326	Therap. Clin. Risk Manag.	THERAPEUTICS AND CLINICAL RISK MANAGEMENT	English	SUBCUTANEOUS EMPHYSEMA|PNEUMOTHORAX|PERFORATION|SIGN|PNEUMOPERITONEUM|COMPLICATIONS|RESECTION	cardiopulmonary resuscitation|Fournier gangrene|pneumoscrotum|spontaneous causes|traumatic causes	J	2015	[Cochetti, Giovanni; Barillaro, Francesco; Cottini, Emanuele; D'Amico, Francesco; Pansadoro, Alberto; Pohja, Solajd; Boni, Andrea; Mancuso, Rosa; Silvi, Elisa; Loannidou, Katifenia; Egidi, Maria Giulia; Poli, Giulia; Mearini, Ettore] Univ Perugia, Dept Surg & Biomed Sci, Inst Urol Androl Surg & Minimally Invas Tech, I-05100 Terni, Italy.|[Cirocchi, Roberto; Grassi, Veronica] Univ Perugia, Dept Su…	Health Care Sciences & Services	12	Pneumoscrotum: report of two different cases and review of the literature	12	Science Citation Index Expanded (SCI-EXPANDED)	Cochetti G, 2015, THER CLIN RISK MANAG, V11, P581, DOI 10.2147/TCRM.S77326
Fournier gangrene (FG) is an infectious condition with fulminant evolution and is sometimes life-threatening. Here, we present the case of an immunocompromised 59-year-old male with surgical history of a pancreatic pseudocyst stented endoscopically. After unrecognized stent migration in the sigmoid without colonic perforation, he developed severe necrosis of the scrotum and perineum, which sponta…	Schulz, D|Mohor, GS|Solovan, C	Schulz, Dietmar|Mohor, Georgiana Simona|Solovan, Caius	Article	10.2147/CIA.S79609	Clin. Interv. Aging	CLINICAL INTERVENTIONS IN AGING	English		pancreatic stent|wound debridement|vacuum-assisted closure|transplanted skin|necrotizing infection	J	2015	[Schulz, Dietmar] Sana Kliniken Leipziger Land, Urol Klin, Leipzig, Germany.|[Mohor, Georgiana Simona; Solovan, Caius] Univ Clin Dermatol & Venereol, Timisoara, Romania.|[Solovan, Caius] Victor Babes Univ Med & Pharm, Dept Dermatol, Timisoara, Romania.	Geriatrics & Gerontology	3	Unusual foreign body in the sigmoid colon, chronic alcohol abuse, and Fournier gangrene: a case report	4	Science Citation Index Expanded (SCI-EXPANDED)	Schulz D, 2015, CLIN INTERV AGING, V10, P673, DOI 10.2147/CIA.S79609
Although botulinum toxin is generally considered safe, its widespread use and the constantly expanded indications raise safety issues. This study aimed to review the serious and long-term adverse events associated with the therapeutic and cosmetic use of botulinum toxin. Serious adverse events included dysphagia, respiratory compromise, generalized muscle weakness, marked bilateral ptosis, pseudo…	Yiannakopoulou, E	Yiannakopoulou, Eugenia	Review	10.1159/000370245	Pharmacology	PHARMACOLOGY	English	IATROGENIC BOTULISM|PALATAL MYOCLONUS|CERVICAL DYSTONIA|SEVERE DYSPHAGIA|A INJECTIONS|SAFETY|COMPLICATION|EFFICACY|WEAKNESS|MUSCLES	Botulinum toxin|Safety|Adverse events|Therapeutic use|Cosmetic use|Systematic review	J	2015	[Yiannakopoulou, Eugenia] Technol Educ Inst Athens, Fac Hlth & Caring Profess, Athens, Greece.	Pharmacology & Pharmacy	54	Serious and Long-Term Adverse Events Associated with the Therapeutic and Cosmetic Use of Botulinum Toxin	60	Science Citation Index Expanded (SCI-EXPANDED)	Yiannakopoulou E, 2015, PHARMACOLOGY, V95, P65, DOI 10.1159/000370245
Aims: Fournier's gangrene (FG) is the necrotizing fasciitis of the perineum and genital area and presents a high mortality rate. The aim was to assess prognostic factors for mortality, create a new mortality predictive scale and compare it with previously published scales in patients diagnosed with FG in our Emergency Department. Methods: Retrospective analysis study between 1998 and 2012. Result…	Marin, AG|Fuentes, FT|Ayuso, MC|Lillo, JAA|Ballesteros, JCC|Lopez, MP	Garcia Marin, Andres|Turegano Fuentes, Fernando|Cuadrado Ayuso, Marta|Andueza Lillo, Juan Antonio|Cano Ballesteros, Juan Carlos|Perez Lopez, Mercedes	Article	10.1016/j.ciresp.2014.03.017	Cir. Espan.	CIRUGIA ESPANOLA	Spanish	SEVERITY INDEX|CONTEMPORARY SERIES|OUTCOME PREDICTION|VALIDATION	Necrotizing fasciitis|Fournier's gangrene|Predictive factors|Mortality	J	2015	[Garcia Marin, Andres] Hosp Univ San Juan, Serv Cirugia Urgencias, Alicante, Spain.|[Garcia Marin, Andres] Univ Miguel Hernandez, Dept Patol & Cirugia, Elche, Spain.|[Turegano Fuentes, Fernando; Cuadrado Ayuso, Marta] Hosp Gen Univ Gregorio Maranon, Secc Cirugia Urgencias, Serv Cirugia Gen 2, Madrid, Spain.|[Andueza Lillo, Juan Antonio; Cano Ballesteros, Juan Carlos] Hosp Gen Univ Gregorio Marano…	Surgery	13	Predictive factors for mortality in Fournier' gangrene: A serie of 59 cases	13	Science Citation Index Expanded (SCI-EXPANDED)	Marin AG, 2015, CIR ESPAN, V93, P12, DOI 10.1016/j.ciresp.2014.03.017
Fournier gangrene is a rare but highly infectious disease characterized by fulminant necrotizing fasciitis involving the genital and perineal regions. Negative pressure wound therapy (NPWT; KCI USA Inc, San Antonio, TX) is a widely adopted technique in many clinical settings. Nevertheless, its application and effect in the treatment of Fournier gangrene are unclear. A 47-year-old male patient was…	Ye, JN|Xie, T|Wu, MJ|Ni, PW|Lu, SL	Ye, Junna|Xie, Ting|Wu, Minjie|Ni, Pengwen|Lu, Shuliang	Article	10.1097/MD.0000000000000426	Medicine (Baltimore)	MEDICINE	English	VACUUM-ASSISTED CLOSURE|TRIAL		J	2015	[Ye, Junna; Lu, Shuliang] Shanghai Jiao Tong Univ, Ruijin Hosp, Inst Burns, Shanghai 200030, Peoples R China.|[Xie, Ting; Wu, Minjie; Ni, Pengwen] Shanghai Jiao Tong Univ, Sch Med, Shanghai Hosp 9, Dept Wound Healing, Shanghai 200030, Peoples R China.	General & Internal Medicine	12	Negative Pressure Wound Therapy Applied Before and After Split-Thickness Skin Graft Helps Healing of Fournier Gangrene A Case Report (CARE-Compliant)	16	Science Citation Index Expanded (SCI-EXPANDED)	Ye JN, 2015, MEDICINE, V94, DOI 10.1097/MD.0000000000000426
Patients presenting with acute scrotal pain to the emergency department require a timely diagnosis. Although the differential diagnosis can be extensive and varies with age, there are a few conditions that are considered true surgical emergencies. These include torsion of the spermatic cord, incarcerated hernia with strangulation, testicular trauma leading to rupture or organ-threatening hematoma…	Wright, S|Hoffmann, B	Wright, Sherieka|Hoffmann, Beatrice	Review	10.1097/MEJ.0000000000000123	Eur. J. Emerg. Med.	EUROPEAN JOURNAL OF EMERGENCY MEDICINE	English	COLOR DOPPLER SONOGRAPHY|TESTICULAR APPENDAGES|FOURNIERS GANGRENE|DIAGNOSIS|ULTRASONOGRAPHY|TRAUMA|APPEARANCES|CHILDREN|HERNIAS|RUPTURE	acute scrotum|bedside ultrasound|Fournier's gangrene|point-of-care ultrasound|scrotal emergencies|strangulated hernia|testicular pain|testicular rupture|testicular torsion|testicular ultrasound	J	2015	[Wright, Sherieka] Northwest Hosp, Dept Emergency Med, Randallstown, MD USA.|[Hoffmann, Beatrice] Beth Israel Deaconess Med Ctr, Dept Emergency Med, Boston, MA 02215 USA.	Emergency Medicine	14	Emergency ultrasound of acute scrotal pain	16	Science Citation Index Expanded (SCI-EXPANDED)	Wright S, 2015, EUR J EMERG MED, V22, P2, DOI 10.1097/MEJ.0000000000000123
Background: This study was conducted to investigate the bacteriology and associated patterns of antibiotic resistance Fournier gangrene. Methods: Patients with Fournier's gangrene from 2008 to 2012 were identified from the computerized database in a medical center in southern Taiwan. The medical records of all patients with Fournier's gangrene were reviewed retrospectively. Results: There were 61…	Lin, WT|Chao, CM|Lin, HL|Hung, MC|Lai, CC	Lin, Wei-Ting|Chao, Chien-Ming|Lin, Hsin-Lan|Hung, Ming-Chran|Lai, Chih-Cheng	Article	10.1089/sur.2013.118	Surg. Infect.	SURGICAL INFECTIONS	English	PROGNOSTIC-FACTORS|STAPHYLOCOCCUS-AUREUS|SEVERITY		J	2015	[Lin, Wei-Ting] Chi Mei Med Ctr, Dept Trauma, Tainan 201, Peoples R China.|[Lin, Wei-Ting] Shu Zen Coll Med & Management, Dept Phys Therapy, Tainan, Peoples R China.|[Chao, Chien-Ming; Lai, Chih-Cheng] Chi Mei Med Ctr, Dept Intens Care Med, Tainan 201, Peoples R China.|[Chao, Chien-Ming] Min Hwei Coll Hlth Care Management, Dept Nursing, Tainan, Peoples R China.|[Lin, Hsin-Lan] Chi Mei Med Ctr, De…	Infectious Diseases; Surgery	12	Emergence of Antibiotic-Resistant Bacteria in Patients with Fournier Gangrene	12	Science Citation Index Expanded (SCI-EXPANDED)	Lin WT, 2015, SURG INFECT, V16, P165, DOI 10.1089/sur.2013.118
Fournier gangrene (FG) is a rare polymicrobial infection of perineum that carries a high mortality rate. Survival depends on rapid identification of the infection with early and extensive debridement of necrotic tissue. We present a case of an otherwise healthy American football offensive lineman who was initially hospitalized for gluteal abscess and advancing cellulitis. The patient was discover…	Geissler, KE|Borchers, JR	Geissler, Kyle E.|Borchers, James R.	Article	10.1097/JSM.0000000000000125	Clin. J. Sport Med.	CLINICAL JOURNAL OF SPORT MEDICINE	English	FOURNIERS GANGRENE	Fournier gangrene|football|cellulitis|sports|infection	J	2015	[Geissler, Kyle E.; Borchers, James R.] Ohio State Univ, Dept Sports Med, Columbus, OH 43210 USA.|[Geissler, Kyle E.; Borchers, James R.] Ohio State Univ, Dept Family Med, Columbus, OH 43210 USA.	Orthopedics; Physiology; Sport Sciences	0	More Than Meets the Eye: A Rapidly Progressive Skin Infection in a Football Player	0	Science Citation Index Expanded (SCI-EXPANDED)	Geissler KE, 2015, CLIN J SPORT MED, V25, E54, DOI 10.1097/JSM.0000000000000125
OBJECTIVE To determine a nationwide contemporary description of surgical Fournier gangrene (FG) and necrotizing fasciitis of the genitalia (NFG) outcomes because historically reported mortality rates for FG and NFG are based on small single-institution studies from the 1980s and the 1990s. METHODS The National Surgical Quality Improvement Program is a risk-adjusted surgical database used by nearl…	Kim, SY|Dupree, JM|Le, BV|Kim, DY|Zhao, LC|Kundu, SD	Kim, Stanley Y.|Dupree, James M.|Le, Brian V.|Kim, Dae Y.|Zhao, Lee C.|Kundu, Shilajit D.	Article	10.1016/j.urology.2014.08.063	Urology	UROLOGY	English	SOFT-TISSUE INFECTIONS|NECROTIZING FASCIITIS|PROGNOSTIC-FACTORS|MORTALITY|VALIDATION|MANAGEMENT|OUTCOMES		J	2015	Univ Maryland, Sch Med, Baltimore, MD 21201 USA.|Univ Michigan, Dept Urol, Ann Arbor, MI 48109 USA.|Meriter UnityPoint Hlth Serv, Madison, WI USA.|[Kundu, Shilajit D.] Northwestern Univ, Feinberg Sch Med, Dept Urol, Chicago, IL 60611 USA.|NYU, Langone Med Ctr, Dept Urol, New York, NY USA.	Urology & Nephrology	21	A Contemporary Analysis of Fournier Gangrene Using the National Surgical Quality Improvement Program	21	Science Citation Index Expanded (SCI-EXPANDED)	Kim SY, 2015, UROLOGY, V85, P1052, DOI 10.1016/j.urology.2014.08.063
	Bamberger, MH	Bamberger, Mitchell H.	Editorial Material	10.1016/j.urology.2014.08.064	Urology	UROLOGY	English			J	2015	Univ Massachusetts, Sch Med, Dept Urol, Worcester, MA 01655 USA.	Urology & Nephrology	0	A Contemporary Analysis of Fournier Gangrene Using the National Surgical Quality Improvement Program COMMENT	0	Science Citation Index Expanded (SCI-EXPANDED)	Bamberger MH, 2015, UROLOGY, V85, P1056, DOI 10.1016/j.urology.2014.08.064
	Kim, SY|Dupree, JM|Le, BV|Kim, DY|Zhao, LC|Kundu, SD	Kim, Stanley Y.|Dupree, James M.|Le, Brian V.|Kim, Dae Y.|Zhao, Lee C.|Kundu, Shilajit D.	Editorial Material	10.1016/j.urology.2014.08.065	Urology	UROLOGY	English			J	2015	[Kim, Stanley Y.] Univ Maryland, Sch Med, Baltimore, MD 21201 USA.|[Dupree, James M.] Univ Maryland, Dept Urol, Baltimore, MD 21201 USA.|[Le, Brian V.] Meriter UnityPoint Hlth Serv, Madison, WI USA.|[Kim, Dae Y.; Kundu, Shilajit D.] Northwestern Univ, Feinberg Sch Med, Dept Urol, Chicago, IL USA.|[Zhao, Lee C.] NYU, Langone Med Ctr, Dept Urol, New York, NY USA.	Urology & Nephrology	0	A Contemporary Analysis of Fournier Gangrene Using the National Surgical Quality Improvement Program REPLY	0	Science Citation Index Expanded (SCI-EXPANDED)	Kim SY, 2015, UROLOGY, V85, P1057, DOI 10.1016/j.urology.2014.08.065
BACKGROUND: Fournier gangrene is a rare and rapidly progressive necrosis of the perineal and genitourinary region. Although predominantly affecting men, we describe an unusual presentation in pregnancy. CASE: A 30-year old primigravid woman in the third trimester of pregnancy presented with a history of low back pain. Subsequently, a diagnosis of perianal sepsis and associated Fournier gangrene w…	Sinha, R|Arachchi, A|Lee, P|Marwan, K	Sinha, Rinkita|Arachchi, Asiri|Lee, Peter|Marwan, Kareem	Article	10.1097/AOG.0000000000000678	Obstet. Gynecol.	OBSTETRICS AND GYNECOLOGY	English			J	2015	[Sinha, Rinkita; Arachchi, Asiri; Lee, Peter; Marwan, Kareem] Eastern Hlth, Melbourne, Vic, Australia.	Obstetrics & Gynecology	3	Fournier Gangrene in Pregnancy	4	Science Citation Index Expanded (SCI-EXPANDED)	Sinha R, 2015, OBSTET GYNECOL, V125, P1342, DOI 10.1097/AOG.0000000000000678
Honey has been used: as a mound dressing for thousands of years, but Only in more recent times has a scientific explanation become available for its effectiveness. It is now:realized that honey is a biologic wound dressing with multiple bioactivities that work in concert to expedite the healing process. The physical properties of honey also expedite the healing process: its acidity increases the …	Molan, P|Rhodes, T	Molan, Peter|Rhodes, Tanya	Review		Wounds-Compend. Clin. Res. Pract.	WOUNDS-A COMPENDIUM OF CLINICAL RESEARCH AND PRACTICE	English	INDUCED GASTRIC-LESIONS|MANUKA HONEY|NATURAL HONEY|IN-VITRO|ANTIBACTERIAL ACTIVITY|TOPICAL APPLICATION|FOURNIERS GANGRENE|NITRIC-OXIDE|LEG ULCER|INFLAMMATION	biology of wound healing|components of wound healing|honey|wound dressing	J	2015	[Molan, Peter] Univ Waikato, Hamilton, New Zealand.|[Rhodes, Tanya] Rhodes & Assoc, Largo, FL USA.	Dermatology; Surgery	111	Honey: A Biologic Wound Dressing	117	Science Citation Index Expanded (SCI-EXPANDED)	Molan P, 2015, WOUNDS, V27, P141
Traditionally, due to its low cost, ready availability, and proved diagnostic accuracy, ultrasonography (US) has been the primary imaging modality for the evaluation of scrotal and, to a lesser extent, penile disease. However, US is limited by its relatively small useful field of view, operator dependence, and inability to provide much information on tissue characterization. Magnetic resonance (M…	Parker, RA|Menias, CO|Quazi, R|Hara, AK|Verma, S|Shaaban, A|Siegel, CL|Radmanesh, A|Sandrasegaran, K	Parker, Rex A., III|Menias, Christine O.|Quazi, Robin|Hara, Amy K.|Verma, Sadhna|Shaaban, Akram|Siegel, Cary L.|Radmanesh, Alireza|Sandrasegaran, Kumar	Article	10.1148/rg.2015140161	Radiographics	RADIOGRAPHICS	English	PEYRONIES-DISEASE|TESTICULAR RUPTURE|SURGICAL-TREATMENT|DIAGNOSIS|CARCINOMA|ULTRASOUND|MANAGEMENT|DIFFUSION|FRACTURE|MASSES		J	2015	[Parker, Rex A., III] Kaiser Los Angeles Med Ctr, Dept Radiol, Los Angeles, CA 90027 USA.|[Menias, Christine O.; Hara, Amy K.] Mayo Clin, Dept Radiol, Scottsdale, AZ USA.|[Quazi, Robin] Univ Calif Los Angeles, Dept Radiol, Los Angeles, CA USA.|[Verma, Sadhna] Univ Cincinnati, Dept Radiol, Cincinnati, OH USA.|[Shaaban, Akram] Univ Utah, Dept Radiol, Salt Lake City, UT 84132 USA.|[Siegel, Cary L.; …	Radiology, Nuclear Medicine & Medical Imaging	36	MR Imaging of the Penis and Scrotum	36	Science Citation Index Expanded (SCI-EXPANDED)	Parker RA, 2015, RADIOGRAPHICS, V35, P1033, DOI 10.1148/rg.2015140161
Necrotizing fasciitis (NF) is a rare complication of varicella zoster (chicken pox) infection. Its diagnosis can be delayed or missed, which increases mortality and morbidity, because it initially presents similarly to cellulitis. We present the case of a 5-year-old boy who presented with a swollen leg, the difficulties in the diagnosis of NF, and a review of the literature. Necrotizing fasciitis…	Sturgeon, JP|Segal, L|Verma, A	Sturgeon, Jonathan P.|Segal, Laura|Verma, Anita	Article	10.1097/PEC.0000000000000255	Pediatr. Emerg. Care	PEDIATRIC EMERGENCY CARE	English	A STREPTOCOCCAL INFECTIONS|COMPLICATING PRIMARY VARICELLA|TOXIC-SHOCK-SYNDROME|FOURNIERS GANGRENE|CHILDREN|CHICKENPOX|DISEASE|HOSPITALIZATIONS|SURVEILLANCE|ASSOCIATION	necrotizing fasciitis|varicella zoster|chicken pox|streptococcal toxic shock|group A -hemolytic Streptococcus	J	2015	[Sturgeon, Jonathan P.] Kings Coll Hosp London, Emergency Dept, London SE5 9RS, England.|[Segal, Laura] Kings Coll Hosp London, Dept Paediat, London SE5 9RS, England.|[Verma, Anita] Kings Coll Hosp London, Dept Microbiol, London SE5 9RS, England.	Emergency Medicine; Pediatrics	5	Going Out on a Limb Do Not Delay Diagnosis of Necrotizing Fasciitis in Varicella Infection	5	Science Citation Index Expanded (SCI-EXPANDED)	Sturgeon JP, 2015, PEDIATR EMERG CARE, V31, P503, DOI 10.1097/PEC.0000000000000255
Extensive defects of the pelvis and genitoperineal region are a reconstructive challenge. We discuss a consecutive series of 25 reconstructions with the pedicled anterolateral thigh (ALT) flap including muscle part of the vastus lateralis (VL) in 23 patients from October 1999 to September 2012. Only surface defects larger than 100 cm(2) and reconstructions by composite ALT + VL were included in t…	di Summa, PG|Tremp, M|Schwabedissen, MMZ|Schaefer, DJ|Kalbermatten, DF|Raffoul, W	di Summa, Pietro G.|Tremp, Mathias|Schwabedissen, Moritz Meyer Zu|Schaefer, Dirk J.|Kalbermatten, Daniel F.|Raffoul, Wassim	Article	10.1097/SAP.0b013e3182a884c8	Ann. Plast. Surg.	ANNALS OF PLASTIC SURGERY	English	SOFT-TISSUE-RECONSTRUCTION|EXTREMITY RECONSTRUCTION|FASCIOCUTANEOUS FLAP|CLINICAL-EXPERIENCE|DONOR-SITE|RESECTION|CANCER|HEAD|OUTCOMES|VRAM	composite ALT flap|perineal reconstruction|complex defects	J	2015	[di Summa, Pietro G.; Raffoul, Wassim] Univ Lausanne Hosp, CHU Vaudois, Dept Plast Reconstruct & Aesthet Surg, Lausanne, Switzerland.|[Tremp, Mathias; Schwabedissen, Moritz Meyer Zu; Schaefer, Dirk J.; Kalbermatten, Daniel F.] Univ Basel Hosp, Dept Plast Reconstruct & Aesthet & Hand Surg, CH-4031 Basel, Switzerland.	Surgery	21	The Combined Pedicled Anterolateral Thigh and Vastus Lateralis Flap as Filler for Complex Perineal Defects	21	Science Citation Index Expanded (SCI-EXPANDED)	di Summa PG, 2015, ANN PLAS SURG, V75, P66, DOI 10.1097/SAP.0b013e3182a884c8
The purpose of this report was to present a 2-step approach for treating near-total scrotal defects after Fournier gangrene, which proved to be safe, reliable, and with improved cosmesis. The first step involves a wrap-around skin grafting, whereas the second step involves reapproximation of the previously skin-grafted testes and shaping the neoscrotum to optimize cosmesis. The previously mention…	Konofaos, P|Hickerson, WL	Konofaos, Petros|Hickerson, William L.	Article	10.1097/SAP.0000000000000066	Ann. Plast. Surg.	ANNALS OF PLASTIC SURGERY	English	FLAP|GROIN		J	2015	[Konofaos, Petros; Hickerson, William L.] Univ Tennessee, Ctr Hlth Sci, Dept Plast Surg, Memphis, TN 38163 USA.	Surgery	3	A Technique for Improving Cosmesis After Primary Scrotum Reconstruction With Skin Grafts	4	Science Citation Index Expanded (SCI-EXPANDED)	Konofaos P, 2015, ANN PLAS SURG, V75, P205, DOI 10.1097/SAP.0000000000000066
Introduction: Fournier's gangrene is a serious necrotizing infection that can be fatal if not promptly attended. Treatment for this condition consists of a combination of surgical debridement, antibiotherapy and supportive care. Hyperbaric oxygen therapy is used as an adjuvant for the optimization of infected tissue oxygenation and for its bactericidal and bacteriostatic effects. Material and Met…	Rosa, I|Guerreiro, F	Rosa, Isabel|Guerreiro, Francisco	Article	10.20344/amp.6300	Acta Medica Port.	ACTA MEDICA PORTUGUESA	English		Fournier Gangrene|Hyperbaric Oxygenation	J	2015	[Rosa, Isabel; Guerreiro, Francisco] Ctr Med Subaquat & Hiperbar Marinha, Lisbon, Portugal.	General & Internal Medicine	17	Hyperbaric Oxygen Therapy for the Treatment of Fournier's Gangrene: A Review of 34 Cases	18	Science Citation Index Expanded (SCI-EXPANDED)	Rosa I, 2015, ACTA MEDICA PORT, V28, P619, DOI 10.20344/amp.6300
Purpose: In this prospective randomized study, our aim is to compare the short-and long-term results of harmonic scalpel hemorrhoidectomy (HSH) and stapler hemorrhoidopexy (SH) methods in the surgical treatment of Grade III and Grade IV hemorrhoidal disease. Methods: Ninety-nine consecutive patients diagnosed with Grade III or Grade IV internal hemorrhoidal disease were included in the study. Pat…	Bilgin, Y|Hot, S|Barlas, IS|Akan, A|Eryavuz, Y	Bilgin, Yusuf|Hot, Semih|Barlas, Ilhami Soykan|Akan, Arzu|Eryavuz, Yavuz	Article	10.1016/j.asjsur.2014.09.004	Asian J. Surg.	ASIAN JOURNAL OF SURGERY	English	RANDOMIZED CLINICAL-TRIAL|MILLIGAN-MORGAN HEMORRHOIDECTOMY|CIRCUMFERENTIAL MUCOSECTOMY|DIATHERMY HEMORRHOIDECTOMY|EXCISION HEMORRHOIDECTOMY|FOURNIERS GANGRENE|FOLLOW-UP|HAEMORRHOIDOPEXY|PAIN|COMPLICATIONS	harmonic scalpel|stapled hemorrhoidopexy	J	2015	[Bilgin, Yusuf; Hot, Semih; Barlas, Ilhami Soykan; Akan, Arzu; Eryavuz, Yavuz] Okmeydani Training Res Hosp, Dept Gen Surg, Istanbul, Turkey.	Surgery	12	Short- and long-term results of harmonic scalpel hemorrhoidectomy versus stapler hemorrhoidopexy in treatment of hemorrhoidal disease	12	Science Citation Index Expanded (SCI-EXPANDED)	Bilgin Y, 2015, ASIAN J SURG, V38, P214, DOI 10.1016/j.asjsur.2014.09.004
Fournier's gangrene can lead to extensive defects of the perineoscrotal area with exposure of the testes. Such defect poses challenging tasks for both functional and cosmetic reconstruction. Due to its proximity, medial thigh skin appeared to be the most versatile donor site for perineoscrotal reconstruction. In this report, we present a case of reconstruction of a large perineoscrotal defect bec…	Scaglioni, MF|Chen, YC|Yang, JCS	Scaglioni, Mario F.|Chen, Yen-Chou|Yang, Johnson Chia-Shen	Article	10.1002/micr.22479	Microsurgery	MICROSURGERY	English	ARTERY PERFORATOR FLAP|SCROTAL RECONSTRUCTION|BREAST RECONSTRUCTION|FOURNIERS GANGRENE|POSTERIOR|GROIN		J	2015	[Yang, Johnson Chia-Shen] Kaohsiung Chang Gung Mem Hosp, Dept Plast & Reconstruct Surg, Kaohsiung 83301, Peoples R China.|Chang Gung Univ, Coll Med, Kaohsiung, Peoples R China.	Surgery	15	Posteromedial thigh (PMT) propeller flap for perineoscrotal reconstruction: A case report	15	Science Citation Index Expanded (SCI-EXPANDED)	Scaglioni MF, 2015, MICROSURG, V35, P569, DOI 10.1002/micr.22479
Introduction: Necrotizing fasciitis (NF) is an aggressive soft tissue infection that involves the deep fascia and is characterized by the extensive deterioration of the surrounding tissue. Immediate recognition and aggressive treatment, including debridement and systemic antibiotics, are mandatory for the successful management of NF. Following radical debridement, closure of the remaining wound c…	Mizuguchi, Y|Matsumoto, S|Kan, H|Koizumi, M|Kuriyama, S|Uchida, E	Mizuguchi, Yoshiaki|Matsumoto, Satoshi|Kan, Hayato|Koizumi, Michihiro|Kuriyama, Shou|Uchida, Eiji	Article		J. Nippon Med. Sch.	JOURNAL OF NIPPON MEDICAL SCHOOL	English	VACUUM-ASSISTED CLOSURE|FOURNIERS GANGRENE	necrotizing fasciitis|negative-pressure wound therapy|colorectal cancer|skin grafting	J	2015	[Mizuguchi, Yoshiaki; Kan, Hayato; Kuriyama, Shou; Uchida, Eiji] Nippon Med Sch, Dept Gastrointestinal & Hepatobiliary Pancreat Su, Tokyo 1138603, Japan.|[Matsumoto, Satoshi; Koizumi, Michihiro] Chiba Hokuso Hosp, Nippon Med Sch, Dept Surg, Chiba, Japan.	General & Internal Medicine	6	Successful Treatment of Necrotizing Fasciitis after Rectal Surgery with the Application of a Negative-pressure Wound Therapy: A Case Study	6	Science Citation Index Expanded (SCI-EXPANDED)	Mizuguchi Y, 2015, J NIPPON MED SCH, V82, P290
In some patients of Fournier gangrene originated from perianal region, it is important to prevent fecal contamination in order to provide healing without wound infection. For this purposes, diverting colostomy or bowel management catheter methods were performed. In this study, it is aimed to carry out a comparison of prognosis and cost efficiency between diverting colostomy and bowel management c…	Eray, IC|Alabaz, O|Akcam, AT|Ulku, A|Parsak, CK|Sakman, G|Seydaoglu, G	Eray, Ismail Cem|Alabaz, Omer|Akcam, Atilgan Tolga|Ulku, Abdullah|Parsak, Cem Kaan|Sakman, Gurhan|Seydaoglu, Gulsah	Article	10.1007/s12262-013-0868-6	Indian J. Surg	INDIAN JOURNAL OF SURGERY	English		Necrotising infection|Colostomy|Bowel management catheter	J	2015	[Eray, Ismail Cem; Alabaz, Omer; Akcam, Atilgan Tolga; Ulku, Abdullah; Parsak, Cem Kaan; Sakman, Gurhan] Cukurova Univ, Fac Med, Dept Gen Surg, Adana, Turkey.|[Seydaoglu, Gulsah] Cukurova Univ, Fac Med, Dept Biostat, TR-01260 Adana, Turkey.	Surgery	10	Comparison of Diverting Colostomy and Bowel Management Catheter Applications in Fournier Gangrene Cases Requiring Fecal Diversion	11	Science Citation Index Expanded (SCI-EXPANDED)	Eray IC, 2015, INDIAN J SURG, V77, S438, DOI 10.1007/s12262-013-0868-6
Necrotizing fasciitis (NF) is a severe and rapidly progressive infectious disease that attacks superficial an as well as deep fascia, subcutaneous fat tissue, and muscle. Although the incidence is of relatively low frequency, the median mortality is high. NF is a great burden to patients and hospitals. The most common cause of NF is trauma injuries, followed by other conditions with comorbidity. …	Sun, XF|Xie, T	Sun, Xiaofang|Xie, Ting	Review	10.1177/1534734615606522	Int. J. Low. Extrem. Wounds	INTERNATIONAL JOURNAL OF LOWER EXTREMITY WOUNDS	English	SOFT-TISSUE INFECTIONS|PRESSURE WOUND THERAPY|INTENSIVE-CARE-UNIT|FOURNIERS GANGRENE|NEGATIVE-PRESSURE|RETROSPECTIVE ANALYSIS|EXPERIENCE|DIAGNOSIS|MORTALITY|CLASSIFICATION	necrotizing fasciitis|surgery|debridement|diagnosis|negative pressure wound therapy	J	2015	[Sun, Xiaofang; Xie, Ting] Shanghai Jiao Tong Univ, Shanghai Peoples Hosp 9, Shanghai 200011, Peoples R China.	Dermatology; Surgery	10	Management of Necrotizing Fasciitis and Its Surgical Aspects	12	Science Citation Index Expanded (SCI-EXPANDED)	Sun XF, 2015, INT J LOW EXTR WOUND, V14, P328, DOI 10.1177/1534734615606522
Background: Necrotizing soft-tissue infection (NSTI) is uncommon but life-threatening. A recent meta-analysis estimated the overall mortality at 23.5%. Objective: We sought to identify risk factors associated with mortality in a cohort of patients with NSTI in a tertiary care center. Methods: We identified 512 patients with NSTI between 1996 and 2012 in the national hospital database Program for …	Hua, C|Sbidian, E|Hemery, F|Decousser, JW|Bosc, R|Amathieu, R|Rahmouni, A|Wolkenstein, P|Valeyrie-Allanore, L|Brun-Buisson, C|de Prost, N|Chosidow, O	Hua, Camille|Sbidian, Emilie|Hemery, Francois|Decousser, Jean Winoc|Bosc, Romain|Amathieu, Roland|Rahmouni, Alain|Wolkenstein, Pierre|Valeyrie-Allanore, Laurence|Brun-Buisson, Christian|de Prost, Nicolas|Chosidow, Olivier	Article	10.1016/j.jaad.2015.08.054	J. Am. Acad. Dermatol.	JOURNAL OF THE AMERICAN ACADEMY OF DERMATOLOGY	English	RESISTANT STAPHYLOCOCCUS-AUREUS|HYPERBARIC-OXYGEN THERAPY|INTENSIVE-CARE-UNIT|RISK-FACTORS|FOURNIERS GANGRENE|CLINICAL PRESENTATION|NEW-ZEALAND|RETROSPECTIVE ANALYSIS|EMERGENCY-DEPARTMENT|SURGICAL-TREATMENT	bacterial infection|epidemiology|mortality|necrotizing soft-tissue infection|outcome|prognosis	J	2015	[Hua, Camille; Sbidian, Emilie; Wolkenstein, Pierre; Valeyrie-Allanore, Laurence; Chosidow, Olivier] Hop Univ Henri Mondor, AP HP, Dept Dermatol, F-94000 Creteil, France.|[Sbidian, Emilie] Hop Univ Henri Mondor, AP HP, Pole Rech Clin Sante Publ, F-94000 Creteil, France.|[Hemery, Francois] Hop Univ Henri Mondor, AP HP, Dept Med Informat, F-94000 Creteil, France.|[Decousser, Jean Winoc] Hop Univ He…	Dermatology	45	Prognostic factors in necrotizing soft-tissue infections (NSTI): A cohort study	45	Science Citation Index Expanded (SCI-EXPANDED)	Hua C, 2015, J AM ACAD DERMATOL, V73, P1006, DOI 10.1016/j.jaad.2015.08.054
Scrotal skin loss can occur following trauma, Fournier's gangrene, post tumour excision, burns, etc. There are many techniques described in the literature including residual scrotal skin mobilization, skin grafts, pedicled and free flaps. The management is complex and challenging shown by the multiplicity of flaps and techniques described in the literature. We used a modified pudendal thigh flap …	Mopuri, N|O'Connor, EF|Iwuagwu, FC	Mopuri, Nabil|O'Connor, Edmund Fitzgerald|Iwuagwu, Fortune C.	Article	10.1016/j.bjps.2015.10.039	J. Plast. Reconstr. Aesthet. Surg.	JOURNAL OF PLASTIC RECONSTRUCTIVE AND AESTHETIC SURGERY	English	FOURNIERS GANGRENE|VAGINAL RECONSTRUCTION|TISSUE EXPANSION	Scrotal reconstruction|Internal pudendal|Fournier's gangrene|Necrotizing fasciitis|Pedicled flap	J	2016	[Mopuri, Nabil; O'Connor, Edmund Fitzgerald; Iwuagwu, Fortune C.] St Andrews Ctr Plast Surg, Chelmsford, Essex, England.	Surgery	11	Scrotal reconstruction with modified pudendal thigh flaps	17	Science Citation Index Expanded (SCI-EXPANDED)	Mopuri N, 2016, J PLAST RECONSTR AES, V69, P278, DOI 10.1016/j.bjps.2015.10.039
Fournier's gangrene is a fearsome disease with a bad prognosis and a mortality rate ranging between 10 and 80% according to the literature. It is extensive in 13 to 54% of cases. Up to date, cervico-facial extension has never been reported. We describe the case of a 51-year-old overweighed woman with a history of type 2 diabetes and a narrow lumbar canal who was referred to our institution for si…	Carloni, R|Pechevy, L|Isola, N|Vidal, L|Goga, D|Watier, E|Bertheuil, N	Carloni, R.|Pechevy, L.|Isola, N.|Vidal, L.|Goga, D.|Watier, E.|Bertheuil, N.	Article	10.1016/j.anplas.2015.02.003	Ann. Chir. Plast. Esthet.	ANNALES DE CHIRURGIE PLASTIQUE ESTHETIQUE	French		Fournier's gangrene|Fournier's disease|Cellulitis|Cervico-facial|Mediastinitis	J	2016	[Carloni, R.; Pechevy, L.; Isola, N.; Goga, D.] CHRU Tours, Hop Trousseau, Ctr Brules, Serv Chirurg Plast & Reconstructrice, F-37170 Chambray Les Tours, France.|[Vidal, L.] Univ Buenos Aires, Inst Recherches Med A Lanari, RA-1053 Buenos Aires, DF, Argentina.|[Watier, E.; Bertheuil, N.] CHU Rennes, Hop Sud, Serv Chirurg Plast & Reconstructrice, F-35200 Rennes, France.|[Bertheuil, N.] Univ Rennes 1…	Surgery	0	Fournier's gangrene: Cervical and facial extension. A very rare case	0	Science Citation Index Expanded (SCI-EXPANDED)	Carloni R, 2016, ANN CHIR PLAST ESTH, V61, P84, DOI 10.1016/j.anplas.2015.02.003
Aims and Objectives To share our experience on the use of temporary testicular thigh pouches to facilitate scrotal wound closure in Fournier gangrene with extensive loss of scrotal skin. Patients and Methods Patients seen over a 10-year period who had extensive (>50%) loss of scrotal skin precluding delayed primary closure of the residual scrotal skin over the testes were documented. Patients had…	Okwudili, OA	Okwudili, Obi Anselm	Article	10.1097/SAP.0000000000000505	Ann. Plast. Surg.	ANNALS OF PLASTIC SURGERY	English	ARTERY PERFORATOR FLAP|TISSUE EXPANSION|RECONSTRUCTION|MANAGEMENT|DISEASE	Fournier gangrene|temporary testicular thigh pouches|scrotal wound closure	J	2016	[Okwudili, Obi Anselm] Fed Teaching Hosp, Dept Surg, Urol Unit, PMB 102, Abakaliki, Nigeria.|[Okwudili, Obi Anselm] Ebonyi State Univ, Dept Surg, Abakaliki, Ebonyi State, Nigeria.	Surgery	4	Temporary Relocation of the Testes in Anteromedial Thigh Pouches Facilitates Delayed Primary Scrotal Wound Closure in Fournier Gangrene With Extensive Loss of Scrotal Skin-Experience With 12 Cases	4	Science Citation Index Expanded (SCI-EXPANDED)	Okwudili OA, 2016, ANN PLAS SURG, V76, P323, DOI 10.1097/SAP.0000000000000505
In addition to epididymitis and testicular torsion, emergencies of the external genital are rare. Rapid diagnosis and therapy are essential so that immediate therapy can be provided, which is important for survival (Fournier gangrene) of the patient or for the preservation of erectile function (priapism and penile fracture). A detailed patient history and clinical examination are generally suffic…	Kaminsky, A|Sperling, H	Kaminsky, A.|Sperling, H.	Article	10.1007/s00120-016-0065-x	Urologe	UROLOGE	German	HIGH-FLOW|ACUTE EPIDIDYMITIS|PENILE FRACTURE|PRIAPISM|MANAGEMENT|DIAGNOSIS|INJURIES|TORSION|BOYS	Genital trauma|Fournier's gangrene|Priapism|Testicular torsion|Epididymitis	J	2016	[Kaminsky, A.; Sperling, H.] Kliniken Maria Hilf GmbH, Urol Klin, Viersener Str 450, D-41063 Monchengladbach, Germany.	Urology & Nephrology	0	Emergencies of the external genital area	0	Science Citation Index Expanded (SCI-EXPANDED)	Kaminsky A, 2016, UROLOGE, V55, P444, DOI 10.1007/s00120-016-0065-x
Fournier's gangrene is a variant of the necrotizing fasciitis restricted to the perineal and genital region. It presents as an acute life-threatening disease and demands rapid surgical debridement, resulting in large soft tissue defects. Various reconstructive methods have to be applied to reconstitute functionality and aesthetics. The objective of this work is to identify different reconstructiv…	Wallner, C|Behr, B|Ring, A|Mikhail, BD|Lehnhardt, M|Daigeler, A	Wallner, C.|Behr, B.|Ring, A.|Mikhail, B. D.|Lehnhardt, M.|Daigeler, A.	Article	10.1007/s00120-015-4001-2	Urologe	UROLOGE	German	FLAP	Reconstructive surgical procedures|Fasciitis|Scrotum|Soft tissue infections|Fasciitis, necrotizing	J	2016	[Wallner, C.; Behr, B.; Ring, A.; Mikhail, B. D.; Lehnhardt, M.; Daigeler, A.] BG Univ Klinikum Bergmannsheil Bochum, Operat Referenzzentrum Gliedmassentumoren, Klin Plast Chirurg & Schwerbrandverletzte, Handchirurg Zentrum, Burkle de la Camp Pl 1, D-44789 Bochum, Germany.	Urology & Nephrology	5	Reconstructive methods after Fournier gangrene	5	Science Citation Index Expanded (SCI-EXPANDED)	Wallner C, 2016, UROLOGE, V55, P484, DOI 10.1007/s00120-015-4001-2
	Laferriere, S	Laferriere, Stephanie	Meeting Abstract		J. Wound Ostomy Cont. Nurs.	JOURNAL OF WOUND OSTOMY AND CONTINENCE NURSING	French			J	2016	[Laferriere, Stephanie] Programme Soins Chirurg, Sherbrooke, PQ, Canada.	Nursing	0	UNIQUE CASE OF FOURNIER GANGRENE OF THE VAGINAL AND PERENIALE REGION UNDER NEGATIVE PRESSURE THERAPY	0	Science Citation Index Expanded (SCI-EXPANDED); Social Science Citation Index (SSCI)	Laferriere S, 2016, J WOUND OSTOMY CONT, V43, S26
	Faria, SN|Helman, A	Faria, Sarah N.|Helman, Anton	Review		Can. Fam. Phys.	CANADIAN FAMILY PHYSICIAN	English	EXPERIENCE|MORTALITY|SEVERITY		J	2016	[Faria, Sarah N.] Headwaters Hlth Care Ctr, Orangeville, ON, Canada.|[Helman, Anton] North York Gen Hosp, Toronto, ON, Canada.|[Helman, Anton] Univ Toronto, Div Emergency Med, Toronto, ON M5S 1A1, Canada.|[Helman, Anton] Schwartz Reisman Emergency Med Inst, Toronto, ON, Canada.	General & Internal Medicine	4	Deep tissue infection of the perineum Case report and literature review of Fournier gangrene	6	Science Citation Index Expanded (SCI-EXPANDED)	Faria SN, 2016, CAN FAM PHYSICIAN, V62, P405
The diagnosis and management of urologic emergencies are incorporated into the basic training of all urology residents. In institutions without access to urologic services, it is usually left to the General Surgeon or Emergency Medicine physician to provide timely care. This article discusses diagnoses that are important to recognize and treatment that is practically meaningful for the non-Urolog…	Ludvigson, AE|Beaule, LT	Ludvigson, Adam E.|Beaule, Lisa T.	Article	10.1016/j.suc.2016.02.001	Surg. Clin.-North Am.	SURGICAL CLINICS OF NORTH AMERICA	English	TESTICULAR TORSION|MANAGEMENT|PARAPHIMOSIS|PRIAPISM|KIDNEY|PENILE	Urologic emergencies|Testicular torsion|Acute urinary retention|Paraphimosis|Obstructed pyonephrosis|Fournier gangrene|Ischemic priapism	J	2016	[Ludvigson, Adam E.] Maine Med Ctr, Div Urol, 100 Brickhill Ave, South Portland, ME 04106 USA.|[Beaule, Lisa T.] Tufts Univ, Sch Med, Maine Med Ctr, Div Urol, 100 Brickhill Ave, South Portland, ME 04106 USA.	Surgery	7	Urologic Emergencies	7	Science Citation Index Expanded (SCI-EXPANDED)	Ludvigson AE, 2016, SURG CLIN N AM, V96, P407, DOI 10.1016/j.suc.2016.02.001
Introduction: Although genital injuries in civilian centers are rare, the scenario is completely different in the battlefield. If the penile distal stump is not adequate for primary reimplantation or it cannot be found, then delayed penile reconstruction needs to be considered. Aim: To report a single-center experience with total phallic reconstruction using radial artery based forearm free flap …	Falcone, M|Garaffa, G|Raheem, A|Christopher, NA|Ralph, DJ	Falcone, Marco|Garaffa, Giulio|Raheem, Amr|Christopher, Nim A.|Ralph, David J.	Article	10.1016/j.jsxm.2016.05.003	J. Sex. Med.	JOURNAL OF SEXUAL MEDICINE	English	EXTERNAL GENITALIA|GROIN FLAP|PHALLOPLASTY|TRANSSEXUALS|EXSTROPHY|INJURIES	Phalloplasty|Radial Artery Forearm Free Flap|Penile Trauma|Penile Amputation	J	2016	[Falcone, Marco; Garaffa, Giulio; Raheem, Amr; Christopher, Nim A.; Ralph, David J.] Univ Coll London Hosp, St Peters Androl Ctr, 145 Harley St, London W1G 6BJ, England.|[Falcone, Marco; Garaffa, Giulio; Raheem, Amr; Christopher, Nim A.; Ralph, David J.] Univ Coll London Hosp, Inst Urol, 145 Harley St, London W1G 6BJ, England.|[Falcone, Marco] Univ Turin, Dept Urol, I-10124 Turin, Italy.|[Raheem,…	Urology & Nephrology	17	Total Phallic Reconstruction Using the Radial Artery Based Forearm Free Flap After Traumatic Penile Amputation	17	Science Citation Index Expanded (SCI-EXPANDED)	Falcone M, 2016, J SEX MED, V13, P1119, DOI 10.1016/j.jsxm.2016.05.003
Introduction: Emphysematous epididymo-orchitis is a rare cause of acute scrotum pain characterized by gas formation within the tissue. Diabetes mellitus and recto-seminal fistula secondary to sigmoid diverticulitis are generally accepted as being responsible for this disease. However, prostate invasion secondary to rectal cancer may be considered to be a newly identified pathogenetic mechanism. H…	Yen, CH|Liu, CY|Cha, TL|Wu, ST|Meng, E|Sun, GH|Yu, DS|Chen, HI|Chang, SY|Tsao, CW	Yen, Ching-Heng|Liu, Chin-Yu|Cha, Tai-Lung|Wu, Sheng-Tang|Meng, En|Sun, Guang-Huan|Yu, Dah-Shyong|Chen, Hong-I|Chang, Sun-Yran|Tsao, Chih-Wei	Article	10.1097/MD.0000000000004385	Medicine (Baltimore)	MEDICINE	English	ADVANCED COLORECTAL-CARCINOMA|TOTAL PELVIC EXENTERATION|SEMINAL-VESICLE FISTULA|EXTENDED RESECTION|FOURNIERS GANGRENE|DIVERTICULITIS	epididymo-orchitis|prostate gland|rectum cancer	J	2016	[Yen, Ching-Heng; Cha, Tai-Lung; Wu, Sheng-Tang; Meng, En; Sun, Guang-Huan; Yu, Dah-Shyong; Chen, Hong-I; Chang, Sun-Yran; Tsao, Chih-Wei] Triserv Gen Hosp, Natl Def Med Ctr, Dept Surg, Div Urol, 325,Sect 2,Cheng Gung Rd, Taipei 11490, Peoples R China.|[Yen, Ching-Heng] Triserv Gen Hosp, Dept Surg, Div Urol, Song Shan Branch, Taipei, Peoples R China.|[Liu, Chin-Yu] Fu Jen Catholic Univ, Dept Nutr…	General & Internal Medicine	5	Emphysematous epididymo-orchitis as a camouflage of prostate invasion secondary to rectum cancer A case report	5	Science Citation Index Expanded (SCI-EXPANDED)	Yen CH, 2016, MEDICINE, V95, DOI 10.1097/MD.0000000000004385
Purpose: Necrotizing soft tissue infection is the infection of the soft tissue with necrotic changes. It is rare, but results in high mortality. We analyzed the characteristics of patients, prognosis, and mortality factors after reviewing 30 cases of a single hospital for 5 years. Methods: From January 2009 to December 2013, 30 patients diagnosed with necrotizing fasciitis or Fournier's gangrene …	Park, SJ|Kim, DH|Choi, CI|Yun, SP|Kim, JH|Seo, HI|Jo, HJ|Jun, TY	Park, Sung Jin|Kim, Dong Heon|Choi, Chang In|Yun, Sung Pil|Kim, Jae Hun|Seo, Hyung Il|Jo, Hong Jae|Jun, Tae Yong	Article	10.4174/astr.2016.91.1.45	Ann. Surg. Treat. Res.	ANNALS OF SURGICAL TREATMENT AND RESEARCH	English	FOURNIERS GANGRENE|UNITED-STATES|DETERMINANTS|EXPERIENCE|MANAGEMENT|DIAGNOSIS	Soft tissue infection|Necrotizing fasciitis|Fournier gangrene	J	2016	[Park, Sung Jin; Kim, Dong Heon; Choi, Chang In; Yun, Sung Pil; Kim, Jae Hun; Seo, Hyung Il; Jo, Hong Jae; Jun, Tae Yong] Pusan Natl Univ, Postgrad Sch Med, Dept Surg, Busan, South Korea.	Surgery	8	Necrotizing soft tissue infection: analysis of the factors related to mortality in 30 cases of a single institution for 5 years	8	Science Citation Index Expanded (SCI-EXPANDED)	Park SJ, 2016, ANN SURG TREAT RES, V91, P45, DOI 10.4174/astr.2016.91.1.45
Anorectal emergencies refer to anorectal disorders presenting with some alarming symptoms such as acute anal pain and bleeding which might require an immediate management. This article deals with the diagnosis and management of common anorectal emergencies such as acutely thrombosed external hemorrhoid, thrombosed or strangulated internal hemorrhoid, bleeding hemorrhoid, bleeding anorectal varice…	Lohsiriwat, V	Lohsiriwat, Varut	Editorial Material	10.3748/wjg.v22.i26.5867	World J. Gastroenterol.	WORLD JOURNAL OF GASTROENTEROLOGY	English	POSTOPERATIVE URINARY RETENTION|FISTULA-IN-ANO|FOREIGN-BODIES|PRACTICE PARAMETERS|FOURNIERS GANGRENE|MANAGEMENT|SURGERY|HEMORRHOIDS|VARICES|PROCTITIS	Anorectal|Emergencies|Hemorrhoid|Fissure|Abscess|Rectal prolapse|Sepsis|Complication|Sexually transmitted disease|Imperforate anus|Rectal cancer	J	2016	[Lohsiriwat, Varut] Mahidol Univ, Siriraj Hosp, Fac Med, Div Colon & Rectal Surg,Dept Surg, Bangkok 10700, Thailand.	Gastroenterology & Hepatology	14	Anorectal emergencies	19	Science Citation Index Expanded (SCI-EXPANDED)	Lohsiriwat V, 2016, WORLD J GASTROENTERO, V22, P5867, DOI 10.3748/wjg.v22.i26.5867
Background: Fournier gangrene (FG) is a fulminant necrotizing infection of the perineal, perianal, and periurethral tissues. The Laboratory Risk Indicator for Necrotizing Fasciitis (LRINEC) scale is used for diagnosis of necrotizing fasciitis. However, data on its relevance and usefulness in FG are lacking. The aim of this study was to evaluate the utility of the LRINEC scale in predicting the ou…	Kincius, M|Telksnys, T|Trumbeckas, D|Jievaltas, M|Milonas, D	Kincius, Marius|Telksnys, Titas|Trumbeckas, Darius|Jievaltas, Mindaugas|Milonas, Daimantas	Article	10.1089/sur.2015.076	Surg. Infect.	SURGICAL INFECTIONS	English	SEVERITY INDEX|PROGNOSTIC-FACTORS|EXPERIENCE		J	2016	[Kincius, Marius; Trumbeckas, Darius; Jievaltas, Mindaugas; Milonas, Daimantas] Lithuanian Univ Hlth Sci, Med Acad, Dept Urol, Eiveniu St 2, LT-50009 Kaunas, Lithuania.|[Telksnys, Titas] Lithuanian Univ Hlth Sci, Med Acad, Kaunas, Lithuania.	Infectious Diseases; Surgery	17	Evaluation of LRINEC Scale Feasibility for Predicting Outcomes of Fournier Gangrene	17	Science Citation Index Expanded (SCI-EXPANDED)	Kincius M, 2016, SURG INFECT, V17, P448, DOI 10.1089/sur.2015.076
OBJECTIVES: Postoperative infections are still an important problem in cardiac surgery, especially in the paediatric population, and may influence the final outcome of congenital heart disease treatment. Postoperative infections with fungi are uncommon. The aetiology is poorly understood, and the proper diagnosis and treatment is unclear. In this single-centre study, the frequency of invasive fun…	Jaworski, R|Haponiuk, I|Irga-Jaworska, N|Chojnicki, M|Steffens, M|Paczkowski, K|Zielinski, J	Jaworski, Radoslaw|Haponiuk, Ireneusz|Irga-Jaworska, Ninela|Chojnicki, Maciej|Steffens, Mariusz|Paczkowski, Konrad|Zielinski, Jacek	Article	10.1093/icvts/ivw156	Interact Cardiovasc. Thorac. Surg.	INTERACTIVE CARDIOVASCULAR AND THORACIC SURGERY	English	C-REACTIVE PROTEIN|INVASIVE CANDIDIASIS|CANDIDEMIA|COLONIZATION|PREVENTION|MANAGEMENT|DIAGNOSIS|INFANTS	Invasive fungal disease|Candidemia|Candida albicans|Pediatric cardiac surgery|Fournier gangrene	J	2016	[Jaworski, Radoslaw; Haponiuk, Ireneusz; Chojnicki, Maciej; Steffens, Mariusz; Paczkowski, Konrad] Copernicus Hosp, Dept Pediat Cardiac Surg, Al Jana Pawla II, PL-80462 Gdansk, Poland.|[Haponiuk, Ireneusz] Gdansk Univ Phys Educ & Sport, Chair Physiotherapy, Gdansk, Poland.|[Irga-Jaworska, Ninela] Med Univ Gdansk, Dept Pediat Hematol & Oncol, Gdansk, Poland.|[Zielinski, Jacek] Med Univ Gdansk, Dep…	Cardiovascular System & Cardiology; Respiratory System; Surgery	11	Fungal infections in children in the early postoperative period after cardiac surgery for congenital heart disease: a single-centre experience	16	Science Citation Index Expanded (SCI-EXPANDED)	Jaworski R, 2016, INTERACT CARDIOV TH, V23, P431, DOI 10.1093/icvts/ivw156
	Byard, RW	Byard, Roger W.	Editorial Material	10.1007/s12024-016-9757-1	Forensic Sci. Med. Pathol.	FORENSIC SCIENCE MEDICINE AND PATHOLOGY	English	FOURNIER GANGRENE		J	2016	[Byard, Roger W.] Univ Adelaide, Sch Med, Level 3 Med Sch North Bldg,Frome Rd, Adelaide, SA 5005, Australia.|[Byard, Roger W.] Forens Sci SA, Adelaide, SA 5005, Australia.	Legal Medicine; Pathology	1	Gross and microscopic features of extensive subcutaneous emphysema	1	Science Citation Index Expanded (SCI-EXPANDED)	Byard RW, 2016, FORENSIC SCI MED PAT, V12, P372, DOI 10.1007/s12024-016-9757-1
Background: Ethanol sclerotherapy (ES) is the preferred treatment for venous malformation (VM) with surgery playing an adjunctive role. Results of ES, however, are not well documented in the literature. Methods: VM patients were identified from our vascular anomalies database from 1996 to 2011. After treatment completion, patients completed questionnaires evaluating symptoms and their severity an…	Steiner, F|FitzJohn, T|Tan, ST	Steiner, Frederica|FitzJohn, Trevor|Tan, Swee T.	Article	10.1111/ans.12833	ANZ J. Surg.	ANZ JOURNAL OF SURGERY	English	RESISTANT STAPHYLOCOCCUS-AUREUS|FISTULA-IN-ANO|ANORECTAL SEPSIS|FOURNIERS GANGRENE|MICROBIOLOGY	alcohol|complication|embolization|ethanol|sclerotherapy|treatment|venous malformation	J	2016	[Steiner, Frederica; Tan, Swee T.] Gillies McIndoe Res Inst, POB 7184, Wellington 6242, New Zealand.|[FitzJohn, Trevor; Tan, Swee T.] Hutt Hosp, Wellington Reg Plast Maxillofacial & Burns Unit, Ctr Study & Treatment Vasc Birthmarks, Wellington, New Zealand.	Surgery	13	Ethanol sclerotherapy for venous malformation	15	Science Citation Index Expanded (SCI-EXPANDED)	Steiner F, 2016, ANZ J SURG, V86, P790, DOI 10.1111/ans.12833
Context: A growing body of evidence supports the health benefits of circumcision, but the occurrence of infectious complications is of concern. Objective: To review literature presenting past data and studies of infectious complications of circumcision and their prevention. Evidence acquisition: A literature search was conducted of the Cochrane Library, Embase, Turning Research into Practice, Pub…	Brook, I	Brook, Itzhak	Review	10.1016/j.euf.2016.01.013	Eur. Urol. Focus	EUROPEAN UROLOGY FOCUS	English		Infections|Complications|Circumcision|Prevention|Tetanus	J	2016	[Brook, Itzhak] Georgetown Univ, Sch Med, Dept Pediat, Washington, DC 20007 USA.|[Brook, Itzhak] Georgetown Univ, Sch Med, Dept Med, Washington, DC USA.	Urology & Nephrology	7	Infectious Complications of Circumcision and Their Prevention	7	Science Citation Index Expanded (SCI-EXPANDED)	Brook I, 2016, EUR UROL FOCUS, V2, P453, DOI 10.1016/j.euf.2016.01.013
	van Dorp, M|Roovers, E|Tondu, T|Thiessen, F	van Dorp, Martijn|Roovers, Eric|Tondu, Thierry|Thiessen, Filip	Article		Urol. J.	UROLOGY JOURNAL	English	SCROTAL RECONSTRUCTION|FLAP	fournier gangrene|negative pressure wound therapy|penoscrotal reconstruction|skin graft|vacuum assisted closure	J	2016	[van Dorp, Martijn; Roovers, Eric; Tondu, Thierry; Thiessen, Filip] ZNA Middelheim Hosp, Dept Plast Reconstruct & Aesthet Surg, Antwerp, Belgium.	Urology & Nephrology	0	Simplified Penoscrotal Reconstruction for Extensive Fournier Gangrene Defects	0	Science Citation Index Expanded (SCI-EXPANDED)	van Dorp M, 2016, UROL J, V13, P2927
Gas gangrene is a life-threatening condition implying necrosis of dermis and hypodermis, along with necrosis of the superficial muscular aponeurosis. Fournier s gangrene is a subtype of the disease affecting the perineal and genital area. The aim of this study is to analyze the clinical presentation, diagnosis, medical, and surgical treatment of three cases of gas gangrene affecting uncommon loca…	Misiakos, EP|Zabras, N|Bagias, G|Tzanetis, P|Michail, L|Vasdekis, S|Patapis, P|Machairas, A	Misiakos, Evangelos P.|Zabras, Nick|Bagias, George|Tzanetis, Panagiotis|Michail, Lignos|Vasdekis, Spyros|Patapis, Paul|Machairas, Anastasios	Article	10.9738/INTSURG-D-14-00296.1	Int. Surg.	INTERNATIONAL SURGERY	English	NECROTIZING FASCIITIS SERVES|SOFT-TISSUE INFECTIONS|FOURNIERS-GANGRENE|DECREASE MORTALITY|RISK-FACTORS|MANAGEMENT|STRATEGIES	Gas gangrene|Fournier's gangrene|Debridement|Vacuum-assisted closure method	J	2016	[Misiakos, Evangelos P.; Zabras, Nick; Bagias, George; Tzanetis, Panagiotis; Patapis, Paul; Machairas, Anastasios] Univ Athens, Attikon Univ Hosp, Sch Med, Dept Surg 3, Athens, Greece.|[Michail, Lignos] Univ Athens, Attikon Univ Hosp, Sch Med, Dept Crit Care Med 2, Athens, Greece.|[Vasdekis, Spyros] Univ Athens, Sch Med, Attikon Univ Hosp, Dept Vasc Surg, Athens, Greece.	Surgery	0	Uncommon Locations of Gas Gangrene Treated Successfully With Surgical Debridement and the Vacuum-Assisted Closure Device	0	Science Citation Index Expanded (SCI-EXPANDED)	Misiakos EP, 2016, INT SURG, V101, P517, DOI 10.9738/INTSURG-D-14-00296.1
Genital and gynecologic infections are common medical problems, affecting millions of women worldwide. The spectrum of these infections extends from the labia, including processes such as necrotizing fasciitis and anogenital warts, to the upper reproductive tracts in conditions including endometritis and pelvic inflammatory disease. Although often a clinical diagnosis, the radiologist plays an im…	Orlowski, HLP|Mellnick, VM|Dahiya, N|Katz, DS|Chang, ST|Siegel, C|Menias, CO	Orlowski, Hilary L. P.|Mellnick, Vincent M.|Dahiya, Nirvikar|Katz, Douglas S.|Chang, Stephanie T.|Siegel, Cary|Menias, Christine O.	Article	10.1007/s00261-016-0749-0	Abdom. Radiol.	ABDOMINAL RADIOLOGY	English	PELVIC-INFLAMMATORY-DISEASE|OVARIAN VEIN-THROMBOSIS|HUGH-CURTIS-SYNDROME|CT FINDINGS|COMPUTED-TOMOGRAPHY|FOURNIERS-GANGRENE|MANAGEMENT|DIAGNOSIS|ABSCESS|TUBERCULOSIS	Genital|Gynecologic|Infection	J	2016	[Orlowski, Hilary L. P.; Mellnick, Vincent M.; Siegel, Cary] Washington Univ, Sch Med, Mallinckrodt Inst Radiol, 510 S Kingshighway Blvd, St Louis, MO 63110 USA.|[Dahiya, Nirvikar; Menias, Christine O.] Mayo Clin Hosp, Dept Radiol, 5777 East Mayo Blvd, Phoenix, AZ 85054 USA.|[Katz, Douglas S.] Winthrop Univ Hosp, Dept Radiol, 259 First St, Mineola, NY 11501 USA.|[Chang, Stephanie T.] Stanford Uni…	Radiology, Nuclear Medicine & Medical Imaging	6	The imaging findings of typical and atypical genital and gynecologic infections	6	Science Citation Index Expanded (SCI-EXPANDED)	Orlowski HLP, 2016, ABDOM RADIOL, V41, P2294, DOI 10.1007/s00261-016-0749-0
	Woyke, J	Woyke, J.	Article	10.1007/s00104-016-0162-9	Chirurg	CHIRURG	German	FOURNIERS GANGRENE		J	2016	[Woyke, J.] Sophien & Hufeland Klinikum Weimar gGmbH, Klin Allgemein Viszeral & Gefasschirurg, Henry van de Velde Str 2, D-99425 Weimar, Germany.	Surgery	0	A rare pathology of the pelvis with a high potential for complications	0	Science Citation Index Expanded (SCI-EXPANDED)	Woyke J, 2016, CHIRURG, V87, P1070, DOI 10.1007/s00104-016-0162-9
	Scully, P|Boukas, K|Pacheco, S|Cox, C	Scully, Peter|Boukas, Konstantinos|Pacheco, Susan|Cox, Charles	Meeting Abstract		Crit. Care Med.	CRITICAL CARE MEDICINE	English			J	2016		General & Internal Medicine	0	AN UNUSUAL CAUSE OF HEART FAILURE AND IMMUNODEFICIENCY IN A CHILD WITH FOURNIER GANGRENE	0	Science Citation Index Expanded (SCI-EXPANDED); Conference Proceedings Citation Index - Science (CPCI-S)	Scully P, 2016, CRIT CARE MED, V44
Purpose No reports have been published on synchronous multifocal necrotizing fasciitis (SMNF), a multifocal presence of necrotizing fasciitis in different extremities. We evaluated the clinical characteristics and outcomes of SMNF. Methods Eighteen patients (14 men, 4 women; mean age: 59 years) diagnosed with SMNF of the extremities between January 2004 to December 2012 were enrolled and evaluate…	Lee, CY|Li, YY|Huang, TW|Huang, TY|Hsu, WH|Tsai, YH|Huang, JC|Huang, KC	Lee, Ching-Yu|Li, Yen-Yao|Huang, Tsan-Wen|Huang, Tsung-Yu|Hsu, Wei-Hsiu|Tsai, Yao-Hung|Huang, Jou-Chen|Huang, Kuo-Chin	Article	10.1007/s15010-016-0932-9	Infection	INFECTION	English	SOFT-TISSUE INFECTIONS|VIBRIO-VULNIFICUS|FOURNIERS GANGRENE|MORTALITY|BACTERIA|SEPSIS|RISK	Synchronous|Multifocal|Necrotizing fasciitis|Prognostic factors	J	2016	[Lee, Ching-Yu; Li, Yen-Yao; Huang, Tsan-Wen; Hsu, Wei-Hsiu; Tsai, Yao-Hung; Huang, Kuo-Chin] Chang Gung Mem Hosp, Dept Orthoped Surg, 6 West Sec,Jiapu Rd, Puzi City 613, Chiayi, Peoples R China.|[Huang, Tsung-Yu] Chang Gung Mem Hosp, Dept Internal Med, Div Infect Dis, Chiayi, Peoples R China.|[Lee, Ching-Yu; Hsu, Wei-Hsiu; Huang, Kuo-Chin] Chang Gung Univ, Grad Inst Clin Med Sci, Coll Med, Taoyu…	Infectious Diseases	8	Synchronous multifocal necrotizing fasciitis prognostic factors: a retrospective case series study in a single center	8	Science Citation Index Expanded (SCI-EXPANDED)	Lee CY, 2016, INFECTION, V44, P757, DOI 10.1007/s15010-016-0932-9
Necrotizing soft tissue injury (NSTI) is rare with an impressively difficult and dangerous clinical course. While the importance of nutrition as part of the treatment plan for NSTI is recognized as essential to recovery, specific recommendations have not been elucidated. A review of the evidence-based guidelines and published research to accomplish wound healing is presented. The nutrition consid…	Gregg, D|Hiller, L|Fabri, P	Gregg, Desiree|Hiller, Lynn|Fabri, Peter	Article	10.1177/0884533616651296	Nutr. Clin. Pract.	NUTRITION IN CLINICAL PRACTICE	English	SOFT-TISSUE INFECTIONS|ACUTE-RENAL-FAILURE|NUTRITION SUPPORT|NITROGEN APPEARANCE|GUIDELINES	necrotizing fasciitis|soft tissue injuries|Fournier gangrene|negative pressure wound therapy|acute kidney injury|wound exudate|protein|nitrogen balance	J	2016	[Gregg, Desiree; Hiller, Lynn; Fabri, Peter] James A Haley Vet Hosp, Tampa, FL 33612 USA.|[Gregg, Desiree] St Josephs Hosp, Tampa, FL USA.|[Fabri, Peter] Univ S Florida, Tampa, FL USA.	Nutrition & Dietetics	0	The Need to Feed: Balancing Protein Need in a Critically Ill Patient With Fournier's Gangrene	0	Science Citation Index Expanded (SCI-EXPANDED)	Gregg D, 2016, NUTR CLIN PRACT, V31, P790, DOI 10.1177/0884533616651296
	Abad, C|Urso, S|Lopez-Ruiz, JA|Tena, MA|Serna, J|Feijoo-Osorio, JJ	Abad, Cipriano|Urso, Stefano|Angel Lopez-Ruiz, Jose|Angeles Tena, Maria|Serna, Jaime|Jose Feijoo-Osorio, Juan	Letter	10.1016/j.acmx.2016.11.005	Arch. Cardiol. Mex.	ARCHIVOS DE CARDIOLOGIA DE MEXICO	English			J	2017	[Abad, Cipriano; Urso, Stefano; Angel Lopez-Ruiz, Jose; Angeles Tena, Maria; Serna, Jaime; Jose Feijoo-Osorio, Juan] Univ Hosp Gran Canaria Dr Negrin, Serv Cardiac Surg, Calle Barranco La Ballena S-N, Las Palmas Gran Canaria 35010, Spain.	Cardiovascular System & Cardiology	0	Lethal Fournier gangrene following cardiac surgery with cardiopulmonary bypass	0	Emerging Sources Citation Index (ESCI)	Abad C, 2017, ARCH CARDIOL MEX, V87, P94, DOI 10.1016/j.acmx.2016.11.005
This article provides pictorial review of complicated upper and lower genitourinary infections and their mimics. Imaging features of upper urinary tract infections including uncomplicated acute pyelonephritis, xanthogranulomatous pyelonephritis (XGPN), emphysematous pyelonephritis, perirenal abscess, and pyonephrosis are first reviewed and then followed by pictorial review of their mimics includi…	Yu, M|Robinson, K|Siegel, C|Menias, C	Yu, Michael|Robinson, Kathryn|Siegel, Cary|Menias, Christine	Review	10.1067/j.cpradiol.2016.02.004	Curr. Probl. Diagn. Radiol.	CURRENT PROBLEMS IN DIAGNOSTIC RADIOLOGY	English	XANTHOGRANULOMATOUS PYELONEPHRITIS|CT|SONOGRAPHY|GANGRENE|ARCHIVES|DISEASE|TESTIS|AFIP		J	2017	[Yu, Michael; Robinson, Kathryn; Siegel, Cary; Menias, Christine] Mallinckrodt Inst Radiol, St Louis, MO USA.|[Menias, Christine] Mayo Clin Scottsdale, 13400 E Shea Blvd, Scottsdale, AZ 85259 USA.	Radiology, Nuclear Medicine & Medical Imaging	10	Complicated Genitourinary Tract Infections and Mimics	10	Emerging Sources Citation Index (ESCI)	Yu M, 2017, CURR PROBL DIAGN RAD, V46, P74, DOI 10.1067/j.cpradiol.2016.02.004
Introduction/Objective Necrotizing soft tissue infection is a life-threatening condition, characterized by widely spread necrosis of the skin, subcutaneous adipose tissue, fascia, and muscle. This study aimed to determine the risk factors associated with lethality due to necrotizing soft tissue infection of perianal and perineal region, for all patients surgically treated at a tertiary referral h…	Stanojevic, G|Nestorovic, M|Brankovic, B|Stojanovic, M|Radojkovic, M|Krivokapic, Z	Stanojevic, Goran|Nestorovic, Milica|Brankovic, Branko|Stojanovic, Miodrag|Radojkovic, Milan|Krivokapic, Zoran	Article	10.2298/SARH151217005S	Srp. Ark. Celok. Lek.	SRPSKI ARHIV ZA CELOKUPNO LEKARSTVO	English	FOURNIERS GANGRENE|SUBCUTANEOUS EMPHYSEMA|FASCIITIS|MORTALITY	necrotizing soft tissue infection|necrotizing fasciitis|Fournier's gangrene|perianal region|perineal region	J	2017	[Stanojevic, Goran; Nestorovic, Milica; Brankovic, Branko; Radojkovic, Milan] Clin Ctr Nis, Gen Surg Clin, Bul Zorana Djindjica 48, Nish 18000, Serbia.|[Stanojevic, Goran; Nestorovic, Milica; Brankovic, Branko; Radojkovic, Milan] Univ Nis, Fac Med, Dept Surg, Nish, Serbia.|[Stojanovic, Miodrag] Inst Publ Hlth, Nish, Serbia.|[Stojanovic, Miodrag] Univ Nis, Fac Med, Dept Med Stat, Nish, Serbia.|[Kr…	General & Internal Medicine	0	Necrotizing soft tissue infections of perianal and perineal region - Still a lethal infection	0	Science Citation Index Expanded (SCI-EXPANDED)	Stanojevic G, 2017, SRP ARK CELOK LEK, V145, P32, DOI 10.2298/SARH151217005S
	Kuy, S|Romero, RAL|Vincent, L|Rose, K	Kuy, SreyRam|Romero, Ramon A. L.|Vincent, Logan|Rose, Kyle	Editorial Material	10.1136/postgradmedj-2016-134210	Postgrad. Med. J.	POSTGRADUATE MEDICAL JOURNAL	English	FOURNIERS-GANGRENE|RISK		J	2017	[Kuy, SreyRam; Romero, Ramon A. L.] Overton Brooks Vet Affairs Med Ctr, Ctr Innovat Qual Outcomes & Patient Safety, Surg Serv, 510 E Stoner Ave, Shreveport, LA 71101 USA.|[Kuy, SreyRam; Romero, Ramon A. L.] Louisiana State Univ, Sch Med, Dept Surg, Shreveport, LA USA.|[Vincent, Logan; Rose, Kyle] Louisiana State Univ, Sch Med, Shreveport, LA USA.	General & Internal Medicine	1	Images: perineal pain and malodorous drainage in a patient with rectal cancer	1	Science Citation Index Expanded (SCI-EXPANDED)	Kuy S, 2017, POSTGRAD MED J, V93, P51, DOI 10.1136/postgradmedj-2016-134210
Objectives: Identifying the factors affecting the outcome of patients with Fournier's Gangrene and assaying the accuracy of the Fournier Gangrene Severity Index (FGIS), the Uludag score (UdS), affected Body Surface Area (BSA) and the Laboratory Risk Indicator for Necrotizing Fasciitis (LRINEC) model as prognostic tools. Materials and methods: Retrospective study involving all patients with Fourni…	Morais, H|Neves, J|Ribeiro, HM|Ferreira, M|Guimaraes, N|Azenha, N|Dias, R|Fonseca, A|Conceicao, L	Morais, Henrique|Neves, Jessica|Ribeiro, Hugo Maciel|Ferreira, Marta|Guimaraes, Narcisa|Azenha, Nuno|Dias, Raquel|Fonseca, Alice|Conceicao, Lucilia	Article	10.1016/j.amsu.2017.02.043	Ann. Med. Surg.	ANNALS OF MEDICINE AND SURGERY	English	SOFT-TISSUE INFECTIONS|SEVERITY INDEX SCORE|EXPERIENCE|LRINEC|SURVIVAL	Fournier's gangrene|Prognostic factors|Predicting scores	J	2017	[Morais, Henrique; Neves, Jessica; Ribeiro, Hugo Maciel; Ferreira, Marta; Guimaraes, Narcisa; Azenha, Nuno; Dias, Raquel; Fonseca, Alice; Conceicao, Lucilia] Hosp Dist Figueira da Foz, Dept Surg, P-3094001 Figueira Da Foz, Portugal.	General & Internal Medicine	11	Case series of Fournier's gangrene: Affected body surface area - The underestimated prognostic factor	12	Emerging Sources Citation Index (ESCI)	Morais H, 2017, ANN MED SURG, V16, P19, DOI 10.1016/j.amsu.2017.02.043
Necrotizing fasciitis is a potentially fatal soft tissue infection that may affect the upper and lower extremities, scrotum, perineum and abdominal wall. Typically, the infection demonstrates rapid spreading along the fascial planes leading to sepsis with mortality rates of 15-46%. Without adequate treatment, the mortality rate increases to close to 100%. There are four groups of pathogens that c…	Kuckelhaus, M|Hirsch, T|Lehnhardt, M|Daigeler, A	Kueckelhaus, M.|Hirsch, T.|Lehnhardt, M.|Daigeler, A.	Article	10.1007/s00104-017-0397-0	Chirurg	CHIRURG	German	SOFT-TISSUE INFECTIONS|FOURNIERS GANGRENE|LIMB LOSS|MORTALITY|PREDICTORS|STRATEGIES|CELLULITIS|DIAGNOSIS	Streptococcus|Toxic shock syndrome|Debridement|Soft tissue infection|Gas gangrene	J	2017	[Kueckelhaus, M.; Hirsch, T.; Lehnhardt, M.; Daigeler, A.] Ruhr Univ Bochum, Berufsgenossenschaftl Univ Klinikum Bergmannsheil, Klin Plast Chirurg & Schwerbrandverletzte, Handchirurg Zentrum,Operat Referenzzentrum Gliedm, Burkle de la Camp Pl 1, D-44789 Bochum, Germany.	Surgery	7	Necrotizing fasciitis of the upper and lower extremities	7	Science Citation Index Expanded (SCI-EXPANDED)	Kuckelhaus M, 2017, CHIRURG, V88, P353, DOI 10.1007/s00104-017-0397-0
Purpose of review The treatment of necrotizing fasciitis requires a multifaceted approach, consisting of surgical source control with immediate surgical debridement along with life support, clinical monitoring, and antimicrobial therapy. Many drugs are now available for the treatment of this life-threatening infectious disease, and the purpose of this review is to provide the reader with an updat…	Menichetti, F|Giuliano, S|Fortunato, S	Menichetti, Francesco|Giuliano, Simone|Fortunato, Simona	Review	10.1097/QCO.0000000000000359	Curr. Opin. Infect. Dis.	CURRENT OPINION IN INFECTIOUS DISEASES	English	SKIN-STRUCTURE INFECTIONS|SOFT-TISSUE INFECTIONS|ACUTE BACTERIAL SKIN|RESISTANT STAPHYLOCOCCUS-AUREUS|TOXIC-SHOCK-SYNDROME|INTENSIVE-CARE-UNIT|CEFTAROLINE FOSAMIL|FOURNIERS GANGRENE|CLINICAL-EFFICACY|COMPLICATED SKIN	ceftazidime-avibactam|ceftobiprole|ceftolozane-tazobactam|dalbavancin|necrotizing fasciitis|oritavancin|tedizolid	J	2017	[Menichetti, Francesco; Giuliano, Simone; Fortunato, Simona] Cisanello Hosp, Infect Dis Unit, Pisa, Italy.	Infectious Diseases	5	Are there any reasons to change our behavior in necrotizing fasciitis with the advent of new antibiotics?	5	Science Citation Index Expanded (SCI-EXPANDED)	Menichetti F, 2017, CURR OPIN INFECT DIS, V30, P172, DOI 10.1097/QCO.0000000000000359
Introduction Pediatric necrotizing fasciitis (NF) is a rare but severe, life-threatening infection. Early diagnosis is crucial to reduce morbidity and mortality, but initial symptoms are nonspecific. Little sound data exists on factors aiding clinicians to recognize NF in children. With a systematic literature review, we aimed to better characterize pediatric NF. We focused on triggers, symptoms,…	Zundel, S|Lemarechal, A|Kaiser, P|Szavay, P	Zundel, Sabine|Lemarechal, Angela|Kaiser, Philipp|Szavay, Philipp	Article	10.1055/s-0036-1584531	Eur. J. Pediatr. Surg.	EUROPEAN JOURNAL OF PEDIATRIC SURGERY	English	RESISTANT STAPHYLOCOCCUS-AUREUS|STREPTOCOCCUS-PYOGENES|FOURNIERS GANGRENE|CHILDREN|INFECTION|THERAPY|EPIDEMIOLOGY|SECONDARY|INCREASE|NEWBORN	necrotizing fasciitis|pseudomonas|pediatric|child	J	2017	[Zundel, Sabine; Lemarechal, Angela; Szavay, Philipp] Luzerner Kantonsspital, Dept Pediat Surg, Spitalstr, CH-6016 Luzern, Switzerland.|[Kaiser, Philipp] Luzerner Kantonsspital, Dept Infectiol, Luzern, Switzerland.	Pediatrics; Surgery	21	Diagnosis and Treatment of Pediatric Necrotizing Fasciitis: A Systematic Review of the Literature	22	Science Citation Index Expanded (SCI-EXPANDED)	Zundel S, 2017, EUR J PEDIATR SURG, V27, P127, DOI 10.1055/s-0036-1584531
While rare, trauma and injury to the male external genitalia can result in significant consequences regarding function, appearance, psychological effects, and overall quality of life. Due to the relative paucity of literature regarding male external genitalia injuries, few standardized protocols exist. This review aims to outline common clinical causes of male external genitalia injuries by both …	Furr, J|Culkin, D	Furr, James|Culkin, Daniel	Review	10.1007/s11255-017-1526-x	Int. Urol. Nephrol.	INTERNATIONAL UROLOGY AND NEPHROLOGY	English	VACUUM-ASSISTED CLOSURE|FOURNIERS GANGRENE|PENILE FRACTURE|GUNSHOT WOUNDS|MANAGEMENT|RECONSTRUCTION|EXPERIENCE|SCROTUM|FLAP|DIAGNOSIS	Trauma|External genitalia|Skin flaps|Male genital injury	J	2017	[Furr, James; Culkin, Daniel] Univ Oklahoma, Hlth Sci Ctr, Dept Urol, Oklahoma City, OK 73106 USA.	Urology & Nephrology	6	Injury to the male external genitalia: a comprehensive review	6	Science Citation Index Expanded (SCI-EXPANDED)	Furr J, 2017, INT UROL NEPHROL, V49, P553, DOI 10.1007/s11255-017-1526-x
Fournier gangrene is a rare, rapidly progressive, life-threatening condition. We report a 23-day-old boy with pulmonary atresia and ventricular septal defect treated surgically, who developed Fournier gangrene. Emergency surgery was performed with tissue sampling for microbiological examination. Candida albicans was confirmed; caspofungin followed by fluconazole was administered with excellent re…	Jaworski, R|Irga-Jaworska, N|Naumiuk, L|Chojnicki, M|Haponiuk, I	Jaworski, Radoslaw|Irga-Jaworska, Ninela|Naumiuk, Lukasz|Chojnicki, Maciej|Haponiuk, Ireneusz	Article	10.1007/s11046-016-0086-4	Mycopathologia	MYCOPATHOLOGIA	English	CHILDREN|EXPERIENCE	Fournier gangrene|Candida albicans infection|Pediatric cardiac surgery|Congenital heart defects|Echinocandins|Fluconazole	J	2017	[Jaworski, Radoslaw; Chojnicki, Maciej; Haponiuk, Ireneusz] Copernicus Hosp Gdansk, Dept Pediat Cardiac Surg, Al Jana Pawla 2 50, PL-80462 Gdansk, Poland.|[Irga-Jaworska, Ninela] Med Univ Gdansk, Dept Pediat Hematol & Oncol, Ul Debinki 7, PL-80210 Gdansk, Poland.|[Naumiuk, Lukasz] Hosp Med Univ Gdansk, Dept Clin Microbiol, Ul Debinki 7, PL-80952 Gdansk, Poland.|[Haponiuk, Ireneusz] Gdansk Univ Ph…	Mycology	2	Fournier Gangrene Caused by Candida albicans in an Infant After Cardiac Surgery	2	Science Citation Index Expanded (SCI-EXPANDED)	Jaworski R, 2017, MYCOPATHOLOGIA, V182, P409, DOI 10.1007/s11046-016-0086-4
	Homfeld, N|Kniepeiss, D|Wagner, D|Jakoby, E|Schaffelner, S|Vasilyeva, A|Schintler, M|Schemmer, P	Homfeld, N.|Kniepeiss, D.|Wagner, D.|Jakoby, E.|Schaffelner, S.|Vasilyeva, A.|Schintler, M.|Schemmer, P.	Meeting Abstract		Transplantation	TRANSPLANTATION	English			J	2017	[Homfeld, N.; Kniepeiss, D.; Jakoby, E.; Schaffelner, S.; Schemmer, P.] Med Univ Graz, Div Transplantat, Dept Surg, Graz, Austria.|[Wagner, D.] Med Univ Graz, Div Gen Surg, Dept Surg, Graz, Austria.|[Vasilyeva, A.; Schintler, M.] Med Univ Graz, Div Plast Surg, Dept Surg, Graz, Austria.	Immunology; Surgery; Transplantation	0	Successful Management of Fournier Gangrene Fasciitis Following Liver Transplantation	0	Science Citation Index Expanded (SCI-EXPANDED); Conference Proceedings Citation Index - Science (CPCI-S)	Homfeld N, 2017, TRANSPLANTATION, V101, P348
Background: Fournier gangrene due to advanced rectal cancer is a rapidly progressive gangrene of the perineum and buttocks. Emergency surgical debridement of necrotic tissue is crucial, and secondary surgery to resect tumors is necessary for wound healing. However, pelvic exenteration damages the pelvic floor, increasing the likelihood of herniation of internal organs into the infectious wound. T…	Sawayama, H|Miyanari, N|Sugihara, H|Iwagami, S|Mizumoto, T|Kubota, T|Haga, Y|Baba, H	Sawayama, Hiroshi|Miyanari, Nobutomo|Sugihara, Hidetaka|Iwagami, Shiro|Mizumoto, Takao|Kubota, Tatsuo|Haga, Yoshio|Baba, Hideo	Article	10.1186/s40792-017-0350-y	SURG. CASE REP.	SURGICAL CASE REPORTS	English	HERNIAS|REPAIR	Fascia lata|Pelvic exenteration|Fournier gangrene|Rectal cancer	J	2017	[Sawayama, Hiroshi; Miyanari, Nobutomo; Sugihara, Hidetaka; Iwagami, Shiro; Mizumoto, Takao; Kubota, Tatsuo; Haga, Yoshio] Natl Hosp Org, Kumamoto Med Ctr, Dept Surg, 1-5 Ninomaru, Kumamoto 8600008, Japan.|[Baba, Hideo] Kumamoto Univ, Grad Sch Med Sci, Dept Surg Gastroenterol, 1-1-1 Honjo, Kumamoto 8608556, Japan.	Surgery	5	A fascia lata free flap in pelvic exenteration for Fournier gangrene due to advanced rectal cancer: a case report	5	Emerging Sources Citation Index (ESCI)	Sawayama H, 2017, SURG CASE REP, V3, DOI 10.1186/s40792-017-0350-y
Fournier's gangrene is an acute bacterial infection producing necrosis of the perineum and external genitalia that generally affects elderly men. Although skin grafts and flaps are the standard procedure for reconstruction, sometimes wounds can become chronic. Rigenera Protocol is a new technique based on autologous skin micrografts that reactivates and supports wound healing. A 40-year-old male …	Bocchiotti, MA|Bogetti, P|Parisi, A|Rivarossa, F|Frenello, A|Baglioni, EA	Bocchiotti, M. A.|Bogetti, P.|Parisi, A.|Rivarossa, F.|Frenello, A.|Baglioni, E. A.	Article	10.12968/jowc.2017.26.6.314	J. Wound Care	JOURNAL OF WOUND CARE	English	DEHISCENCE	Fournier gangrene|case study|Rigenera protocol|skin graft|non-healing wounds	J	2017	[Bocchiotti, M. A.; Bogetti, P.; Parisi, A.; Rivarossa, F.; Frenello, A.; Baglioni, E. A.] Univ Turin, Dept Reconstruct & Plast Surg, Citta Salute & Sci Hosp, Turin, Italy.	Dermatology	6	Management of Fournier's gangrene non-healing wounds by autologous skin micrograft biotechnology: a new technique	7	Science Citation Index Expanded (SCI-EXPANDED)	Bocchiotti MA, 2017, J WOUND CARE, V26, P314, DOI 10.12968/jowc.2017.26.6.314
[truncated: 203 more rows]
