# Supplementary material for: Bibliometric insights in fournier's gangrene: Research landscapes, turning points, and global trends
Source: Front Surg. 2023 Feb 16;10:1057486. doi: 10.3389/fsurg.2023.1057486 (PMC9978006; doi:10.3389/fsurg.2023.1057486)
Supplement: Supplementary file 1 [file Datasheet1.zip › Supplementary_Material/Supplementary_Data/1.2 Contributions of Countries:Regions/1.2.1 Contributions of Countries:Regions.xlsx]

## Sheet: 国家H指数
No.	Country	All articles	All citations	h-index
1	USA	176	5759	42
2	Turkey	52	512	11
3	Germany	39	241	9
4	UK	36	612	14
5	China	31	285	10
6	France	24	262	6
7	Spain	20	222	6
8	Japan	19	88	6
9	Italy	18	236	7
10	Netherlands	14	191	6
11	Canada	14	84	5
12	India	14	80	5
13	Greece	14	278	5
14	Australia	13	29	4
15	South Korea	11	121	4
16	Israel	9	244	6
17	Singapore	9	123	5
18	Brazil	8	23	2
19	Austria	7	22	4
20	Switzerland	7	105	4
21	Portugal	6	118	5
22	Iran	6	31	3
23	Nigeria	6	475	3
24	Romania	6	74	3
25	Ireland	6	104	3
26	Belgium	6	91	3
27	Mexico	6	40	2
28	Poland	6	21	2
29	Serbia	6	2	1
30	Indonesia	6	4	1
31	Morocco	5	17	3
32	Saudi Arabia	5	169	3
33	Tunisia	5	9	3
34	Egypt	5	25	2
35	Denmark	4	63	4
36	Russia	4	107	3
37	Finland	4	142	3
38	New Zealand	3	238	3
39	U Arab Emirates	3	72	2
40	Czech Republic	3	76	2
41	South Africa	3	72	2
42	Colombia	3	8	2
43	Croatia	3	15	2
44	Venezuela	3	3	1
45	Argentina	3	16	1
46	Thailand	2	16	2
47	Bulgaria	2	72	2
48	Slovenia	2	67	1
49	Chile	2	2	1
50	Pakistan	2	2	1
51	Belarus	2	67	1
52	Cuba	2	0	0
53	Zambia	1	33	1
54	Sudan	1	23	1
55	Paraguay	1	67	1
56	Latvia	1	67	1
57	Benin	1	8	1
58	Cameroon	1	5	1
59	Grenada	1	14	1
60	Mozambique	1	11	1
61	Cyprus	1	3	1
62	Lithuania	1	17	1
63	Albania	1	0	0
64	Bosnia & Herceg	1	0	0
65	Burundi	1	0	0
66	Malaysia	1	0	0
67	Lebanon	1	0	0
68	Nepal	1	0	0
69	Qatar	1	0	0
70	Ethiopia	1	0	0
71	Dem Rep Congo	1	0	0
72	Senegal	1	0	0
73	Georgia	1	0	0

## Sheet: Sheet1
No.	Country	All articles×5	All citations×100	h-index
1	USA	35.2	57.59	42
2	Turkey	10.4	5.12	11
3	Germany	7.8	2.41	9
4	UK	7.2	6.12	14
5	China	6.2	2.85	10
6	France	4.8	2.62	6
7	Spain	4	2.22	6
8	Japan	3.8	0.88	6
9	Italy	3.6	2.36	7
10	Netherlands	2.8	1.91	6
11	Canada	2.8	0.84	5
12	India	2.8	0.8	5
13	Greece	2.8	2.78	5
