# Supplementary material for: Bibliometric insights in fournier's gangrene: Research landscapes, turning points, and global trends
Source: Front Surg. 2023 Feb 16;10:1057486. doi: 10.3389/fsurg.2023.1057486 (PMC9978006; doi:10.3389/fsurg.2023.1057486)
Supplement: Supplementary file 1 [file Datasheet1.zip › Supplementary_Material/Supplementary_Data/1.2 Contributions of Countries:Regions/1.2.2 Countries:regions Cooperation.xlsx]

## Sheet: Sheet1
No.	country	cluster	Documents
1	usa	3	175
2	turkey	2	51
3	germany	5	38
4	england	4	31
5	peoples r china	3	30
6	france	1	23
7	spain	2	19
8	japan	9	18
9	italy	4	17
10	australia	1	13
11	canada	1	13
12	greece	5	13
13	india	1	13
14	netherlands	6	13
15	south korea	3	10
16	israel	1	8
17	singapore	1	8
18	austria	7	7
19	brazil	2	7
20	switzerland	4	7
21	belgium	6	6
22	indonesia	8	6
23	iran	5	6
24	mexico	10	6
25	poland	12	6
26	portugal	2	6
27	ireland	2	5
28	nigeria	11	5
29	romania	2	5
30	saudi arabia	3	5
31	serbia	13	5
