# Supplementary material for: Bibliometric insights in fournier's gangrene: Research landscapes, turning points, and global trends
Source: Front Surg. 2023 Feb 16;10:1057486. doi: 10.3389/fsurg.2023.1057486 (PMC9978006; doi:10.3389/fsurg.2023.1057486)
Supplement: Supplementary file 1 [file Datasheet1.zip › Supplementary_Material/Supplementary_Data/1.6 Cocitation Analysis/1.6 Cocitation Analysis.xlsx]

## Sheet: Sheet1
NO.	co-cited freq	centrality	year	co-cited reference
1	28	0.13	2016	SORENSEN MD, 2016, UROL INT, V97, P249, DOI 10.1159/000445695
2	20	0.01	2016	SINGH A, 2016, ARCH ITAL UROL ANDRO, V88, P157, DOI 10.4081/AIUA.2016.3.157
3	19	0.03	2014	MISIAKOS EP, 2014, FRONT SURG, V1, P, DOI 10.3389/FSURG.2014.00036
4	17	0.08	2015	KARIAN LAUREL S, 2015, EPLASTY, V15,, P	[1] Karian L S , Chung S Y , Lee E S . Reconstruction of Defects After Fournier Gangrene: A Systematic Review[J]. Eplasty, 2015, 15:e18.
5	17	0.18	2014	GOH T, 2014, BRIT J SURG, V101, , DOI 10.1002/BJS.9371
6	16	0.01	2014	WROBLEWSKA M, 2014, POL J MICROBIOL, V63, P267
7	15	0.21	2012	MARTINSCHEK A, 2012, UROL INT, V89, P173, DOI 10.1159/000339161
8	15	0.06	2010	EROL B, 2010, UROLOGY, V75, P1193, DOI 10.1016/J.UROLOGY.2009.08.090
9	15	0.03	2008	LEVENSON RB, 2008, RADIOGRAPHICS, V28, P519, DOI 10.1148/RG.282075048
10	14	0.06	2012	ALTARAC S, 2012, UROL INT, V88, P289, DOI 10.1159/000335507
	13	0	2017	HAGEDORN JC, 2017, NAT REV UROL, V14, P205, DOI 10.1038/NRUROL.2016.243
	13	0	2009	SARANI B, 2009, J AM COLL SURGEONS, V208, P279, DOI 10.1016/J.JAMCOLLSURG.2008.10.032
	13	0.03	2013	BENJELLOUN EB, 2013, WORLD J EMERG SURG, V8, P, DOI 10.1186/1749-7922-8-13
	13	0.19	2006	YANAR H, 2006, WORLD J SURG, V30, P1750, DOI 10.1007/S00268-005-0777-3
	13	0.25	2013	SROCZYNSKI M, 2013, ADV CLIN EXP MED, V22, P131
	13	0.03	2013	SHYAM DC, 2013, SURG-J R COLL SURG E, V11, P222, DOI 10.1016/J.SURGE.2013.02.001
	12	0	2009	SORENSEN MD, 2009, J UROLOGY, V181, P2120, DOI 10.1016/J.JURO.2009.01.034
	12	0.24	2015	CHENNAMSETTY A, 2015, THER ADV UROL, V7, P203, DOI 10.1177/1756287215584740
	12	0.03	2019	FERNANDO SM, 2019, ANN SURG, V269, P58, DOI 10.1097/SLA.0000000000002774
	12	0.07	2005	MINDRUP SR, 2005, J UROLOGY, V173, P1975, DOI 10.1097/01.JU.0000158129.56571.05
	12	0.02	2018	CHERNYADYEV SA, 2018, UROL INT, V101, P91, DOI 10.1159/000490108
	12	0.01	2008	CORCORAN AT, 2008, J UROLOGY, V180, P944, DOI 10.1016/J.JURO.2008.05.021
	12	0.07	2015	TANG LM, 2015, SPRINGERPLUS, V4, P, DOI 10.1186/S40064-014-0783-8
	11	0.43	2013	BJURLIN MA, 2013, UROLOGY, V81, P752, DOI 10.1016/J.UROLOGY.2012.12.041
	11	0.19	2014	STEVENS DL, 2014, CLIN INFECT DIS, V59,
	10	0.03	2019	BERSOFF-MATCHA SJ, 2019, ANN INTERN MED, V170, P764, DOI 10.7326/M19-0085
	10	0.07	2006	TUNCEL A, 2006, EUR UROL, V50, P838, DOI 10.1016/J.EURURO.2006.01.030
	10	0.02	2015	BOZKURT O, 2015, INT UROL NEPHROL, V47, P243, DOI 10.1007/S11255-014-0897-5
	10	0.15	2014	[ANONYMOUS], 2014, CURR PROB SURG, V51, P344, DOI 10.1067/J.CPSURG.2014.06.001
	10	0.14	2007	FERREIRA PC, 2007, PLAST RECONSTR SURG, V119, P175, DOI 10.1097/01.PRS.0000244925.80290.57
	10	0.17	2011	KOUKOURAS D, 2011, UROL INT, V86, P167, DOI 10.1159/000321691
	9	0.15	2007	ANAYA DA, 2007, CLIN INFECT DIS, V44, P705, DOI 10.1086/511638
	9	0.01	2014	LIN TY, 2014, INT J UROL, V21, P696, DOI 10.1111/IJU.12426
	9	0	2004	WONG CH, 2004, CRIT CARE MED, V32, P1535, DOI 10.1097/01.CCM.0000129486.35458.7D
	9	0.05	2009	CZYMEK R, 2009, INFECTION, V37, P306, DOI 10.1007/S15010-008-8169-X
	9	0.04	2014	YILMAZLAR T, 2014, ULUS TRAVMA ACIL CER, V20, P333, DOI 10.5505/TJTES.2014.06870
	8	0.01	2016	TAKEN K, 2016, PAK J MED SCI, V32, P746, DOI 10.12669/PJMS.323.9798
	8	0	2013	AVERY LL, 2013, RADIOGRAPHICS, V33, P721, DOI 10.1148/RG.333125158
	8	0	2009	CZYMEK R, 2009, AM J SURG, V197, P168, DOI 10.1016/J.AMJSURG.2008.07.053
	8	0.03	2007	ERSAY A, 2007, ANZ J SURG, V77, P43, DOI 10.1111/J.1445-2197.2006.03975.X
	8	0.11	2018	VOELZKE BB, 2018, UROLOGY, V114, P8, DOI 10.1016/J.UROLOGY.2017.10.031
	8	0.25	2009	OZTURK E, 2009, AM J SURG, V197, P660, DOI 10.1016/J.AMJSURG.2008.04.018
	8	0	2010	CHEN SY, 2010, ANN PLAS SURG, V64, P765, DOI 10.1097/SAP.0B013E3181BA5485
	8	0.4	2007	KUO CHEN-FENG, 2007, JOURNAL OF MICROBIOLOGY IMMUNOLOGY AND INFECTION, V40, P500
	8	0.06	2020	EL-QUSHAYRI AE, 2020, INT J INFECT DIS, V92, P218, DOI 10.1016/J.IJID.2019.12.030
	8	0.15	2012	ARIDOGAN IA, 2012, UROL INT, V89, P457, DOI 10.1159/000342407
	8	0.04	2017	STEVENS DL, 2017, NEW ENGL J MED, V377, P2253, DOI 10.1056/NEJMRA1600673
	8	0	2017	YILMAZLAR T, 2017, INT J SURG, V40, P135, DOI 10.1016/J.IJSU.2017.02.067
	8	0.06	2017	HONG KS, 2017, INT WOUND J, V14, P1352, DOI 10.1111/IWJ.12812
	7	0	2012	MALLIKARJUNA M N, 2012, ISRN SURG, V2012, P942437, DOI 10.5402/2012/942437
	7	0	2015	LI C, 2015, UROL INT, V94, P453, DOI 10.1159/000366137
	7	0.1	2007	BASOGLU M, 2007, SURG TODAY, V37, P558, DOI 10.1007/S00595-006-3391-6
	7	0.13	2017	FURR J, 2017, UROLOGY, V102, P79, DOI 10.1016/J.UROLOGY.2016.09.021
	7	0	2003	WONG CH, 2003, J BONE JOINT SURG AM, V85A, P1454, DOI 10.2106/00004623-200308000-00005
	7	0.01	2017	BONNE SL, 2017, INFECT DIS CLIN N AM, V31, P497, DOI 10.1016/J.IDC.2017.05.011
	7	0.02	2005	JALLALI N, 2005, AM J SURG, V189, P462, DOI 10.1016/J.AMJSURG.2005.01.012
	7	0.13	2011	CHEN SY, 2011, J PLAST RECONSTR AES, V64, P528, DOI 10.1016/J.BJPS.2010.07.018
	7	0	2015	OGUZ A, 2015, INT SURG, V100, P934, DOI 10.9738/INTSURG-D-15-00036.1
	7	0.01	2017	KUMAR S, 2017, DIABETIC MED, V34, P1646, DOI 10.1111/DME.13508
	7	0.13	2013	AKILOV O, 2013, CUAJ-CAN UROL ASSOC, V7, , DOI 10.5489/CUAJ.1405
	6	0.1	2015	ROSA I, 2015, ACTA MEDICA PORT, V28, P619, DOI 10.20344/AMP.6300
	6	0.1	2005	ANAYA DA, 2005, ARCH SURG-CHICAGO, V140, P151, DOI 10.1001/ARCHSURG.140.2.151
	6	0.06	2019	MONTRIEF T, 2019, J EMERG MED, V57, P488, DOI 10.1016/J.JEMERMED.2019.06.023
	6	0.04	2005	JEONG HJ, 2005, INT J UROL, V12, P1041, DOI 10.1111/J.1442-2042.2005.01204.X
	6	0	2006	TAHMAZ L, 2006, INT J UROL, V13, P960, DOI 10.1111/J.1442-2042.2006.01448.X
	6	0.03	2020	INSUA-PEREIRA I, 2020, CENT EUR J UROL, V73, P74, DOI 10.5173/CEJU.2020.0060
	6	0.04	2002	CHILDERS BJ, 2002, AM SURGEON, V68, P109
	6	0.02	2002	NORTON KS, 2002, AM SURGEON, V68, P709
	6	0.1	2011	OZTURK E, 2011, COLORECTAL DIS, V13, P1044, DOI 10.1111/J.1463-1318.2010.02353.X
	6	0.16	2015	LIN WT, 2015, SURG INFECT, V16, P165, DOI 10.1089/SUR.2013.118
	6	0.03	2015	KIM SY, 2015, UROLOGY, V85, P1052, DOI 10.1016/J.UROLOGY.2014.08.063
	5	0.02	2016	HIETBRINK F, 2016, WORLD J EMERG SURG, V11, P, DOI 10.1186/S13017-016-0108-Z
	5	0.2	2009	BOYER A, 2009, INTENS CARE MED, V35, P847, DOI 10.1007/S00134-008-1373-4
	5	0	2012	LANCEROTTO L, 2012, J TRAUMA ACUTE CARE, V72, P560, DOI 10.1097/TA.0B013E318232A6B3
	5	0.06	2014	LINNER A, 2014, CLIN INFECT DIS, V59, P851, DOI 10.1093/CID/CIU449
	5	0.03	2020	NAWIJN F, 2020, WORLD J EMERG SURG, V15, P, DOI 10.1186/S13017-019-0286-6
	5	0.13	2009	GEORGE ME, 2009, SURG INFECT, V10, P21, DOI 10.1089/SUR.2007.085
	4	0	2017	BECHAR J, 2017, ANN ROY COLL SURG, V99, P341, DOI 10.1308/RCSANN.2017.0053
	4	0	2006	THWAINI A, 2006, POSTGRAD MED J, V82, P516, DOI 10.1136/PGMJ.2005.042069
	4	0.3	2017	FERRETTI M, 2017, ADV WOUND CARE, V6, P289, DOI 10.1089/WOUND.2017.0730
	4	0.2	2008	SAFFLE JR, 2008, J BURN CARE RES, V29, P196, DOI 10.1097/BCR.0B013E318160DABA
	4	0.03	2018	ANHEUSER P, 2018, UROL INT, V101, P467, DOI 10.1159/000493898
	4	0.22	2009	BAIR MJ, 2009, INT J INFECT DIS, V13, P255, DOI 10.1016/J.IJID.2008.04.015
	4	0.05	2011	KOBAYASHI L, 2011, J TRAUMA, V71, P1400, DOI 10.1097/TA.0B013E31820DB8FD
	4	0.07	2016	DOLUOGLU OG, 2016, TURK J UROL, V42, P190, DOI 10.5152/TUD.2016.14194
	4	0	2011	TAN BK, 2011, J PLAST RECONSTR AES, V64, P944, DOI 10.1016/J.BJPS.2010.11.013
	4	0	2019	LOURO JM, 2019, ACTA MEDICA PORT, V32, P368, DOI 10.20344/AMP.11003
	4	0	2013	MALGHEM J, 2013, JOINT BONE SPINE, V80, P146, DOI 10.1016/J.JBSPIN.2012.08.009
	4	0.01	2002	ATAKAN IRFAN HUSEYIN, 2002, INTERNATIONAL UROLOGY AND NEPHROLOGY, V34, P387, DOI 10.1023/A:1024427418743
	4	0	2016	LIN CT, 2016, ANZ J SURG, V86, P1052, DOI 10.1111/ANS.12782
	4	0	2008	POLO JM, 2008, ACTAS UROL ESP, V32, P1024, DOI 10.1016/S0210-4806(08)73982-2
	4	0.14	2011	ESPANDAR R, 2011, STRATEG TRAUMA LIMB, V6, P121, DOI 10.1007/S11751-011-0116-1
	4	0	2017	YANARAL F, 2017, ARCH ITAL UROL ANDRO, V89, P208, DOI 10.4081/AIUA.2017.3.208
	4	0	2018	KRANZ J, 2018, CENT EUR J UROL, V71, P360, DOI 10.5173/CEJU.2018.1740
	4	0.02	2015	TARCHOULI M, 2015, CUAJ-CAN UROL ASSOC, V9, , DOI 10.5489/CUAJ.3192
	3	0	2009	ULLAH S, 2009, SURG-J R COLL SURG E, V7, P138, DOI 10.1016/S1479-666X(09)80036-X
	3	0	2017	NEAL B, 2017, NEW ENGL J MED, V377, P644, DOI 10.1056/NEJMOA1611925
	3	0	2012	ERSOZ F, 2012, SINGAP MED J, V53, P537
	3	0.05	2019	SCHEEN AJ, 2019, EXPERT OPIN DRUG SAF, V18, P295, DOI 10.1080/14740338.2019.1602116
	3	0.03	2007	LEE TC, 2007, AM J SURG, V194, P809, DOI 10.1016/J.AMJSURG.2007.08.047
	3	0	2005	WONG CHIN-HO, 2005, CURR OPIN INFECT DIS, V18, P101, DOI 10.1097/01.QCO.0000160896.74492.EA
	3	0	2019	MADSEN MB, 2019, INTENS CARE MED, V45, P1241, DOI 10.1007/S00134-019-05730-X
	3	0.01	2015	LEVETT D, 2015, COCHRANE DB SYST REV, V, P, DOI 10.1002/14651858.CD007937.PUB2
	3	0.05	2014	SARTELLI M, 2014, WORLD J EMERG SURG, V9, P, DOI 10.1186/1749-7922-9-57
	3	0.04	2010	YILMAZLAR T, 2010, TECH COLOPROCTOL, V14, P217, DOI 10.1007/S10151-010-0592-1
	3	0.01	2005	MILLER LG, 2005, NEW ENGL J MED, V352, P1445, DOI 10.1056/NEJMOA042683
	3	0	2017	MADSEN MB, 2017, INTENS CARE MED, V43, P1585, DOI 10.1007/S00134-017-4786-0
	3	0.01	2018	DOS-SANTOS DJONEY RAFAEL, 2018, REV. COL. BRAS. CIR., V45, , DOI 10.1590/0100-6991E-20181430
	3	0.04	2014	DINC T, 2014, CASE REP SURG, V2014, P, DOI 10.1155/2014/408217
	3	0	2009	SORENSEN MD, 2009, J UROLOGY, V182, P2742, DOI 10.1016/J.JURO.2009.08.050
	3	0	2018	SARTELLI M, 2018, WORLD J EMERG SURG, V13, P, DOI 10.1186/S13017-018-0219-9
	3	0	2007	MULLA ZD, 2007, EPIDEMIOL INFECT, V135, P868, DOI 10.1017/S0950268806007448
	3	0.04	2014	GEERLINGS S, 2014, DIABETES RES CLIN PR, V103, P373, DOI 10.1016/J.DIABRES.2013.12.052
	3	0	2018	PUCKRIN R, 2018, ACTA DIABETOL, V55, P503, DOI 10.1007/S00592-018-1116-0
	3	0	2014	STEVENS DL, 2014, CLIN INFECT DIS, V59, P147
	3	0	2008	YOUNG LM, 2008, SURG INFECT, V9, P469, DOI 10.1089/SUR.2007.052
	3	0	2014	KAHRAMANCA S, 2014, ULUS TRAVMA ACIL CER, V20, P107, DOI 10.5505/TJTES.2014.62829
	3	0.01	2013	VYAS HARI GOPAL, 2013, INDIAN J UROL, V29, P161, DOI 10.4103/0970-1591.117255
	3	0	2010	MEHL ADRIANO ANTONIO, 2010, REV. COL. BRAS. CIR., V37, P435, DOI 10.1590/S0100-69912010000600010
	3	0.01	2005	ENDORF FW, 2005, BURNS, V31, P269, DOI 10.1016/J.BURNS.2004.11.008
	3	0	2015	MCCORMACK M, 2015, CUAJ-CAN UROL ASSOC, V9, , DOI 10.5489/CUAJ.2445
	3	0	2009	HONG YC, 2009, AM J EMERG MED, V27, P385, DOI 10.1016/J.AJEM.2008.03.010
	3	0.04	2007	KIM W, 2007, RADIOGRAPHICS, V27, P, DOI 10.1148/RG.275065172
	3	0.07	2011	ROJE Z, 2011, WORLD J EMERG SURG, V6, P, DOI 10.1186/1749-7922-6-46
	3	0.02	2019	BARUPAL SR, 2019, J EMERG TRAUMA SHOCK, V12, P108, DOI 10.4103/JETS.JETS_17_18
	3	0.07	2011	HUANG KF, 2011, J TRAUMA, V71, P467, DOI 10.1097/TA.0B013E318220D7FA
	3	0	2016	CROWELL W, 2016, UROL CASE REP, V4, P1, DOI 10.1016/J.EUCR.2015.09.009
	3	0	2011	ASSENZA M, 2011, CLIN TER, V162,, P
	3	0.02	2009	MAY AK, 2009, SURG INFECT, V10, P467, DOI 10.1089/SUR.2009.012
	3	0.01	2020	EGIN S, 2020, JCPSP-J COLL PHYSICI, V30, P67, DOI 10.29271/JCPSP.2020.01.67
	3	0	2010	MILLS MK, 2010, AM J SURG, V200, P790, DOI 10.1016/J.AMJSURG.2010.06.008
	3	0	2008	UNALLP HR, 2008, J POSTGRAD MED, V54, P102, DOI 10.4103/0022-3859.40775
	3	0	2012	RUIZ-TOVAR J, 2012, ASIAN J SURG, V35, P37, DOI 10.1016/J.ASJSUR.2012.04.006
	3	0	2015	CEFALU WT, 2015, DIABETES CARE, V38, P352, DOI 10.2337/DC14-3048
	3	0.01	2010	MARCO SL, 2010, BJU INT, V106, P373, DOI 10.1111/J.1464-410X.2009.09075.X
	3	0.01	2016	OZKAN OF, 2016, INT WOUND J, V13, P713, DOI 10.1111/IWJ.12357
	3	0	2016	HAN HH, 2016, INT WOUND J, V13, P996, DOI 10.1111/IWJ.12353
	3	0	2017	DEFRONZO RA, 2017, NAT REV NEPHROL, V13, P11, DOI 10.1038/NRNEPH.2016.170
	3	0	2003	MAGUINA P, 2003, BURNS, V29, P857, DOI 10.1016/J.BURNS.2003.07.001
	3	0	2020	BALLARD DH, 2020, CAN ASSOC RADIOL J, V71, P30, DOI 10.1177/0846537119888396
	2	0	2000	EKE N, 2000, BRIT J SURG, V87, P718, DOI 10.1046/J.1365-2168.2000.01497.X
	2	0	2007	VERIT A, 2007, BJU INT, V100, P1218, DOI 10.1111/J.1464-410X.2007.07252.X
	2	0.01	2012	BERNAL NP, 2012, BURNS, V38, P252, DOI 10.1016/J.BURNS.2011.07.008
	2	0.01	2008	GUICHARD G, 2008, UROLOGY, V71, P52, DOI 10.1016/J.UROLOGY.2007.09.014
	2	0.02	2011	COLE JN, 2011, NAT REV MICROBIOL, V9, P724, DOI 10.1038/NRMICRO2648
	2	0	2007	TAVILOGLU KORHAN, 2007, WORLD J EMERG SURG, V2, P19, DOI 10.1186/1749-7922-2-19
	2	0	2016	MOPURI N, 2016, J PLAST RECONSTR AES, V69, P278, DOI 10.1016/J.BJPS.2015.10.039
	2	0.01	2010	CASSIDY FH, 2010, RADIOGRAPHICS, V30, P665, DOI 10.1148/RG.303095049
	2	0	2005	YOUNG MICHAEL H, 2005, EXPERT REV ANTI INFECT THER, V3, P279, DOI 10.1586/14787210.3.2.279
	2	0	2007	EMSEN IM, 2007, BURNS, V33, P782, DOI 10.1016/J.BURNS.2006.12.005
	2	0	2012	CHIUMMARIELLO S, 2012, G CHIR, V33, P358
	2	0	2001	FAUCHER LD, 2001, AM J SURG, V182, P563, DOI 10.1016/S0002-9610(01)00785-1
	2	0.01	2006	ELGIN Y, 2006, DIGEST DIS SCI, V51, P889, DOI 10.1007/S10620-006-9098-0
	2	0.05	2018	AGHA RA, 2018, INT J SURG, V60, P132, DOI 10.1016/J.IJSU.2018.10.028
	2	0.03	2017	LAUERMAN MH, 2017, J TRAUMA ACUTE CARE, V83, P443
	2	0	2004	LEHNHARDT M, 2004, DIS COLON RECTUM, V47, P1729, DOI 10.1007/S10350-004-0616-X
	2	0	2009	ROBSON V, 2009, J ADV NURS, V65, P565, DOI 10.1111/J.1365-2648.2008.04923.X
	2	0.09	2007	HSU H, 2007, J PLAST RECONSTR AES, V60, P1055, DOI 10.1016/J.BJPS.2006.09.005
	2	0	2006	HALLOCK GG, 2006, ANN PLAS SURG, V57, P333, DOI 10.1097/01.SAP.0000218505.13232.1B
	2	0	2009	DU TOIT D F, 2009, J WOUND CARE, V18, P383
	2	0.01	2017	ESPOSITO S, 2017, J CHEMOTHERAPY, V29, P197, DOI 10.1080/1120009X.2017.1311398
	2	0.06	2013	BAKARI ABUBAKAR A, 2013, NIGER J SURG, V19, P56, DOI 10.4103/1117-6806.119237
	2	0.01	2014	SHIROFF AM, 2014, J INTENSIVE CARE MED, V29, P138, DOI 10.1177/0885066612463680
	2	0.01	2008	BHATT S, 2008, RADIOGRAPHICS, V28, P1617, DOI 10.1148/RG.286085507
	2	0	2016	KINCIUS M, 2016, SURG INFECT, V17, P448, DOI 10.1089/SUR.2015.076
	2	0	2007	BLASER G, 2007, J WOUND CARE, V16, P325
	2	0.01	2016	JAWORSKI R, 2016, INTERACT CARDIOV TH, V23, P431, DOI 10.1093/ICVTS/IVW156
	2	0.06	2009	ESTRADA O, 2009, TECH COLOPROCTOL, V13, P157, DOI 10.1007/S10151-009-0474-6
	2	0	2014	ROUZROKH M, 2014, IRAN J PEDIATR, V24, P660
	2	0	2009	NAPOLITANO LM, 2009, INFECT DIS CLIN N AM, V23, P571, DOI 10.1016/J.IDC.2009.04.006
	2	0	2013	AKIN Y, 2013, WORLD J PEDIATR, V9, P185, DOI 10.1007/S12519-011-0294-4
	2	0	2021	MCCARTY AR, 2021, J SURG RES, V257, P107, DOI 10.1016/J.JSS.2020.06.031
	2	0	2008	GETHIN GT, 2008, INT WOUND J, V5, P185, DOI 10.1111/J.1742-481X.2007.00424.X
	2	0	2021	DUANE TM, 2021, SURG INFECT, V22, P383, DOI 10.1089/SUR.2020.436
	2	0	2007	COSTABILE RA, 2007, CURR OPIN UROL, V17, P419, DOI 10.1097/MOU.0B013E3282F0FFEA
	2	0	2008	DECASTRO BJ, 2008, J UROLOGY, V179, P1420, DOI 10.1016/J.JURO.2007.11.080
	2	0	2007	MPHANDE A N G, 2007, J WOUND CARE, V16, P317
	2	0.01	2008	ENDORF FW, 2008, J BURN CARE RES, V29, P933, DOI 10.1097/BCR.0B013E31818BA112
	2	0	2015	GIULIANI A, 2015, PRS-GLOB OPEN, V3, P, DOI 10.1097/GOX.0000000000000230
	2	0.01	2006	BUCKLEY JC, 2006, J UROLOGY, V175, P175, DOI 10.1016/S0022-5347(05)00048-0
	2	0	2008	BORDES J, 2008, BURNS, V34, P840, DOI 10.1016/J.BURNS.2007.11.009
	2	0.02	2016	SINGER M, 2016, JAMA-J AM MED ASSOC, V315, P801, DOI 10.1001/JAMA.2016.0287
	2	0	2008	GHNNAM WM, 2008, J POSTGRAD MED, V54, P106, DOI 10.4103/0022-3859.40776
	2	0.03	2015	ALWAAL A, 2015, UROLOGY, V86, P835, DOI 10.1016/J.UROLOGY.2015.07.005
	2	0.01	2008	KWON EO, 2008, J UROLOGY, V179, P207, DOI 10.1016/J.JURO.2007.08.129
	2	0.17	2008	LAMAGNI TL, 2008, J CLIN MICROBIOL, V46, P2359, DOI 10.1128/JCM.00422-08
	2	0	2016	MOSAYEBI Z, 2016, IRAN J PEDIATR, V26, P, DOI 10.5812/IJP.4537
	2	0	2012	CHENG NC, 2012, CLIN INFECT DIS, V55, P930, DOI 10.1093/CID/CIS565
	2	0	2008	LAMAGNI TL, 2008, EMERG INFECT DIS, V14, P202, DOI 10.3201/EID1402.070888
	2	0	2011	JAWORSKI R, 2011, MED SCI MONITOR, V17, , DOI 10.12659/MSM.881751
	2	0	2003	GURDAL M, 2003, UROL INT, V70, P286, DOI 10.1159/000070137
	2	0	2002	NISBET AA, 2002, UROLOGY, V60, P775, DOI 10.1016/S0090-4295(02)01951-9
	2	0.02	2012	HENNINGHAM A, 2012, DISCOV MED, V13, P329
	2	0	2009	CHINCHILLA RM, 2009, ACTAS UROL ESP, V33, P873
	2	0	2005	LEVINE EG, 2005, CLIN DERMATOL, V23, P144, DOI 10.1016/J.CLINDERMATOL.2004.06.014
	2	0.04	2004	CARTER PAUL S, 2004, INT WOUND J, V1, P189, DOI 10.1111/J.1742-4801.2004.00054.X
	2	0.04	2006	HOSSEINI SEYED JALIL, 2006, UROL J, V3, P165
	2	0.17	2016	HADEED GEORGE J, 2016, J EMERG TRAUMA SHOCK, V9, P22, DOI 10.4103/0974-2700.173868
	2	0	2005	ONITA M, 2005, CHIRURGIA (BUCUR), V100, P395
	2	0.06	2013	CZYMEK R, 2013, COLORECTAL DIS, V15, P1529, DOI 10.1111/CODI.12396
	2	0	2003	KORKUT M, 2003, DIS COLON RECTUM, V46, P649, DOI 10.1007/S10350-004-6626-X
	2	0	2006	MORAN GJ, 2006, NEW ENGL J MED, V355, P666, DOI 10.1056/NEJMOA055356
	2	0	2002	XEROPOTAMOS NS, 2002, EUR J SURG, V168, P91, DOI 10.1080/11024150252884304
	2	0.02	2015	KEUNG EZZ, 2015, JAMA SURG, V148, P419
	2	0	2011	FAJDIC J, 2011, UROL INT, V87, P186, DOI 10.1159/000327510
	2	0.05	2003	BARILLO DJ, 2003, J BURN CARE REHABIL, V24, P127, DOI 10.1097/01.BCR.0000066790.57127.61
	2	0	2007	SALCIDO RICHARD SAL, 2007, ADV SKIN WOUND CARE, V20, P288, DOI 10.1097/01.ASW.0000269317.76380.3B
	2	0.02	2016	HARBRECHT BG, 2016, SURG INFECT, V17, P503, DOI 10.1089/SUR.2016.049
	2	0.01	2016	TOM LK, 2016, J AM COLL SURGEONS, V222, , DOI 10.1016/J.JAMCOLLSURG.2016.01.008
	2	0	2006	DUFEL S, 2006, J FAM PRACTICE, V55, P396
	2	0	2003	MISIRLIOGLU A, 2003, DERMATOL SURG, V29, P168, DOI 10.1046/J.1524-4725.2003.29043.X
	2	0.02	2016	HAYERI MR, 2016, RADIOGRAPHICS, V36, P1888, DOI 10.1148/RG.2016160068
	2	0	2017	IOANNIDIS O, 2017, FRONT SURG, V4, P, DOI 10.3389/FSURG.2017.00036
	2	0.01	2005	FERNANDEZ-PEREZ GC, 2005, AM J ROENTGENOL, V184, P1587, DOI 10.2214/AJR.184.5.01841587
	2	0.02	2009	ANAYA DA, 2009, SURG INFECT, V10, P517, DOI 10.1089/SUR.2008.112
	2	0	2008	JULL A, 2008, BRIT J SURG, V95, P175, DOI 10.1002/BJS.6059
	2	0.49	2009	CUCCIA G, 2009, UROL INT, V82, P426, DOI 10.1159/000218532
	2	0.06	2014	GARAFFA G, 2014, J UROLOGY, V192, P814, DOI 10.1016/J.JURO.2014.03.105
	2	0	2004	WILKINSON D, 2004, ARCH SURG-CHICAGO, V139, P1339, DOI 10.1001/ARCHSURG.139.12.1339
	2	0.06	2018	MELLO DANIEL FRANCISCO, 2018, REV. COL. BRAS. CIR., V45, , DOI 10.1590/0100-6991E-20181389
	2	0	2004	DUNFORD C E, 2004, J WOUND CARE, V13, P193
	2	0.02	2014	KINCIUS M, 2014, EUR UROL SUPPL, V13,, P
	2	0.01	2013	BUCCA K, 2013, ANZ J SURG, V83, P365, DOI 10.1111/J.1445-2197.2012.06251.X
	2	0.06	2013	DARENA G, 2013, MEDITERR J HEMATOL I, V5, P, DOI 10.4084/MJHID.2013.067
	2	0.06	2014	DARENA G, 2014, LANCET, V383, P1580, DOI 10.1016/S0140-6736(13)61098-3
	2	0.12	2004	DINUBILE MJ, 2004, J ANTIMICROB CHEMOTH, V53, P37, DOI 10.1093/JAC/DKH202
	2	0	2010	BARREDA JT, 2010, CIR ESPAN, V87, P218, DOI 10.1016/J.CIRESP.2009.12.012
	2	0.01	2002	SINGH G, 2002, EUR J SURG, V168, P366, DOI 10.1080/11024150260284897
	2	0.05	2020	ZHANG N, 2020, BMC SURG, V20, P, DOI 10.1186/S12893-020-00916-3
	2	0	2015	BRUKETA T, 2015, WORLD J GASTROENTERO, V21, P9002, DOI 10.3748/WJG.V21.I30.9002
	2	0.08	2013	KALAIVANI V, 2013, J CLIN DIAGN RES, V7, P1662, DOI 10.7860/JCDR/2013/5535.3240
	2	0	2020	PALINRUNGI MA, 2020, J PEDIAT SURG CASE R, V57, P, DOI 10.1016/J.EPSC.2020.101447
	2	0.04	2019	CAN B, 2019, TURK J PLAST SURG, V27, P132, DOI 10.4103/TJPS.TJPS_77_18
	2	0	2007	WANG YS, 2007, INT J DERMATOL, V46, P1036, DOI 10.1111/J.1365-4632.2007.03201.X
	2	0	2009	MOSLEMI MOHAMMD KAZEM, 2009, CASES J, V2, P9136, DOI 10.1186/1757-1626-2-9136
	2	0	2009	BELLAPIANTA JM, 2009, J AM ACAD ORTHOP SUR, V17, P174, DOI 10.5435/00124635-200903000-00006
	2	0.01	2020	PEETERMANS M, 2020, CLIN MICROBIOL INFEC, V26, P8, DOI 10.1016/J.CMI.2019.06.031
	2	0.06	2011	HERR M, 2011, UNFALLCHIRURG, V114, P197, DOI 10.1007/S00113-010-1893-6
	2	0	2007	GUNES UY, 2007, J WOUND OSTOMY CONT, V34, P184, DOI 10.1097/01.WON.0000264833.11108.35
	1	0.01	2004	CARTER PS, 2004, INT WOUND J, V3, P189
	1	0	2003	BISWAL BM, 2003, SUPPORT CARE CANCER, V11, P242, DOI 10.1007/S00520-003-0443-Y
	1	0	2007	CAINZOS M, 2007, CURR OPIN CRIT CARE, V13, P433, DOI 10.1097/MCC.0B013E32825A6A1B
	1	0	2014	ABOUMARZOUK OM, 2014, ARAB J UROL, V12, P106, DOI 10.1016/J.AJU.2013.09.005
	1	0.01	2006	BOCHICCHIO GV, 2006, J AM COLL SURGEONS, V203, P533, DOI 10.1016/J.JAMCOLLSURG.2006.07.001
	1	0.01	2008	BHATNAGAR AM, 2008, NEW ZEAL MED J, V121, P46
	1	0	2004	AL-WAILI NS, 2004, COMPLEMENT THER MED, V12, P45, DOI 10.1016/J.CTIM.2004.01.002
	1	0	2006	CHAMBERS J, 2006, PALLIATIVE MED, V20, P557, DOI 10.1191/0269216306PM1160XX
	1	0	2005	BANGROO A K, 2005, JOURNAL OF INDIAN ASSOCIATION OF PEDIATRIC SURGEONS, V10, P172
	1	0.03	2020	AL-QURAYSHI Z, 2020, SURG INFECT, V21, P840, DOI 10.1089/SUR.2019.277
	1	0	2000	ALONSO AR, 2000, ACTAS UROL ESP, V24, P294
	1	0.06	2018	ABOU DAGHER G, 2018, BMJ OPEN, V8, P, DOI 10.1136/BMJOPEN-2018-022185
	1	0	2001	AL-WAILI NSD, 2001, EUR J MED RES, V6, P306
	1	0	2008	CARTOTTO R, 2008, J BURN CARE RES, V29, P141, DOI 10.1097/BCR.0B013E31815F3865
	1	0.03	2019	ALSHEHRI YA, 2019, GMS INTERDISCIP PLAS, V8, P, DOI 10.3205/IPRS000128
	1	0.01	2002	CABRERA H, 2002, INT J DERMATOL, V41, P847, DOI 10.1046/J.1365-4362.2002.01640.X
	1	0.01	2006	BISTRIAN BR, 2006, CRIT CARE MED, V34, P1525, DOI 10.1097/01.CCM.0000216704.54446.FD
	1	0	2006	CHURCH D, 2006, CLIN MICROBIOL REV, V19, P403, DOI 10.1128/CMR.19.2.403-434.2006
	1	0	2006	ANDERSON IRENE, 2006, NURS TIMES, V102, P40
	1	0.04	2019	ALNAJJAR HM, 2019, TRANSL ANDROL UROL, V8, P448, DOI 10.21037/TAU.2019.09.04
	1	0	2002	ALEJANDRIA MM, 2002, COCHRANE DB SYST REV, V, P
	1	0	2005	BONINSEGNA M, 2005, J OTOLARYNGOL, V34, P258, DOI 10.2310/7070.2005.34412
	1	0	2004	CATENA F, 2004, EUR J EMERG MED, V11, P44, DOI 10.1097/00063110-200402000-00009
	1	0.01	2008	BATCHINSKY AI, 2008, J BURN CARE RES, V29, P56, DOI 10.1097/BCR.0B013E31815F5A8B
	1	0.01	2004	AMEH EA, 2004, EUR J PEDIATR SURG, V14, P418, DOI 10.1055/S-2004-821138
	1	0	2001	CHEN JL, 2001, CLIN INFECT DIS, V33, P6, DOI 10.1086/320874
	1	0.05	2003	BASARAN O, 2003, DERMATOL SURG, V29, P1158, DOI 10.1046/J.1524-4725.2003.29357.X
	1	0.01	2005	CALANDRA T, 2005, CRIT CARE MED, V33, P1538, DOI 10.1097/01.CCM.0000168253.91200.83
	1	0.02	2020	ALBASANZ-PUIG A, 2020, ANN HEMATOL, V99, P1741, DOI 10.1007/S00277-020-04061-Y
	1	0	2003	AL-WAILI NS, 2003, COMPLEMENT THER MED, V11, P226, DOI 10.1016/S0965-2299(03)00120-1
	1	0.01	2008	BRIGHAM PA, 2008, J BURN CARE RES, V29, P248, DOI 10.1097/BCR.0B013E31815F366C
	1	0.01	2008	ABOOD GJ, 2008, J BURN CARE RES, V29, P269, DOI 10.1097/BCR.0B013E31815F3658
	1	0.01	2008	CARPENTER AM, 2008, J BURN CARE RES, V29, P97, DOI 10.1097/BCR.0B013E31815F59B1
	1	0.01	2008	BLUMETTI J, 2008, J BURN CARE RES, V29, P180, DOI 10.1097/BCR.0B013E31815F5A62
	1	0	2003	AHMED AKJ, 2003, ANN PLAS SURG, V50, P143, DOI 10.1097/01.SAP.0000032306.44107.C1

## Sheet: Sheet2
NO.	co-cited reference(Author, Year, Journal, Volume, Page）	co-cited freq
1	SORENSEN MD, 2016, UROL INT, V97, P249	28
2	SINGH A, 2016, ARCH ITAL UROL ANDRO, V88, P157	20
3	MISIAKOS EP, 2014, FRONT SURG, V1, P36	19
4	KARIAN LAUREL S, 2015, EPLASTY, V15,P18	17
5	GOH T, 2014, BRIT J SURG, V101, , DOI 10.1002/BJS.9371	17
6	WROBLEWSKA M, 2014, POL J MICROBIOL, V63, P267	16
7	MARTINSCHEK A, 2012, UROL INT, V89, P173	15
8	EROL B, 2010, UROLOGY, V75, P1193,	15
9	LEVENSON RB, 2008, RADIOGRAPHICS, V28, P519	15
10	ALTARAC S, 2012, UROL INT, V88, P289	14
