# Supplementary material for: Bibliometric insights in fournier's gangrene: Research landscapes, turning points, and global trends
Source: Front Surg. 2023 Feb 16;10:1057486. doi: 10.3389/fsurg.2023.1057486 (PMC9978006; doi:10.3389/fsurg.2023.1057486)
Supplement: Supplementary file 1 [file Datasheet1.zip › Supplementary_Material/Supplementary_Data/1.4 Contributions of Journals /1.4.1 Contributions of Journals .xlsx]

## Sheet: 期刊H指数
No.	Journal	All articles	All citations	h-index
1	Journal of Urology	31	1119	17
2	Urology	18	358	11
3	Surgical Infections	14	183	8
4	Annals of Plastic Surgery	13	228	8
5	British Journal of Urology	12	291	10
6	Chirurg	11	79	6
7	Radiographics	8	493	6
8	Plastic and Reconstructive Surgery	8	37	4
9	American Surgeon	7	251	6
10	Diseases of the Colon & Rectum	7	128	5
11	Ulusal Travma Ve Acil Cerrahi Dergisi-Turkish Journal of Trauma & Emergency Surgery	7	30	3
12	Anz Journal of Surgery	7	96	3
13	Journal of the Royal Society of Medicine	6	60	4
14	Journal of Emergency Medicine	6	22	3
15	Cureus	6	8	2
16	Urologia Internationalis	5	79	4
17	British Journal of Surgery	5	487	4
18	Emergency Medicine Clinics of North America	5	70	4
19	Annales De Dermatologie Et De Venereologie	5	12	3
20	World Journal of Surgery	5	95	3
21	International Surgery	5	49	3
22	International Journal of Urology	5	106	3
23	Zentralblatt Fur Chirurgie	5	19	2
24	Annals of the Royal College of Surgeons of England	5	68	2
25	Urologe	5	7	1
26	Surgical Clinics of North America	4	161	4
27	World Journal of Gastroenterology	4	59	4
28	Archives of Dermatology	4	13	3
29	Journal of Plastic Reconstructive and Aesthetic Surgery	4	37	3
30	American Journal of Emergency Medicine	4	45	3
31	Saudi Medical Journal	4	15	2
32	Genitourinary Medicine	4	42	2
33	Critical Care Medicine	4	45	2
34	Aktuelle Urologie	4	7	2
35	Abdominal Radiology	4	16	2
36	Indian Journal of Surgery	4	11	1
37	European Journal of Plastic Surgery	4	2	1
38	Annales D Urologie	3	16	3
39	Radiologic Clinics of North America	3	68	3
40	Radiology	3	267	3
41	Cirugia Espanola	3	35	3
42	Singapore Medical Journal	3	20	3
43	Infectious Disease Clinics of North America	3	143	3
44	Australian and New Zealand Journal of Surgery	3	24	3
45	Medicine	3	20	3
46	International Urology and Nephrology	3	14	3
47	American Journal of Roentgenology	3	57	3
48	American Journal of Surgery	3	117	3
49	Journal of Trauma and Acute Care Surgery	3	41	2
50	Journal of Wound Care	3	35	2
51	American Journal of Case Reports	3	7	2
52	Urology Journal	3	9	2
53	International Braz J Urol	3	19	2
54	World Journal of Emergency Surgery	3	72	2
55	Acta Chirurgica Belgica	3	16	2
56	Southern Medical Journal	3	25	2
57	Journal of Spinal Cord Medicine	3	8	1
58	South African Medical Journal	3	25	1
59	Urology Case Reports	3	4	1
60	Postgraduate Medical Journal	3	43	1
61	Actas Urologicas Espanolas	3	18	1
62	Hautarzt	3	4	1
63	Vestnik Khirurgii Imeni I I Grekova	3	0	0
64	Cureus Journal of Medical Science	3	0	0
65	Gms Interdisciplinary Plastic and Reconstructive Surgery Dgpw	2	11	2
66	Journal of Oral and Maxillofacial Surgery	2	13	2
67	British Journal of Dermatology	2	13	2
68	British Journal of Radiology	2	16	2
69	Canadian Association of Radiologists Journal-Journal De L Association Canadienne Des Radiologistes	2	9	2
70	Colorectal Disease	2	88	2
71	Langenbecks Archiv Fur Chirurgie	2	8	2
72	Medical Clinics of North America	2	41	2
73	Microsurgery	2	27	2
74	Journal of the American College of Surgeons	2	329	2
75	Pediatric Emergency Care	2	7	2
76	Progres En Urologie	2	15	2
77	Presse Medicale	2	5	2
78	European Radiology	2	114	2
79	Netherlands Journal of Medicine	2	19	2
80	Clinical Infectious Diseases	2	65	2
81	Oxford Medical Case Reports	2	7	2
82	Urologic Clinics of North America	2	227	2
83	Annales De Chirurgie	2	6	2
84	Undersea and Hyperbaric Medicine	2	67	2
85	Annales Chirurgiae Et Gynaecologiae	2	96	2
86	Abdominal Imaging	2	43	2
87	Zeitschrift Fur Urologie Und Nephrologie	2	4	2
88	Israel Journal of Medical Sciences	2	13	2
89	Acta Medica Portuguesa	2	29	2
90	Annals of Surgical Treatment and Research	2	21	2
91	Asian Journal of Surgery	2	47	2
92	Infection	2	60	2
93	Surgery	2	184	2
94	Intensive Care Medicine	2	92	2
95	Archives of Surgery	2	167	2
96	Journal of Wound Ostomy and Continence Nursing	2	53	1
97	Kuwait Medical Journal	2	1	1
98	Journal of Surgical Case Reports	2	1	1
99	Journal of the Medical Association of Thailand	2	2	1
100	Medecine Et Maladies Infectieuses	2	1	1
101	Turkish Journal of Urology	2	3	1
102	Military Medicine	2	1	1
103	Plastic and Reconstructive Surgery-Global Open	2	5	1
104	Pan African Medical Journal	2	3	1
105	Pediatric Nephrology	2	8	1
106	Clinical Nuclear Medicine	2	5	1
107	Annales De Chirurgie Plastique Esthetique	2	5	1
108	Dermatologica	2	13	1
109	American Journal of Therapeutics	2	2	1
110	Bmc Surgery	2	2	1
111	British Journal of Clinical Practice	2	6	1
112	Bali Medical Journal	2	1	1
113	Chest	2	294	1
114	Central African Journal of Medicine	2	4	1
115	Annals of Medicine and Surgery	2	11	1
116	Chirurgia	2	6	1
117	Acta Medica Mediterranea	2	1	1
118	Forensic Science Medicine and Pathology	2	4	1
119	Geburtshilfe Und Frauenheilkunde	2	2	1
120	International Journal of Surgery Case Reports	2	2	1
121	International Journal of Colorectal Disease	2	13	1
122	European Urology	2	80	1
123	Srpski Arhiv Za Celokupno Lekarstvo	2	0	0
124	Medisur-Revista De Ciencias Medicas De Cienfuegos	2	0	0
125	Emergencias	2	0	0
126	Irish Medical Journal	2	0	0
127	Journal of Zoo and Wildlife Medicine	1	2	1
128	Journal of Forensic Sciences	1	3	1
129	Journal of Pediatric Surgery	1	19	1
130	Journal of Immunotherapy	1	2	1
131	Leukemia & Lymphoma	1	10	1
132	Journal of Infection	1	55	1
133	Mayo Clinic Proceedings	1	12	1
134	Langenbecks Archives of Surgery	1	27	1
135	Irish Journal of Medical Science	1	5	1
136	Journal of Nippon Medical School	1	6	1
137	Journal of Huazhong University of Science and Technology-Medical Sciences	1	6	1
138	Jama Internal Medicine	1	11	1
139	Journal of Clinical Ultrasound	1	21	1
140	Journal of Clinical Nursing	1	77	1
141	Journal of Surgical Research	1	1	1
142	Journal of Computer Assisted Tomography	1	3	1
143	Journal of Crohns & Colitis	1	3	1
144	Journal of Diabetes Research	1	7	1
145	Journal of Sexual Medicine	1	17	1
146	Journal of the American Academy of Dermatology	1	45	1
147	Journal of Pediatric Surgery Case Reports	1	2	1
148	Journal D Urologie	1	8	1
149	Journal of the Royal College of Surgeons of Edinburgh	1	19	1
150	Journal of the Pakistan Medical Association	1	7	1
151	Journal of the National Medical Association	1	3	1
152	Journal of Perinatology	1	5	1
153	Journal of Emergencies Trauma and Shock	1	10	1
154	Journal De Chirurgie	1	14	1
155	Springerplus	1	35	1
156	Sexually Transmitted Infections	1	5	1
157	Thescientificworldjournal	1	160	1
158	Therapeutics and Clinical Risk Management	1	12	1
159	Surgical Case Reports	1	5	1
160	Scottish Medical Journal	1	5	1
161	Revue De Medecine Interne	1	1	1
162	Revista Medica De Chile	1	1	1
163	Revista Espanola De Enfermedades Digestivas	1	2	1
164	Scandinavian Journal of Urology and Nephrology	1	5	1
165	Scandinavian Journal of Trauma Resuscitation & Emergency Medicine	1	34	1
166	Romanian Journal of Morphology and Embryology	1	4	1
167	Translational Andrology and Urology	1	11	1
168	Urologe-Ausgabe A	1	4	1
169	Wounds-A Compendium of Clinical Research and Practice	1	111	1
170	World Journal of Urology	1	8	1
171	Vojnosanitetski Pregled	1	1	1
172	Ultrasound Quarterly	1	7	1
173	Turkish Journal of Plastic Surgery	1	3	1
174	Tropical Doctor	1	11	1
175	Transplantation Proceedings	1	1	1
176	Ultraschall in Der Medizin	1	2	1
177	Ulster Medical Journal	1	6	1
178	Mount Sinai Journal of Medicine	1	4	1
179	Modern Treatment	1	6	1
180	Minerva Urologica E Nefrologica	1	10	1
181	Netherlands Journal of Surgery	1	9	1
182	Nephrologie & Therapeutique	1	1	1
183	Mycopathologia	1	2	1
184	Minerva Chirurgica	1	11	1
185	Medical Mycology Case Reports	1	1	1
186	Medical Gas Research	1	14	1
187	Medical and Pediatric Oncology	1	12	1
188	Medicina-Buenos Aires	1	3	1
189	Medical Science Monitor	1	7	1
190	Obstetrics and Gynecology	1	3	1
191	Polish Journal of Microbiology	1	1	1
192	Revista Da Associacao Medica Brasileira	1	2	1
193	Revista Chilena De Cirugia	1	1	1
194	Regional Anesthesia and Pain Medicine	1	2	1
195	Pharmacology	1	54	1
196	Pakistan Journal of Medical Sciences	1	3	1
197	Open Access Emergency Medicine	1	6	1
198	Pediatrics	1	22	1
199	Pediatric Surgery International	1	8	1
200	Coloproctology	1	1	1
201	Clinics in Dermatology	1	5	1
202	Anais Brasileiros De Dermatologia	1	6	1
203	Current Opinion in Infectious Diseases	1	5	1
204	Anaerobe	1	3	1
205	Anaesthesist	1	3	1
206	Clinical Nurse Specialist	1	1	1
207	Annals of Internal Medicine	1	97	1
208	Anales De Medicina Interna	1	3	1
209	Clinical Radiology	1	9	1
210	Diabetes Research and Clinical Practice	1	18	1
211	Diabetes	1	21	1
212	Deutsche Medizinische Wochenschrift	1	2	1
213	American Journal of Clinical Dermatology	1	59	1
214	American Journal of Forensic Medicine and Pathology	1	8	1
215	Diabetic Medicine	1	7	1
216	Cutis	1	2	1
217	Current Problems in Diagnostic Radiology	1	10	1
218	Dermatology	1	6	1
219	American Journal of Medicine	1	3	1
220	Clinical Interventions in Aging	1	3	1
221	Canadian Family Physician	1	4	1
222	Burns	1	1	1
223	British Journal of Plastic Surgery	1	16	1
224	Canadian Journal of Urology	1	1	1
225	Canadian Journal of Surgery	1	20	1
226	Canadian Journal of Emergency Medicine	1	2	1
227	Bmc Nephrology	1	13	1
228	Biomedical Research-India	1	1	1
229	Bee World	1	114	1
230	Annals of Surgery	1	411	1
231	Cleveland Clinic Journal of Medicine	1	3	1
232	Archives of Pediatrics & Adolescent Medicine	1	2	1
233	Cancer	1	52	1
234	Canadian Medical Association Journal	1	13	1
235	Applied Immunohistochemistry & Molecular Morphology	1	3	1
236	Case Reports in Surgery	1	3	1
237	Archives of Gynecology and Obstetrics	1	10	1
238	Digestive Diseases and Sciences	1	2	1
239	Acta Clinica Croatica	1	4	1
240	Inflammatory Bowel Diseases	1	10	1
241	Infectious Diseases	1	9	1
242	Infections in Urology	1	2	1
243	Frontiers in Surgery	1	15	1
244	Gaceta Medica De Mexico	1	3	1
245	International Journal of Morphology	1	10	1
246	International Journal of Lower Extremity Wounds	1	10	1
247	International Wound Journal	1	16	1
248	18Th Biennial Congress of the International Society of University Colon and Rectal Surgeons	1	1	1
249	International Urogynecology Journal	1	14	1
250	Internal Medicine Journal	1	3	1
251	Interactive Cardiovascular and Thoracic Surgery	1	11	1
252	International Journal of Impotence Research	1	2	1
253	International Journal of Environmental Research and Public Health	1	75	1
254	International Journal of Dermatology	1	16	1
255	Expert Review of Anti-Infective Therapy	1	2	1
256	European Journal of Pediatric Surgery	1	21	1
257	European Journal of Trauma and Emergency Surgery	1	9	1
258	European Journal of Surgery	1	6	1
259	European Journal of Contraception and Reproductive Health Care	1	7	1
260	European Journal of Emergency Medicine	1	14	1
261	European Journal of Dermatology	1	10	1
262	Advances in Skin & Wound Care	1	9	1
263	European Journal of Medical Research	1	32	1
264	Expert Opinion On Drug Safety	1	67	1
265	Egyptian Journal of Surgery	1	1	1
266	European Urology Focus	1	7	1
267	American Family Physician	1	5	1
268	Ejc Supplements	1	1	1
269	European Review For Medical and Pharmacological Sciences	1	2	1
270	Diving and Hyperbaric Medicine	1	4	1
271	Bezmialem Science	1	0	0
272	African Journal of Urology	1	0	0
273	Archivos De Cardiologia De Mexico	1	0	0
274	Aacn Advanced Critical Care	1	0	0
275	Archivos Argentinos De Pediatria	1	0	0
276	American Journal of Respiratory and Critical Care Medicine	1	0	0
277	Acta Poloniae Pharmaceutica	1	0	0
278	Transplantation	1	0	0
279	Acta Medica Austriaca	1	0	0
280	Annales De Pathologie	1	0	0
281	Annals of Coloproctology	1	0	0
282	Turkiye Klinikleri Tip Bilimleri Dergisi	1	0	0
283	Zeitschrift Fur Orthopadie Und Ihre Grenzgebiete	1	0	0
284	Western Journal of Medicine	1	0	0
285	Archives of Plastic Surgery-Aps	1	0	0
286	Archivio Italiano Di Urologia E Andrologia	1	0	0
287	Universa Medicina	1	0	0
288	Symmetry-Basel	1	0	0
289	Archives of Hellenic Medicine	1	0	0
290	Seminars in Colon and Rectal Surgery	1	0	0
291	Diagnostics	1	0	0
292	Medical Bulletin of Sisli Etfal Hospital	1	0	0
293	Lyon Chirurgical	1	0	0
294	Medizinische Klinik-Intensivmedizin Und Notfallmedizin	1	0	0
295	Complications in Surgery	1	0	0
296	Clinics in Colon and Rectal Surgery	1	0	0
297	Correspondances En Metabolismes Hormones Diabetes Et Nutrition	1	0	0
298	Medizinische Welt	1	0	0
299	Journal of Mens Health	1	0	0
300	Hong Kong Journal of Emergency Medicine	1	0	0
301	Indian Journal of Pediatrics	1	0	0
302	Journal of Academic Research in Medicine-Jarem	1	0	0
303	Hiv Medicine	1	0	0
304	Journal of Vascular and Interventional Radiology	1	0	0
305	European Instructional Lectures Vol 10	1	0	0
306	European Journal of Ophthalmology	1	0	0
307	Gazzetta Medica Italiana Archivio Per Le Scienze Mediche	1	0	0
308	Fortschritte Auf Dem Gebiete Der Rontgenstrahlen Und Der Neuen Bildgebenden Verfahren	1	0	0
309	Canadian Journal of Gastroenterology	1	0	0
310	Research and Reports in Urology	1	0	0
311	Case Reports in Gastroenterology	1	0	0
312	Case Reports in Oncology	1	0	0
313	Prensa Medica Argentina	1	0	0
314	Revista Clinica Espanola	1	0	0
315	Bmj Case Reports	1	0	0
316	Bmc Infectious Diseases	1	0	0
317	Rofo-Fortschritte Auf Dem Gebiet Der Rontgenstrahlen Und Der Bildgebenden Verfahren	1	0	0
318	Revista Peruana De Ginecologia Y Obstetricia	1	0	0
319	Revista Rol De Enfermeria	1	0	0
320	Nutrition in Clinical Practice	1	0	0
321	Open Medicine	1	0	0
322	Nurse Practitioner	1	0	0
323	Nigerian Journal of Clinical Practice	1	0	0
324	Notfall & Rettungsmedizin	1	0	0
325	Clinical Journal of Sport Medicine	1	0	0
326	Plastic Surgery	1	0	0
327	Polish Journal of Surgery	1	0	0
328	Children-Basel	1	0	0
329	Clinical Case Reports	1	0	0
330	Cirugia Y Cirujanos	1	0	0

## Sheet: 作图
No.	Journal	All articles	All citations×50	h-index
1	Journal of Urology	31	22.38	17
2	Urology	18	7.16	11
3	Surgical Infections	14	3.66	8
4	Annals of Plastic Surgery	13	4.56	8
5	British Journal of Urology	12	5.82	10
6	Chirurg	11	1.58	6
7	Radiographics	8	9.86	6
8	Plastic and Reconstructive Surgery	8	0.74	4
9	American Surgeon	7	5.02	6
10	Diseases of the Colon & Rectum	7	2.56	5
11	Ulusal Travma Ve Acil Cerrahi Dergisi-Turkish Journal of Trauma & Emergency Surgery	7	0.6	3
12	Anz Journal of Surgery	7	1.92	3
