# Supplementary material for: Bibliometric insights in fournier's gangrene: Research landscapes, turning points, and global trends
Source: Front Surg. 2023 Feb 16;10:1057486. doi: 10.3389/fsurg.2023.1057486 (PMC9978006; doi:10.3389/fsurg.2023.1057486)
Supplement: Supplementary file 1 [file Datasheet1.zip › Supplementary_Material/Supplementary_Data/1.4 Contributions of Journals /1.4.2 Cocitation if the Journals.xlsx]

## Sheet: Sheet1
co-cited freq	centrality	year	co-cited journal
157	0.2	2008	J UROLOGY
156	0.23	2008	UROLOGY
137	0.03	2008	BRIT J SURG
103	0.06	2008	UROL INT
91	0.23	2008	PLAST RECONSTR SURG
86	0.09	2008	AM J SURG
77	0.05	2008	ANN PLAS SURG
73	0.15	2008	AM SURGEON
71	0.27	2008	BJU INT
69	0.19	2008	DIS COLON RECTUM
69	0.54	2008	ANN SURG
67	0.49	2009	CLIN INFECT DIS
64	0.13	2008	WORLD J SURG
64	0.15	2008	CRIT CARE MED
62	0.27	2009	NEW ENGL J MED
58	0.02	2008	BRIT J UROL
57	0	2008	EUR UROL
57	0	2012	J PLAST RECONSTR AES
56	0.49	2008	ARCH SURG-CHICAGO
47	0.03	2010	SURG INFECT
47	0.5	2008	J AM COLL SURGEONS
45	0.38	2008	INT J UROL
41	0.02	2008	LANCET
41	0.03	2016	WORLD J EMERG SURG
40	0.46	2008	ANZ J SURG
39	0.07	2012	UROL CLIN N AM
38	0.01	2008	SURG CLIN N AM
38	0.04	2010	RADIOGRAPHICS
37	0	2010	RADIOLOGY
36	0.03	2010	AM J ROENTGENOL
34	0.02	2016	ULUS TRAVMA ACIL CER
33	0	2010	POSTGRAD MED J
31	0.06	2014	INT UROL NEPHROL
30	0.1	2009	J TRAUMA
30	0.03	2016	FRONT SURG
30	0	2009	JAMA-J AM MED ASSOC
29	0.03	2014	INT J INFECT DIS
28	0.28	2008	SURGERY
26	0	2018	ARCH ITAL UROL ANDRO
25	0	2008	BURNS
23	0.05	2010	ACTAS UROL ESP
23	0.04	2009	INTENS CARE MED
22	0	2008	INT WOUND J
22	0.03	2018	ISRN SURG
21	0.03	2008	BRIT J PLAST SURG
19	0.03	2016	EPLASTY
19	0	2016	CUAJ-CAN UROL ASSOC
18	0.21	2008	J BONE JOINT SURG AM
17	0.01	2012	J EMERG MED
16	0	2008	COCHRANE DB SYST REV
16	0	2018	J TRAUMA ACUTE CARE
15	0.01	2014	TECH COLOPROCTOL
15	0.14	2010	INFECTION
15	0.03	2014	LANGENBECK ARCH SURG
15	0.05	2012	COLORECTAL DIS
15	0	2018	ANN INTERN MED
15	0.03	2010	ANN ROY COLL SURG
14	0	2010	AM SURG
13	0	2016	BMC INFECT DIS
12	0.09	2020	NAT REV UROL
12	0.08	2014	SURG-J R COLL SURG E
12	0	2016	POL J MICROBIOL
11	0.03	2010	ARCH ESP UROL
10	0.08	2014	AM J EMERG MED
10	0.03	2020	CENT EUR J UROL
10	0	2020	J EMERG TRAUMA SHOCK
9	0	2012	SURG TODAY
9	0	2018	INT SURG
9	0.13	2014	ADV CLIN EXP MED
9	0.07	2008	EUR J SURG
8	0	2020	INT J SURG CASE REP
7	0	2008	JOURNAL OF MICROBIOLOGY IMMUNOLOGY AND INFECTION
7	0.08	2008	SEMIN MED
7	0	2018	ACTA MEDICA PORT
7	0.14	2014	EPIDEMIOL INFECT
6	0	2009	INT J DERMATOL
6	0	2008	INTERNATIONAL UROLOGY AND NEPHROLOGY
6	0	2016	J PEDIATR SURG
6	0.11	2009	J BURN CARE RES
6	0	2009	J MED CHIR PHARMACOL
6	0.04	2008	SURG GYNECOL OBSTET
5	0	2012	EUR RADIOL
5	0.08	2022	INFECT DIS CLIN N AM
5	0	2014	ASIAN J SURG
5	0.04	2012	J ULTRAS MED
5	0.04	2012	RADIOL CLIN N AM
5	0	2012	J CLIN ULTRASOUND
5	0	2014	AM J MED
4	0	2008	DERMATOL SURG
4	0	2014	AM FAM PHYSICIAN
4	0.07	2014	INDIAN J UROL
4	0.15	2008	ACTA CHIR BELG
4	0.02	2010	SOUTH MED J
4	0	2016	J SEX MED
4	0	2016	J CLIN MICROBIOL
4	0	2016	MEDICINE
4	0	2012	CLIN RADIOL
4	0	2010	ZBL CHIR
4	0.03	2016	J AM ACAD DERMATOL
4	0.24	2012	CURR OPIN UROL
4	0	2010	ARCHIVOS ESPANOLES DE UROLOGIA
3	0	2022	IRAN J PEDIATR
3	0	2010	DIGEST DIS SCI
3	0	2022	J SURG RES
3	0	2022	INT J SURG
3	0	2012	CASES J
3	0.01	2012	BRIT J RADIOL
3	0	2022	PAN AFR MED J
3	0.18	2010	CHIRURG
3	0	2022	PAK J MED SCI
3	0.03	2010	ADV SKIN WOUND CARE
3	0	2012	AM J GASTROENTEROL
3	0	2022	CLIN MICROBIOL INFEC
3	0	2010	BMJ-BRIT MED J
3	0	2010	EUR J CLIN MICROBIOL
3	0	2022	SPRINGERPLUS
3	0	2022	REV. COL. BRAS. CIR.
3	0.06	2010	ANTIMICROB AGENTS CH
3	0	2022	INT J COLORECTAL DIS
2	0	2009	AM J RESP CRIT CARE
2	0	2009	CHEST
2	0.05	2008	SURG INFECT (LARCHMT)
2	0	2009	J BURN CARE REHABIL
2	0	2009	SOUTHERN MED J
2	0	2008	SAUDI MED J
2	0.13	2008	S AFR MED J
2	0	2009	NEW ZEAL MED J
